# Supplementary material for: Molecular signatures of sexual communication in the phlebotomine sand flies
Source: PLoS Negl Trop Dis. 2020 Dec 28;14(12):e0008967. doi: 10.1371/journal.pntd.0008967 (PMC7793272; doi:10.1371/journal.pntd.0008967)
Supplement: S3 Table — (XLSX) [file pntd.0008967.s003.xlsx]

## Sheet: SNPs_PCs
SNP	Position	Number	Pval	log10Pval	PC
Or1	357	12110	3.15832e-18	17.5005	1
Or1	398	12123	6.43762e-10	9.19127	1
Or1	700	12176	1.29792e-06	5.88675	1
Or1	832	12203	3.47299e-27	26.4593	1
Or6	749	15878	6.05867e-06	5.21762	1
Or10	801	12312	2.55196e-64	63.5931	1
Or10	1004	12337	1.48828e-08	7.82731	1
Or10	1009	12339	3.25088e-11	10.488	1
Or10	1055	12347	1.31667e-30	29.8805	1
Or10	1088	12353	4.68967e-33	32.3289	1
Or10	1109	12358	4.68967e-33	32.3289	1
Or10	1249	12380	3.622e-21	20.4411	1
Or10	2828	12442	9.83055e-16	15.0074	1
Or48	892	15493	9.61099e-11	10.0172	1
Or51	616	15638	2.26541e-19	18.6449	1
Or51	626	15641	7.53167e-08	7.12311	1
Or51	755	15657	8.66253e-41	40.0624	1
Or51	1542	15806	3.47299e-27	26.4593	1
Or67	1791	16342	6.07132e-18	17.2167	1
Or79	909	17129	1.37373e-19	18.8621	1
Or79	1004	17133	2.77254e-08	7.55712	1
Or79	1005	17134	7.64584e-07	6.11657	1
Or79	1208	17168	2.41226e-06	5.61758	1
Or79	1299	17183	8.15564e-11	10.0885	1
Or79	1331	17193	5.16787e-22	21.2867	1
Or95	1223	18121	4.42219e-15	14.3544	1
Or123	729	13011	7.73727e-28	27.1114	1
Or123	1171	13066	3.23203e-09	8.49052	1
Or123	1803	13200	5.6003e-08	7.25179	1
Or127	558	13209	9.74699e-44	43.0111	1
Or127	569	13213	1.00435e-07	6.99811	1
Or127	578	13214	9.74699e-44	43.0111	1
Or127	1305	13281	8.04198e-09	8.09464	1
Or127	1615	13335	9.74699e-44	43.0111	1
Or127	1780	13360	9.33742e-27	26.0298	1
Gr2	1617	2194	2.15438e-17	16.6667	1
Gr4	663	4658	7.73727e-28	27.1114	1
Gr4	703	4662	2.55924e-32	31.5919	1
Gr4	934	4705	3.47299e-27	26.4593	1
Gr5	890	5660	4.29585e-31	30.367	1
Gr5	1315	5705	2.57848e-18	17.5886	1
Gr7	1018	7143	4.10832e-06	5.38634	1
Gr8	1055	7648	1.82831e-06	5.73795	1
Gr8	1070	7652	5.68257e-23	22.2455	1
Gr13	578	135	5.02041e-08	7.29926	1
Gr13	923	205	1.02285e-13	12.9902	1
Gr13	926	206	4.63668e-18	17.3338	1
Gr13	1948	299	2.19958e-11	10.6577	1
Gr13	2045	325	6.03485e-06	5.21933	1
Gr13	2065	329	4.89277e-26	25.3104	1
Gr13	2068	331	2.97142e-10	9.52704	1
Gr13	2074	333	6.6855e-22	21.1749	1
Gr13	11322	1013	3.36587e-06	5.4729	1
Gr13	11586	1053	4.99589e-18	17.3014	1
Gr13	11680	1077	5.95093e-08	7.22542	1
Gr13	11903	1114	1.04353e-08	7.9815	1
Gr13	11979	1133	4.10832e-06	5.38634	1
Gr13	13411	1180	2.88332e-14	13.5401	1
Gr13	13439	1184	6.71814e-06	5.17275	1
Gr13	13654	1223	2.55167e-41	40.5932	1
Gr13	13714	1234	4.45502e-08	7.35115	1
Gr15	1124	1429	3.22457e-09	8.49153	1
Gr15	1166	1432	6.27056e-10	9.20269	1
Gr16	1077	1610	3.28645e-08	7.48327	1
Gr16	1698	1698	5.8397e-06	5.23361	1
Gr25	265	2992	6.73827e-07	6.17145	1
Gr28	1218	3317	2.27483e-07	6.64305	1
Gr29	626	3432	2.58734e-14	13.5871	1
Gr29	648	3436	9.92003e-14	13.0035	1
Gr32	554	3735	1.04194e-12	11.9822	1
Gr35	543	3910	2.80827e-07	6.55156	1
Gr36	1055	4156	9.74699e-44	43.0111	1
Gr36	1146	4169	1.09048e-07	6.96238	1
Gr36	1147	4170	9.74699e-44	43.0111	1
Gr36	1580	4248	5.48033e-06	5.26119	1
Gr38	634	4278	2.04911e-06	5.68843	1
Gr39	765	4455	2.42486e-06	5.61531	1
Gr39	980	4498	5.43266e-06	5.26499	1
Gr40	700	4871	2.56614e-06	5.59072	1
Gr48	1533	5370	4.52318e-06	5.34456	1
Gr49	1636	5588	8.53429e-07	6.06883	1
Gr51	987	5830	1.80109e-06	5.74447	1
Gr55	506	6258	2.27483e-07	6.64305	1
Gr55	508	6260	2.27483e-07	6.64305	1
Gr55	509	6261	4.95665e-07	6.30481	1
Gr55	535	6268	6.14921e-06	5.21118	1
Gr55	743	6319	3.33644e-07	6.47672	1
Gr62	543	6566	2.55924e-32	31.5919	1
Gr62	605	6570	4.10832e-06	5.38634	1
Gr62	1494	6648	2.10249e-07	6.67727	1
Gr62	1590	6665	2.55924e-32	31.5919	1
Gr65	897	6771	6.71814e-06	5.17275	1
Gr65	1085	6798	4.10832e-06	5.38634	1
Gr66	1385	7059	7.19842e-20	19.1428	1
Gr77	551	7254	4.98507e-10	9.30233	1
Gr77	907	7323	7.83337e-17	16.1061	1
Gr77	1325	7388	9.74699e-44	43.0111	1
Gr81	1215	7941	4.10832e-06	5.38634	1
Ir7C-1	836	10916	7.1092e-07	6.14818	1
Ir7C-1	1470	10991	3.0908e-06	5.50993	1
Ir7C-1	1488	10994	3.0908e-06	5.50993	1
Ir7C-1	1790	11033	2.56614e-06	5.59072	1
Ir7C-1	1829	11040	3.90161e-09	8.40876	1
Ir7C-1	1836	11042	2.56614e-06	5.59072	1
Ir7C-2	1229	11208	2.27483e-07	6.64305	1
Ir7C-2	1281	11215	1.26818e-06	5.89682	1
Ir7C-2	1790	11294	3.45231e-06	5.46189	1
Ir7C-2	2201	11336	2.05771e-06	5.68662	1
Ir7C-2	2242	11345	3.09159e-06	5.50982	1
Ir7C-2	2247	11346	4.46809e-06	5.34988	1
Ir7C-2	2283	11351	7.54844e-07	6.12214	1
Ir40A	683	10020	2.57444e-24	23.5893	1
Ir40A	1788	10087	2.61486e-16	15.5826	1
Ir40A	2385	10166	3.64786e-32	31.438	1
Ir60A	539	10411	4.7324e-07	6.32492	1
Ir60A	571	10415	4.70326e-09	8.3276	1
Ir60A	644	10418	9.61099e-11	10.0172	1
Ir60A	665	10423	9.61099e-11	10.0172	1
Ir60A	705	10427	6.03054e-09	8.21964	1
Ir60A	715	10430	9.61099e-11	10.0172	1
Ir60A	725	10433	9.61099e-11	10.0172	1
Ir60A	872	10450	1.81631e-07	6.74081	1
Ir60A	1210	10477	4.70326e-09	8.3276	1
Ir60A	1494	10480	9.61099e-11	10.0172	1
Ir60A	1793	10503	2.10165e-06	5.67744	1
Ir60A	1897	10511	2.98053e-08	7.52571	1
Ir60A	1925	10516	1.76223e-06	5.75394	1
Ir60A	2030	10523	9.61099e-11	10.0172	1
Ir60A	2070	10527	1.0777e-09	8.9675	1
Ir60A	2087	10528	9.61099e-11	10.0172	1
Ir60A	2171	10537	7.9387e-09	8.10025	1
Ir60A	2239	10541	3.50959e-08	7.45474	1
Ir60A	2355	10551	6.21135e-06	5.20681	1
Ir60A	2456	10560	5.61754e-06	5.25045	1
Ir60A	2829	10574	5.8058e-09	8.23614	1
Ir60A	2876	10578	4.43561e-07	6.35305	1
Ir68A	677	10593	7.9387e-09	8.10025	1
Ir68A	728	10596	9.61099e-11	10.0172	1
Ir68A	812	10598	3.84511e-07	6.41509	1
Ir68A	1118	10614	2.10014e-07	6.67775	1
Ir68A	1352	10625	9.61099e-11	10.0172	1
Ir68A	1355	10627	9.61099e-11	10.0172	1
Ir76B	1406	10766	1.7959e-06	5.74572	1
Ir101	785	8051	4.10832e-06	5.38634	1
Ir101	899	8073	1.8145e-26	25.7412	1
Ir101	929	8077	1.14204e-09	8.94232	1
Ir101	1029	8091	4.77869e-19	18.3207	1
Ir101	1853	8211	3.23968e-60	59.4895	1
Ir101	2202	8281	5.6846e-06	5.2453	1
Ir101	2247	8289	2.73001e-12	11.5638	1
Ir102	557	8325	5.93686e-08	7.22644	1
Ir140	633	8633	2.32029e-17	16.6345	1
Ir140	656	8637	5.16787e-22	21.2867	1
Ir140	998	8694	6.04568e-06	5.21855	1
Ir140	1127	8718	1.29817e-13	12.8867	1
Ir140	1479	8780	8.1253e-33	32.0902	1
Ir140	2176	8854	2.69219e-09	8.56989	1
Ir140	2192	8855	1.0414e-07	6.98238	1
Ir140	2194	8856	7.17027e-12	11.1445	1
Ir141	822	8922	9.33742e-27	26.0298	1
Ir141	1021	8953	4.39889e-07	6.35666	1
Ir141	1437	9031	1.36699e-11	10.8642	1
Ir141	1630	9051	1.78695e-06	5.74789	1
Ir141	1672	9058	2.55196e-64	63.5931	1
Or1	407	12124	3.50815e-12	11.4549	2
Or1	787	12195	1.26659e-07	6.89736	2
Or6	508	15841	1.1974e-08	7.92176	2
Or6	944	15900	3.96543e-09	8.40171	2
Or6	958	15904	3.63915e-07	6.439	2
Or6	1058	15919	2.75525e-06	5.55984	2
Or6	1088	15922	2.92179e-08	7.53435	2
Or6	1459	15984	7.98852e-08	7.09753	2
Or10	1015	12341	1.47088e-07	6.83242	2
Or10	1017	12342	4.98212e-80	79.3026	2
Or10	1502	12413	1.20801e-12	11.9179	2
Or13	779	13425	1.04312e-13	12.9817	2
Or13	848	13435	1.21673e-65	64.9148	2
Or29	1423	14631	3.61191e-14	13.4423	2
Or47	716	15290	4.35094e-06	5.36142	2
Or47	2117	15352	1.71302e-12	11.7662	2
Or48	1421	15599	1.06417e-14	13.973	2
Or48	1456	15607	6.18337e-48	47.2088	2
Or66	525	16065	2.19692e-06	5.65818	2
Or67	1337	16298	1.51823e-15	14.8187	2
Or70	1675	16853	5.28524e-15	14.2769	2
Or70	1682	16854	6.54467e-15	14.1841	2
Or77	704	16895	6.3906e-06	5.19446	2
Or79	505	17053	2.84337e-111	110.546	2
Or79	523	17057	3.92647e-184	183.406	2
Or79	555	17064	1.11634e-17	16.9522	2
Or79	591	17075	7.46158e-11	10.1272	2
Or79	620	17082	2.87852e-12	11.5408	2
Or79	704	17098	2.57888e-10	9.58857	2
Or79	995	17130	2.89503e-08	7.53835	2
Or91	1118	17904	2.89129e-07	6.53891	2
Or108	501	12713	5.18085e-07	6.2856	2
Or108	645	12721	6.93086e-09	8.15921	2
Or108	1196	12809	1.17871e-09	8.92859	2
Or123	1127	13055	1.83194e-35	34.7371	2
Or123	1129	13056	4.98769e-37	36.3021	2
Or123	1483	13135	2.72809e-17	16.5641	2
Or123	1486	13136	8.97792e-19	18.0468	2
Or123	1509	13141	7.11356e-19	18.1479	2
Or123	1512	13142	2.71731e-20	19.5659	2
Or123	1514	13143	2.38777e-18	17.622	2
Or123	1571	13149	4.86536e-18	17.3129	2
Or123	1597	13154	3.5601e-19	18.4485	2
Or123	1600	13155	1.56479e-12	11.8055	2
Or123	1601	13156	7.97826e-13	12.0981	2
OrCO	940	18186	7.27381e-06	5.13824	2
Gr1	712	16	4.43884e-12	11.3527	2
Gr1	1344	36	6.06153e-06	5.21742	2
Gr1	1347	37	6.26198e-06	5.20329	2
Gr2	1040	2129	1.35113e-06	5.8693	2
Gr4	599	4650	7.69169e-07	6.11398	2
Gr4	1619	4798	4.04939e-52	51.3926	2
Gr8	650	7587	4.9043e-08	7.30942	2
Gr13	518	125	1.21023e-14	13.9171	2
Gr13	6018	773	4.53117e-13	12.3438	2
Gr13	11626	1064	1.57795e-08	7.80191	2
Gr13	13225	1152	4.491e-10	9.34766	2
Gr14	832	1278	3.13397e-10	9.50391	2
Gr14	884	1281	2.52721e-10	9.59736	2
Gr14	1029	1294	3.24046e-10	9.48939	2
Gr16	540	1556	1.55145e-141	140.809	2
Gr16	1318	1634	1.34955e-10	9.86981	2
Gr17	1916	1875	1.84095e-06	5.73496	2
Gr18	559	1887	4.89864e-12	11.3099	2
Gr27	548	3149	2.04093e-10	9.69017	2
Gr28	530	3230	4.84072e-07	6.31509	2
Gr28	1741	3379	3.8049e-11	10.4197	2
Gr29	557	3421	2.30901e-07	6.63657	2
Gr29	558	3422	2.30901e-07	6.63657	2
Gr29	1000	3460	9.61116e-14	13.0172	2
Gr29	1080	3473	3.61191e-14	13.4423	2
Gr35	747	3957	1.60639e-11	10.7941	2
Gr35	1383	4089	1.60639e-11	10.7941	2
Gr35	1430	4097	1.44897e-17	16.8389	2
Gr51	1023	5836	5.02816e-06	5.29859	2
Gr62	632	6573	7.35897e-07	6.13318	2
Gr62	662	6578	1.00915e-08	7.99604	2
Gr62	1705	6680	1.06518e-06	5.97258	2
Gr80	623	7781	1.97988e-10	9.70336	2
Gr80	656	7786	4.08993e-10	9.38828	2
Gr80	809	7809	1.1331e-10	9.94573	2
Gr80	854	7812	8.74842e-11	10.0581	2
Gr80	1333	7869	9.05428e-10	9.04315	2
Ir7C-1	300	10836	6.64129e-10	9.17775	2
Ir7C-1	1058	10953	1.1331e-10	9.94573	2
Ir7C-1	1760	11028	4.7306e-24	23.3251	2
Ir7C-1	2019	11075	3.16065e-06	5.50022	2
Ir7C-2	1016	11158	5.83498e-10	9.23396	2
Ir7C-2	1034	11163	3.13397e-10	9.50391	2
Ir7C-2	1294	11218	3.05659e-63	62.5148	2
Ir7C-2	2203	11337	3.42026e-06	5.46594	2
Ir7C-2	2284	11352	7.66995e-07	6.11521	2
Ir7C-2	2291	11353	2.59097e-10	9.58654	2
Ir7C-2	2369	11363	1.61056e-10	9.79302	2
Ir7C-2	2434	11381	5.18085e-07	6.2856	2
Ir8A	626	11648	2.69243e-10	9.56986	2
Ir8A	2504	11853	1.54214e-06	5.81188	2
Ir31A-2	544	9744	2.61166e-15	14.5831	2
Ir31A-2	613	9762	1.49598e-06	5.82508	2
Ir60A	508	10407	1.54374e-58	57.8114	2
Ir60A	537	10410	1.46018e-62	61.8356	2
Ir60A	638	10417	1.23519e-06	5.90827	2
Ir60A	722	10432	1.44897e-17	16.8389	2
Ir60A	1511	10482	7.62729e-85	84.1176	2
Ir60A	1904	10512	4.51455e-80	79.3454	2
Ir60A	2020	10522	7.96025e-09	8.09907	2
Ir60A	2285	10546	1.54891e-07	6.80998	2
Ir60A	2368	10553	1.69021e-70	69.7721	2
Ir60A	2841	10575	2.05072e-68	67.6881	2
Ir60A	2858	10576	1.27024e-59	58.8961	2
Ir68A	507	10579	4.51455e-80	79.3454	2
Ir68A	665	10592	1.44897e-17	16.8389	2
Ir68A	1203	10617	1.44897e-17	16.8389	2
Ir68A	1253	10621	1.44897e-17	16.8389	2
Ir68A	1328	10623	1.44897e-17	16.8389	2
Ir68A	1353	10626	4.08393e-64	63.3889	2
Ir68A	1702	10643	4.72696e-13	12.3254	2
Ir68A	1755	10647	7.54704e-08	7.12222	2
Ir68A	2009	10656	5.48085e-17	16.2612	2
Ir68A	2022	10657	5.83361e-08	7.23406	2
Ir68A	2027	10658	3.57957e-12	11.4462	2
Ir68A	2291	10666	9.27103e-51	50.0329	2
Ir68A	2300	10667	1.1636e-67	66.9342	2
Ir68A	2333	10669	4.48842e-11	10.3479	2
Ir68A	2426	10672	1.97767e-11	10.7038	2
Ir68A	2594	10680	3.80059e-51	50.4201	2
Ir75H	750	10686	1.52039e-07	6.81805	2
Ir75H	843	10690	4.15776e-07	6.38114	2
Ir75H	1030	10697	8.76948e-10	9.05703	2
Ir87A	770	11447	4.39488e-06	5.35705	2
Ir93A	2038	12031	7.55016e-14	13.122	2
Ir101	768	8046	2.21824e-58	57.654	2
Ir101	906	8074	1.01695e-08	7.9927	2
Ir101	914	8075	1.01695e-08	7.9927	2
Ir101	1112	8111	4.3337e-52	51.3631	2
Ir101	1121	8113	7.16658e-60	59.1447	2
Ir101	1410	8131	1.09625e-40	39.9601	2
Ir101	1545	8140	3.67685e-34	33.4345	2
Ir101	1581	8146	7.54535e-74	73.1223	2
Ir101	2116	8263	4.11048e-07	6.38611	2
Ir101	2121	8265	4.11048e-07	6.38611	2
Ir101	2268	8295	2.68645e-11	10.5708	2
Ir101	2289	8299	2.68645e-11	10.5708	2
Ir101	2297	8300	6.45593e-10	9.19004	2
Ir102	993	8387	4.22472e-06	5.3742	2
Ir102	995	8388	2.89526e-06	5.53831	2
Ir140	1939	8827	3.43851e-06	5.46363	2
Or1	571	12155	2.33752e-06	5.63124	3
Or1	1210	12260	8.31731e-18	17.08	3
Or6	1402	15977	2.29138e-11	10.6399	3
Or7	721	16578	5.28941e-13	12.2766	3
Or10	1054	12346	4.07255e-52	51.3901	3
Or10	1063	12348	4.07255e-52	51.3901	3
Or10	1274	12384	4.21759e-15	14.3749	3
Or10	1336	12393	6.60173e-08	7.18034	3
Or10	2903	12454	7.33722e-23	22.1345	3
Or10	2915	12457	6.80738e-36	35.167	3
Or26	600	14236	3.53442e-14	13.4517	3
Or40	1726	15205	8.42048e-65	64.0747	3
Or40	1956	15220	7.23353e-62	61.1406	3
Or66	1519	16189	1.26332e-15	14.8985	3
Or67	894	16252	4.63866e-14	13.3336	3
Or70	612	16735	4.08538e-08	7.38877	3
Or70	735	16748	2.06695e-10	9.68467	3
Or70	1009	16768	6.87543e-11	10.1627	3
Or70	1011	16769	1.86666e-10	9.72893	3
Or70	1027	16773	1.88087e-11	10.7256	3
Or70	1058	16778	6.1517e-11	10.211	3
Or70	1125	16794	7.88767e-11	10.1031	3
Or70	1189	16806	5.07023e-11	10.295	3
Or70	1492	16833	2.56256e-11	10.5913	3
Or70	1519	16838	4.14371e-11	10.3826	3
Or70	1528	16842	2.56256e-11	10.5913	3
Or70	1622	16850	8.16438e-11	10.0881	3
Or79	858	17120	7.33922e-16	15.1343	3
Or79	1172	17163	1.56124e-07	6.80653	3
Or79	1539	17231	9.28993e-08	7.03199	3
Or123	846	13038	2.08672e-15	14.6805	3
Or123	1147	13061	3.3629e-10	9.47329	3
Or123	1230	13078	8.25504e-16	15.0833	3
Or123	1302	13097	1.85873e-15	14.7308	3
Or123	1368	13104	1.67878e-15	14.775	3
Or123	1374	13105	6.74233e-16	15.1712	3
Or123	1398	13113	5.77727e-07	6.23828	3
Or127	773	13241	1.69921e-08	7.76975	3
Or127	896	13262	5.29694e-50	49.276	3
Or127	1445	13304	1.23769e-44	43.9074	3
Or127	1614	13334	1.47256e-200	199.832	3
Or127	1617	13336	1.66854e-65	64.7777	3
Or127	1623	13338	3.4456e-130	129.463	3
Or127	1771	13358	1.89878e-202	201.722	3
Or127	1788	13361	1.47256e-200	199.832	3
Or127	1976	13374	5.51795e-11	10.2582	3
OrCO	2410	18227	3.16682e-06	5.49938	3
Gr2	524	2062	1.87688e-06	5.72656	3
Gr4	1014	4720	4.74066e-13	12.3242	3
Gr4	1019	4721	4.74066e-13	12.3242	3
Gr5	437	5614	7.96563e-11	10.0988	3
Gr5	1061	5685	4.88258e-15	14.3114	3
Gr5	1303	5704	2.38489e-14	13.6225	3
Gr5	1448	5728	2.38489e-14	13.6225	3
Gr5	1478	5733	7.19292e-08	7.14309	3
Gr6	592	6439	1.33995e-07	6.87291	3
Gr7	792	7122	6.88704e-18	17.162	3
Gr7	1077	7151	1.38884e-67	66.8573	3
Gr7	1086	7152	4.74588e-15	14.3237	3
Gr7	1119	7154	1.80402e-15	14.7438	3
Gr7	1300	7173	1.30771e-24	23.8835	3
Gr7	1879	7215	3.25865e-09	8.48696	3
Gr8	665	7589	1.27594e-69	68.8942	3
Gr8	908	7622	2.72913e-24	23.564	3
Gr8	911	7624	2.72913e-24	23.564	3
Gr8	941	7630	4.3671e-61	60.3598	3
Gr8	1627	7734	9.38308e-62	61.0277	3
Gr13	774	172	8.88631e-09	8.05128	3
Gr13	860	190	5.79892e-189	188.237	3
Gr13	950	212	1.20395e-12	11.9194	3
Gr13	992	220	5.79892e-189	188.237	3
Gr13	1104	238	4.26152e-24	23.3704	3
Gr13	1167	254	1.30052e-07	6.88588	3
Gr13	1176	257	2.02361e-12	11.6939	3
Gr13	1241	272	4.11795e-20	19.3853	3
Gr13	2281	363	6.66645e-59	58.1761	3
Gr13	5474	638	2.2437e-08	7.64904	3
Gr13	10049	991	5.68736e-139	138.245	3
Gr13	11242	999	3.95659e-131	130.403	3
Gr13	11244	1000	1.47256e-200	199.832	3
Gr13	11245	1001	3.94237e-38	37.4042	3
Gr13	11278	1006	5.6229e-41	40.25	3
Gr13	11303	1007	3.55814e-06	5.44878	3
Gr13	11340	1019	1.21967e-08	7.91376	3
Gr13	11502	1038	1.47256e-200	199.832	3
Gr13	11652	1069	1.05888e-137	136.975	3
Gr13	11655	1071	1.05888e-137	136.975	3
Gr13	11664	1074	4.65854e-123	122.332	3
Gr13	11983	1134	1.47256e-200	199.832	3
Gr13	11985	1135	1.47256e-200	199.832	3
Gr13	12000	1137	3.73781e-12	11.4274	3
Gr13	13260	1161	1.47256e-200	199.832	3
Gr13	13568	1207	3.99883e-33	32.3981	3
Gr13	13775	1251	3.5052e-06	5.45529	3
Gr13	15913	1261	4.48528e-06	5.34821	3
Gr16	1171	1627	1.29157e-07	6.88888	3
Gr20	3056	2394	5.04838e-06	5.29685	3
Gr25	1133	3109	4.54449e-56	55.3425	3
Gr25	1136	3110	1.12387e-62	61.9493	3
Gr29	1076	3472	1.27635e-18	17.894	3
Gr32	852	3774	1.46121e-08	7.83529	3
Gr36	1317	4195	3.70296e-21	20.4315	3
Gr48	1272	5323	7.47262e-16	15.1265	3
Gr53	1594	6249	1.19743e-06	5.92175	3
Gr62	1442	6641	1.91364e-19	18.7181	3
Gr77	608	7261	6.89841e-06	5.16125	3
Gr77	659	7277	5.58808e-12	11.2527	3
Gr77	665	7279	5.40354e-12	11.2673	3
Gr77	667	7280	1.66378e-12	11.7789	3
Gr77	1299	7383	2.34559e-11	10.6297	3
Gr81	2406	7985	1.35097e-65	64.8694	3
Ir31A-2	550	9746	5.91252e-23	22.2282	3
Ir31A-2	572	9754	1.12844e-09	8.94752	3
Ir31A-2	1319	9800	1.93661e-14	13.713	3
Ir31A-2	1329	9802	4.19273e-07	6.3775	3
Ir31A-2	1407	9812	1.94434e-23	22.7112	3
Ir31A-2	1896	9872	8.1688e-08	7.08784	3
Ir31A-2	1899	9873	5.92375e-07	6.2274	3
Ir31A-2	2022	9885	4.92748e-14	13.3074	3
Ir31A-2	2031	9888	1.94434e-23	22.7112	3
Ir31A-2	2080	9894	1.94434e-23	22.7112	3
Ir31A-2	2090	9897	9.2091e-15	14.0358	3
Ir31A-2	2135	9903	1.94434e-23	22.7112	3
Ir31A-2	2215	9918	1.94434e-23	22.7112	3
Ir31A-2	2230	9920	1.94434e-23	22.7112	3
Ir31A-2	2283	9923	1.94434e-23	22.7112	3
Ir31A-2	2322	9927	9.2023e-23	22.0361	3
Ir31A-2	2328	9930	1.94434e-23	22.7112	3
Ir40A	1687	10076	1.36725e-65	64.8642	3
Ir41A	1614	10355	6.04804e-08	7.21839	3
Ir101	725	8036	2.35622e-08	7.62778	3
Ir101	728	8037	2.35622e-08	7.62778	3
Ir101	1791	8198	1.00172e-45	44.9993	3
Ir101	1873	8216	1.38884e-67	66.8573	3
Ir101	1881	8219	1.12387e-62	61.9493	3
Ir101	1884	8220	1.43274e-65	64.8438	3
Ir101	1917	8226	1.79342e-62	61.7463	3
Ir101	1932	8229	1.99578e-09	8.69989	3
Ir101	1944	8235	6.36788e-63	62.196	3
Ir101	1947	8236	1.00918e-54	53.996	3
Ir101	2139	8269	1.12171e-62	61.9501	3
Ir101	2238	8287	6.12953e-65	64.2126	3
Ir101	2298	8301	7.92583e-09	8.10096	3
Ir101	2307	8302	1.45223e-08	7.83796	3
Ir101	2310	8303	1.39253e-68	67.8562	3
Ir102	546	8321	2.07099e-09	8.68382	3
Ir102	548	8322	2.07099e-09	8.68382	3
Ir102	758	8359	2.88306e-73	72.5401	3
Ir102	866	8375	3.69611e-10	9.43225	3
Ir102	1040	8398	2.01858e-15	14.695	3
Ir102	2192	8550	3.68763e-15	14.4333	3
Ir102	2222	8554	3.8238e-06	5.4175	3
Ir102	2369	8581	1.15296e-18	17.9382	3
Ir102	2378	8583	1.15296e-18	17.9382	3
Ir102	2417	8592	3.84162e-13	12.4155	3
Ir140	575	8621	1.01459e-21	20.9937	3
Ir140	654	8636	8.95603e-07	6.04788	3
Ir140	1397	8762	1.47256e-200	199.832	3
Ir140	1981	8832	5.20809e-66	65.2833	3
Ir140	2128	8849	8.31731e-18	17.08	3
Ir141	521	8870	1.36591e-14	13.8646	3
Ir141	526	8871	9.98786e-15	14.0005	3
Ir141	812	8916	1.38884e-67	66.8573	3
Ir141	848	8929	2.96244e-13	12.5284	3
Ir141	1252	8999	9.0397e-66	65.0438	3
Ir141	1507	9037	3.37068e-64	63.4723	3
Ir141	1631	9052	2.26246e-09	8.64542	3
Ir141	1632	9053	2.26246e-09	8.64542	3
Ir141	1681	9060	5.5582e-07	6.25507	3
Ir141	2209	9132	1.38884e-67	66.8573	3
Or95	1163	18102	8.1749e-09	8.08752	4
Or95	1204	18114	8.1749e-09	8.08752	4
Or95	1236	18125	1.18936e-08	7.92469	4
Or95	1237	18126	4.91257e-06	5.30869	4
Gr7	1075	7150	3.68852e-08	7.43315	4
Gr7	1128	7156	2.57257e-06	5.58963	4
Gr7	1294	7171	1.81915e-06	5.74013	4
Gr21	635	2479	2.44096e-11	10.6124	4
Gr21	890	2511	1.25733e-28	27.9006	4
Gr77	577	7256	4.54303e-07	6.34265	4
Gr77	1281	7378	4.40206e-37	36.3563	4
Ir7C-1	1596	11011	2.44096e-11	10.6124	4
Ir68A	1020	10608	8.88952e-08	7.05112	4
Ir101	739	8038	4.28987e-11	10.3676	5
Ir101	788	8052	3.97793e-10	9.40034	5
Ir101	947	8078	4.06401e-11	10.391	5
Ir101	1760	8192	1.67742e-43	42.7754	5
Ir101	1780	8197	8.25477e-11	10.0833	5
Ir101	1998	8244	8.13671e-11	10.0896	5
Ir101	2118	8264	8.59094e-11	10.066	5
Ir101	2283	8297	7.97599e-11	10.0982	5
Or1	375	12117	0.162133	0.790128
Or1	376	12118	0.679706	0.167679
Or1	391	12120	0.849088	0.0710473
Or1	394	12121	0.492542	0.307557
Or1	397	12122	0.27805	0.555877
Or1	409	12125	0.989673	0.00450827
Or1	415	12126	0.993789	0.0027059
Or1	427	12127	0.594701	0.225701
Or1	449	12132	0.729608	0.13691
Or1	505	12142	0.707775	0.150105
Or1	517	12144	0.00358361	2.44568
Or1	541	12148	0.732097	0.135431
Or1	547	12149	0.966685	0.0147152
Or1	550	12150	0.655539	0.183402
Or1	553	12151	0.356743	0.447644
Or1	625	12160	0.691763	0.160043
Or1	628	12161	0.236866	0.625498
Or1	641	12162	0.0105109	1.97836
Or1	643	12163	0.619416	0.208017
Or1	644	12164	0.40109	0.396758
Or1	679	12168	0.896021	0.0476817
Or1	680	12169	0.820019	0.0861759
Or1	691	12172	0.0120796	1.91795
Or1	694	12173	0.739274	0.131195
Or1	696	12175	0.00993343	2.0029
Or1	718	12180	0.533394	0.272951
Or1	724	12183	0.438859	0.357675
Or1	725	12184	0.604591	0.218539
Or1	760	12190	0.876243	0.0573753
Or1	781	12193	0.775395	0.110477
Or1	784	12194	0.00230344	2.63762
Or1	812	12198	0.438467	0.358063
Or1	827	12199	0.00993343	2.0029
Or1	828	12200	0.00993343	2.0029
Or1	829	12201	0.013565	1.86758
Or1	844	12206	0.018189	1.74019
Or1	847	12207	0.00374647	2.42638
Or1	881	12209	0.419726	0.377035
Or1	940	12216	0.107712	0.967736
Or1	943	12217	0.0277412	1.55688
Or1	952	12218	0.163248	0.787152
Or1	1006	12226	0.52313	0.281391
Or1	1012	12228	0.00483191	2.31588
Or1	1015	12229	0.0102881	1.98767
Or1	1016	12230	0.0120648	1.91848
Or1	1018	12231	0.0226664	1.64462
Or1	1058	12240	3.75873e-05	4.42496
Or1	1075	12241	0.00816445	2.08807
Or1	1084	12245	0.929568	0.031719
Or1	1099	12248	0.941612	0.0261281
Or1	1120	12253	0.0405538	1.39197
Or1	1124	12255	0.00916176	2.03802
Or1	1219	12262	0.356518	0.447918
Or1	1246	12264	0.0532048	1.27405
Or1	1264	12267	0.0664609	1.17743
Or1	1267	12268	0.977656	0.00981413
Or1	1276	12270	0.0812657	1.09009
Or1	1279	12271	0.938031	0.0277829
Or1	1310	12274	0.973934	0.0114703
Or1	1312	12275	4.09654e-05	4.38758
Or1	1331	12277	0.0684059	1.16491
Or1	1337	12278	0.187661	0.726625
Or1	1373	12280	0.977059	0.010079
Or1	1375	12281	0.975949	0.0105729
Or1	1381	12282	0.305377	0.515164
Or2	521	14106	0.0175806	1.75497
Or2	707	14117	0.724251	0.140111
Or2	797	14120	0.998849	0.000500364
Or2	809	14122	0.935902	0.0287698
Or2	863	14132	0.313866	0.503256
Or2	878	14135	0.91088	0.0405388
Or2	900	14138	0.827049	0.0824687
Or2	905	14139	0.834245	0.0787066
Or2	935	14140	0.783816	0.105786
Or2	944	14142	0.151454	0.819719
Or2	974	14146	0.801081	0.0963236
Or2	1072	14150	0.88679	0.0521794
Or2	1081	14151	0.787944	0.103504
Or2	1105	14155	0.959054	0.0181571
Or2	1106	14156	0.526962	0.278221
Or2	1219	14168	0.738837	0.131451
Or2	1276	14174	0.556893	0.254229
Or2	1279	14175	0.857215	0.0669101
Or2	1375	14187	0.563688	0.248961
Or2	1483	14195	0.940669	0.0265632
Or2	1657	14201	0.881349	0.054852
Or2	1690	14204	0.985986	0.00612919
Or2	1756	14209	0.689858	0.161241
Or3	566	14643	0.984638	0.00672326
Or3	671	14653	0.993023	0.0030407
Or3	1442	14663	0.993395	0.00287803
Or3	1445	14664	0.9917	0.00361959
Or3	1687	14677	0.995414	0.00199613
Or3	1690	14678	0.995352	0.00202345
Or3	1702	14680	0.540955	0.266839
Or3	1714	14682	0.830167	0.0808347
Or3	1720	14683	0.987778	0.00534053
Or3	1787	14689	0.993133	0.00299237
Or3	1891	14701	0.985963	0.00613934
Or3	1912	14704	0.985133	0.00650515
Or3	1933	14707	0.885451	0.0528354
Or3	1957	14711	0.916848	0.0377027
Or3	2018	14716	0.907859	0.0419817
Or3	2026	14717	0.896679	0.0473631
Or3	2029	14718	0.465369	0.332202
Or3	2144	14724	0.910542	0.0407
Or3	2150	14725	0.687721	0.162588
Or3	2183	14727	0.987503	0.00546142
Or3	2216	14729	0.983333	0.00729946
Or3	2255	14732	0.961031	0.0172627
Or3	2273	14734	0.995926	0.00177274
Or3	2303	14737	0.538895	0.268496
Or3	2318	14740	0.974783	0.0110921
Or3	2324	14741	0.906255	0.0427494
Or4	469	14891	0.516654	0.2868
Or4	520	14897	0.981219	0.00823425
Or4	522	14898	0.549441	0.260079
Or4	544	14901	0.999232	0.000333623
Or4	556	14902	0.454012	0.342933
Or4	559	14903	0.705826	0.151302
Or4	565	14905	0.980538	0.00853556
Or4	583	14910	0.891684	0.0497892
Or4	592	14912	0.347436	0.459125
Or4	613	14916	0.431965	0.364551
Or4	622	14917	0.286366	0.543078
Or4	625	14918	0.806834	0.0932158
Or4	634	14919	0.16941	0.77106
Or4	641	14920	0.562727	0.249703
Or4	646	14921	0.67414	0.17125
Or4	655	14923	0.115716	0.936607
Or4	658	14925	0.901529	0.0450205
Or4	685	14928	0.943771	0.0251334
Or4	694	14930	0.880695	0.0551744
Or4	725	14934	0.416909	0.379959
Or4	727	14935	0.382867	0.416952
Or4	742	14937	0.949489	0.0225103
Or4	751	14939	0.463813	0.333657
Or4	769	14941	0.992176	0.00341139
Or4	772	14943	0.985808	0.00620753
Or4	775	14945	0.911253	0.040361
Or4	790	14947	0.547729	0.261434
Or4	817	14951	0.950136	0.0222142
Or4	820	14952	0.427991	0.368565
Or4	826	14954	0.395198	0.403185
Or4	829	14955	0.975037	0.0109789
Or4	850	14959	0.750863	0.124439
Or4	853	14960	0.813693	0.0895395
Or4	862	14962	0.920337	0.0360532
Or4	874	14964	0.75372	0.12279
Or4	880	14967	0.800383	0.096702
Or4	886	14968	0.240446	0.618982
Or4	889	14969	0.945169	0.0244905
Or4	892	14970	0.360313	0.44332
Or4	904	14973	0.0635096	1.19716
Or4	910	14974	0.845362	0.0729574
Or4	914	14976	0.0137071	1.86305
Or4	922	14978	0.0547038	1.26198
Or4	925	14979	0.0106583	1.97231
Or4	973	14988	0.967982	0.0141328
Or4	982	14990	0.99637	0.00157915
Or4	1063	14998	0.188062	0.7257
Or4	1075	15001	0.872582	0.0591939
Or4	1174	15006	0.829954	0.0809461
Or4	1192	15011	0.969269	0.0135555
Or4	1195	15012	0.969194	0.0135891
Or4	1201	15014	0.628274	0.201851
Or4	1226	15016	0.0944597	1.02475
Or4	1228	15017	0.0881002	1.05502
Or4	1237	15019	0.465725	0.331871
Or4	1285	15024	0.975602	0.0107272
Or4	1288	15025	0.993066	0.00302202
Or4	1294	15027	0.72617	0.138962
Or4	1303	15029	0.838071	0.0767193
Or4	1315	15030	0.676616	0.169658
Or4	1324	15034	0.633808	0.198042
Or4	1351	15038	0.47153	0.326491
Or4	1363	15041	0.525688	0.279272
Or4	1366	15042	0.638556	0.194801
Or4	1375	15043	0.534279	0.272232
Or4	1405	15045	0.283717	0.547115
Or4	1429	15049	0.627419	0.202442
Or4	1551	15054	0.000408868	3.38842
Or4	1575	15055	0.990355	0.00420916
Or4	1632	15060	0.557574	0.253697
Or4	1644	15063	0.624756	0.204289
Or4	1656	15066	0.654304	0.184221
Or4	1659	15067	0.227133	0.64372
Or4	1689	15071	9.68356e-06	5.01397
Or4	1776	15075	0.358899	0.445027
Or6	517	15843	3.72962e-05	4.42834
Or6	527	15844	0.878675	0.0561718
Or6	536	15845	0.957696	0.0187722
Or6	565	15846	0.263847	0.578647
Or6	577	15848	0.133486	0.874566
Or6	612	15853	0.507872	0.294246
Or6	646	15858	8.80864e-06	5.05509
Or6	687	15867	0.819369	0.0865205
Or6	689	15868	0.871499	0.0597329
Or6	710	15870	0.218072	0.6614
Or6	741	15875	0.301665	0.520475
Or6	779	15881	0.985026	0.00655252
Or6	782	15882	0.903004	0.0443104
Or6	787	15884	0.0321738	1.4925
Or6	868	15886	0.921013	0.0357342
Or6	874	15888	0.389179	0.40985
Or6	901	15893	0.472231	0.325846
Or6	910	15894	0.000318412	3.49701
Or6	916	15895	0.0161145	1.79278
Or6	946	15902	0.579552	0.236908
Or6	952	15903	0.265584	0.575797
Or6	979	15907	0.575078	0.240273
Or6	1006	15909	0.99714	0.00124406
Or6	1018	15912	0.28346	0.547508
Or6	1028	15914	0.451599	0.345247
Or6	1033	15916	0.474939	0.323362
Or6	1045	15918	0.535144	0.27153
Or6	1066	15920	0.0868222	1.06137
Or6	1106	15924	0.0447265	1.34943
Or6	1126	15928	0.618724	0.208503
Or6	1128	15929	0.0578267	1.23787
Or6	1141	15931	0.194013	0.71217
Or6	1153	15934	0.924335	0.0341708
Or6	1174	15937	0.703714	0.152604
Or6	1183	15939	0.0429411	1.36713
Or6	1207	15945	0.559323	0.252337
Or6	1217	15948	0.0528802	1.27671
Or6	1219	15949	0.248941	0.603903
Or6	1231	15952	0.629441	0.201045
Or6	1242	15953	0.0191482	1.71787
Or6	1263	15956	0.59428	0.226009
Or6	1281	15958	0.247321	0.606738
Or6	1283	15959	0.247321	0.606738
Or6	1284	15960	0.35748	0.446748
Or6	1295	15963	0.209222	0.679393
Or6	1324	15966	0.480154	0.318619
Or6	1329	15968	0.606035	0.217502
Or6	1367	15973	7.84847e-06	5.10521
Or6	1375	15974	0.0539108	1.26832
Or6	1432	15980	0.979244	0.00910902
Or6	1450	15983	0.164914	0.782742
Or6	1565	15990	0.983471	0.00723865
Or6	1595	15995	0.0157692	1.80219
Or6	1598	15996	0.584843	0.232961
Or6	1619	15998	0.00362066	2.44121
Or6	1640	16000	0.252822	0.597185
Or6	1681	16005	0.563904	0.248794
Or6	1690	16008	0.759191	0.119649
Or6	1706	16011	1.05132e-05	4.97826
Or6	1709	16012	0.941869	0.0260096
Or6	1721	16014	0.00117707	2.9292
Or6	1745	16015	0.652653	0.185317
Or6	1760	16017	0.20387	0.690646
Or6	1766	16018	0.989384	0.00463498
Or6	1790	16020	0.891563	0.0498478
Or6	1817	16024	0.163542	0.786371
Or6	1820	16025	0.513819	0.28919
Or6	1835	16027	0.438614	0.357917
Or7	445	16548	0.377152	0.423484
Or7	448	16549	0.97827	0.00954111
Or7	457	16551	0.915695	0.0382491
Or7	547	16552	0.00234163	2.63048
Or7	550	16553	0.994579	0.00236089
Or7	565	16554	0.994881	0.00222906
Or7	631	16565	0.275757	0.559473
Or7	641	16568	0.839936	0.0757536
Or7	643	16569	0.919443	0.0364754
Or7	712	16577	0.357635	0.44656
Or7	724	16579	0.463281	0.334156
Or7	748	16581	0.966818	0.0146552
Or7	760	16583	0.891679	0.0497914
Or7	763	16584	0.916383	0.0379231
Or7	775	16586	0.588986	0.229895
Or7	802	16595	0.201994	0.694661
Or7	819	16599	4.03693e-05	4.39395
Or7	835	16604	0.261035	0.583301
Or7	916	16611	0.934268	0.0295286
Or7	919	16612	0.983166	0.00737293
Or7	973	16616	0.929039	0.031966
Or7	979	16618	0.916646	0.0377982
Or7	980	16619	0.960786	0.0173731
Or7	997	16623	0.418835	0.377957
Or7	1015	16626	0.998592	0.000611871
Or7	1033	16631	0.997893	0.000915848
Or7	1084	16634	0.0491042	1.30888
Or7	1156	16642	0.803062	0.0952511
Or7	1159	16643	0.171502	0.765731
Or7	1174	16644	0.238416	0.622664
Or7	1180	16645	0.189331	0.722778
Or7	1186	16647	0.974198	0.011353
Or7	1190	16648	0.180308	0.743984
Or7	1192	16650	0.192814	0.714862
Or7	1196	16651	0.984177	0.00692698
Or7	1198	16653	0.462189	0.33518
Or7	1219	16658	0.5647	0.248182
Or7	1223	16661	0.0441824	1.35475
Or7	1238	16663	0.017357	1.76053
Or7	1240	16664	0.144936	0.838825
Or7	1262	16666	0.965932	0.0150534
Or7	1270	16668	0.955999	0.0195428
Or7	1271	16669	0.0813025	1.0899
Or7	1285	16673	0.367579	0.434649
Or7	1297	16676	0.984308	0.00686916
Or7	1333	16682	0.363641	0.439328
Or7	1360	16686	0.178371	0.748677
Or7	1363	16687	0.0855338	1.06786
Or7	1429	16692	0.966873	0.0146308
Or7	1444	16693	0.0127721	1.89374
Or7	1450	16694	0.555404	0.255391
Or7	1589	16702	0.835761	0.0779178
Or7	1702	16714	0.0680317	1.16729
Or7	1718	16716	0.0019399	2.71222
Or7	1802	16722	0.899169	0.0461586
Or8	552	17284	0.023738	1.62456
Or8	554	17285	0.0770941	1.11298
Or8	563	17286	0.559534	0.252174
Or8	630	17288	0.102833	0.987868
Or8	645	17292	0.183132	0.737236
Or8	667	17294	0.394801	0.403621
Or8	681	17299	0.00481594	2.31732
Or8	687	17300	0.184261	0.734566
Or8	694	17301	0.209097	0.679652
Or8	699	17303	0.441025	0.355537
Or8	714	17304	0.876494	0.0572509
Or8	717	17305	0.290933	0.536207
Or8	723	17307	0.996617	0.0014719
Or8	753	17315	0.950613	0.0219961
Or8	765	17316	0.948147	0.0231242
Or8	768	17317	0.917316	0.0374811
Or8	786	17319	0.560916	0.251102
Or8	798	17320	0.910245	0.0408419
Or8	801	17321	0.83256	0.0795847
Or8	819	17325	0.67761	0.16902
Or8	822	17326	0.843835	0.0737426
Or8	843	17329	0.940097	0.0268274
Or8	846	17330	0.905777	0.0429789
Or8	855	17332	0.98989	0.00441315
Or8	858	17333	0.997857	0.000931866
Or8	867	17335	0.979976	0.0087844
Or8	868	17336	0.9991	0.000390899
Or8	874	17337	0.993715	0.00273837
Or8	879	17338	0.849161	0.0710102
Or8	889	17339	0.88596	0.0525857
Or8	942	17349	0.95881	0.0182673
Or8	990	17356	0.626995	0.202736
Or8	1014	17357	0.320275	0.494477
Or8	1029	17358	0.81651	0.0880385
Or8	1064	17363	0.976342	0.0103981
Or8	1071	17366	0.600311	0.221624
Or8	1083	17367	0.960539	0.017485
Or8	1102	17368	0.896194	0.0475982
Or8	1128	17369	0.967679	0.0142685
Or8	1159	17373	0.760416	0.118949
Or8	1182	17376	0.69106	0.160484
Or8	1236	17384	0.968344	0.0139706
Or8	1277	17389	0.92603	0.033375
Or8	1278	17390	0.894159	0.0485851
Or8	1281	17391	0.92603	0.033375
Or8	1282	17392	0.89751	0.0469605
Or8	1291	17395	0.567505	0.24603
Or8	1307	17402	0.438026	0.3585
Or8	1314	17403	0.970784	0.0128775
Or8	1374	17409	0.584929	0.232897
Or8	1377	17410	0.564933	0.248003
Or8	1380	17411	0.994616	0.00234467
Or8	1401	17414	0.82475	0.0836778
Or8	1413	17416	0.953901	0.0204967
Or8	1431	17417	0.523063	0.281446
Or8	1446	17420	0.854488	0.068294
Or8	1455	17421	0.976189	0.0104661
Or8	1512	17425	0.869357	0.060802
Or8	1515	17426	0.783483	0.105971
Or8	1518	17427	0.838192	0.0766564
Or8	1521	17428	0.682246	0.166059
Or8	1530	17429	0.922002	0.0352682
Or8	1747	17435	0.192879	0.714715
Or8	1765	17439	0.341439	0.466687
Or8	1784	17440	0.769982	0.11352
Or8	1792	17442	0.965779	0.0151223
Or8	1807	17445	0.851943	0.0695895
Or8	1813	17446	0.940425	0.0266756
Or8	1831	17452	0.835048	0.0782884
Or8	1834	17454	0.923603	0.0345146
Or8	1840	17455	0.923603	0.0345146
Or8	1865	17458	0.541592	0.266328
Or8	1968	17460	0.536274	0.270613
Or8	1989	17464	0.53346	0.272898
Or8	2001	17466	0.433608	0.362903
Or8	2013	17467	0.0298621	1.52488
Or8	2034	17470	0.664882	0.177255
Or10	512	12285	0.361104	0.442367
Or10	530	12286	0.375252	0.425677
Or10	536	12287	0.333613	0.476757
Or10	549	12290	0.859864	0.0655701
Or10	561	12292	0.707413	0.150327
Or10	563	12293	0.989319	0.0046637
Or10	730	12303	0.587158	0.231245
Or10	763	12306	0.217278	0.662984
Or10	772	12307	0.00633807	2.19804
Or10	779	12311	0.00968495	2.0139
Or10	803	12313	0.000247152	3.60704
Or10	823	12315	0.357635	0.44656
Or10	847	12320	0.0288491	1.53987
Or10	871	12323	0.708079	0.149918
Or10	883	12326	0.104983	0.978879
Or10	922	12328	0.00302747	2.51892
Or10	928	12330	0.0234271	1.63028
Or10	940	12333	0.00285609	2.54423
Or10	955	12334	0.0550763	1.25904
Or10	985	12335	0.0438859	1.35767
Or10	991	12336	0.0167824	1.77515
Or10	1006	12338	0.0136564	1.86466
Or10	1070	12350	0.00326008	2.48677
Or10	1091	12355	0.506212	0.295668
Or10	1102	12356	0.374488	0.426562
Or10	1126	12361	0.545744	0.263011
Or10	1132	12363	0.536578	0.270367
Or10	1138	12365	0.0900834	1.04536
Or10	1139	12366	0.43353	0.362981
Or10	1141	12367	0.0957402	1.01891
Or10	1156	12369	0.305046	0.515635
Or10	1174	12373	0.000997572	3.00106
Or10	1198	12376	0.000484159	3.31501
Or10	1243	12378	0.00290983	2.53613
Or10	1244	12379	0.354396	0.450511
Or10	1282	12386	0.386228	0.413157
Or10	1283	12387	0.000990088	3.00433
Or10	1338	12394	0.596946	0.224065
Or10	1340	12395	0.378008	0.422499
Or10	1435	12404	0.845435	0.0729198
Or10	1468	12408	0.645919	0.189822
Or10	1474	12409	0.0241305	1.61743
Or10	1481	12410	0.356063	0.448473
Or10	1492	12411	0.389877	0.409073
Or10	1514	12415	0.357635	0.44656
Or10	1522	12416	0.00156052	2.80673
Or10	1525	12417	2.71231e-05	4.56666
Or10	1535	12418	2.71231e-05	4.56666
Or10	1549	12419	0.11253	0.948731
Or10	1551	12420	0.11253	0.948731
Or10	1558	12421	0.431147	0.365375
Or10	1561	12422	0.265821	0.57541
Or10	1564	12423	0.233523	0.631671
Or10	2720	12425	0.192791	0.714913
Or10	2732	12426	0.00866155	2.0624
Or10	2738	12427	0.000324032	3.48941
Or10	2756	12429	0.937371	0.0280883
Or10	2762	12430	0.967496	0.0143507
Or10	2767	12431	0.967187	0.0144898
Or10	2771	12432	0.430919	0.365605
Or10	2774	12433	0.430919	0.365605
Or10	2779	12434	0.919819	0.0362977
Or10	2802	12438	0.220145	0.657291
Or10	2816	12440	0.281699	0.550215
Or10	2837	12443	0.896102	0.0476426
Or10	2843	12444	0.00610318	2.21444
Or10	2849	12446	0.961143	0.0172122
Or10	2854	12448	0.000560611	3.25134
Or10	2906	12455	0.1431	0.844359
Or10	2909	12456	1.6393e-05	4.78534
Or10	2930	12460	0.915025	0.0385672
Or10	2942	12461	0.395304	0.403069
Or10	2951	12463	0.747936	0.126135
Or13	521	13383	0.964162	0.01585
Or13	524	13384	0.0251806	1.59893
Or13	537	13386	0.553469	0.256906
Or13	557	13391	0.354808	0.450006
Or13	563	13392	0.948143	0.023126
Or13	566	13394	0.69702	0.156755
Or13	597	13399	0.97667	0.010252
Or13	620	13402	0.916767	0.0377409
Or13	636	13406	0.948143	0.023126
Or13	637	13407	0.948143	0.023126
Or13	645	13408	0.489388	0.310347
Or13	646	13409	0.489388	0.310347
Or13	648	13410	0.366139	0.436355
Or13	650	13412	0.839107	0.0761827
Or13	653	13413	0.949189	0.0226471
Or13	669	13415	0.952487	0.0211409
Or13	677	13416	0.972821	0.0119669
Or13	698	13418	0.98632	0.00598202
Or13	743	13421	0.866259	0.0623521
Or13	773	13424	0.000712909	3.14697
Or13	782	13426	0.781309	0.107177
Or13	812	13430	0.943754	0.0251412
Or13	831	13433	0.336773	0.472663
Or13	855	13436	0.493314	0.306877
Or13	860	13437	0.440184	0.356366
Or13	863	13438	0.451134	0.345694
Or13	896	13443	0.000641805	3.1926
Or13	1494	13446	0.983407	0.0072666
Or13	1524	13450	0.796442	0.0988458
Or13	1533	13453	0.667576	0.175499
Or13	1536	13454	0.982769	0.00754839
Or13	1560	13455	0.984946	0.00658739
Or13	1563	13456	0.5511	0.25877
Or13	1566	13457	0.570469	0.243768
Or13	1587	13460	0.887011	0.0520711
Or13	1593	13462	0.95716	0.0190154
Or13	1627	13467	0.946256	0.0239913
Or13	1638	13470	0.962055	0.0168002
Or13	1653	13473	0.990859	0.00398819
Or13	1656	13474	0.990654	0.00407813
Or13	1659	13475	0.889657	0.0507773
Or13	1716	13479	0.853416	0.068839
Or13	1722	13480	0.857624	0.0667032
Or13	1746	13483	0.982807	0.00753166
Or13	1758	13487	0.961172	0.0171991
Or13	1764	13489	0.905606	0.0430607
Or13	1765	13490	0.971793	0.0124264
Or13	1782	13492	0.965131	0.015414
Or13	1785	13493	0.932005	0.0305819
Or13	1787	13495	0.0133311	1.87513
Or13	1794	13497	0.91411	0.0390015
Or13	1819	13502	0.604924	0.218299
Or13	1827	13505	0.88929	0.0509568
Or13	1836	13507	0.844345	0.0734799
Or13	1845	13508	0.952437	0.0211637
Or13	1863	13510	0.968179	0.0140446
Or13	1875	13513	0.986967	0.00569747
Or13	1905	13516	0.669241	0.174417
Or13	1915	13517	0.888444	0.0513698
Or13	1950	13524	0.156388	0.805798
Or13	1953	13525	0.951629	0.0215322
Or13	1975	13527	0.547519	0.261601
Or13	1980	13529	0.939579	0.0270668
Or13	2001	13531	0.976182	0.010469
Or13	2007	13532	0.914996	0.0385806
Or13	2032	13538	0.993555	0.00280804
Or13	2115	13551	0.425204	0.371403
Or13	2125	13552	0.85069	0.0702284
Or13	2139	13554	0.973582	0.0116273
Or13	2295	13564	0.100017	0.999926
Or19	426	14005	0.919499	0.0364487
Or19	428	14006	0.993359	0.00289361
Or19	461	14009	0.765059	0.116305
Or19	463	14010	0.397306	0.400875
Or19	536	14015	0.0518673	1.28511
Or19	537	14016	0.0567724	1.24586
Or19	647	14022	0.83914	0.0761655
Or19	1036	14039	0.979351	0.00906169
Or19	1117	14048	0.87044	0.060261
Or19	1126	14050	0.998973	0.000446245
Or19	1139	14051	0.928306	0.0323088
Or19	1171	14056	0.995565	0.00193029
Or19	1189	14058	0.99803	0.000856326
Or19	1192	14059	0.983532	0.00721169
Or19	1235	14065	0.592254	0.227492
Or19	1243	14066	0.908334	0.0417545
Or19	1246	14067	0.843629	0.0738486
Or19	1312	14075	0.993345	0.0028997
Or19	1407	14083	0.784997	0.105132
Or19	1414	14085	0.987573	0.00543061
Or19	1482	14097	0.748311	0.125918
Or26	511	14220	0.921167	0.0356615
Or26	601	14237	0.0196245	1.7072
Or26	602	14238	0.989773	0.00446429
Or26	616	14239	0.953823	0.0205323
Or26	654	14246	0.400183	0.397741
Or26	668	14248	0.787381	0.103815
Or26	744	14254	0.977394	0.00993042
Or26	747	14256	0.0280139	1.55263
Or26	778	14260	0.35547	0.449197
Or26	782	14261	0.459198	0.338
Or26	814	14263	0.913277	0.0393974
Or26	831	14267	0.985104	0.0065178
Or26	854	14270	0.885765	0.0526814
Or26	857	14271	0.965286	0.0153441
Or26	867	14272	0.141761	0.848443
Or26	871	14273	0.65637	0.182851
Or26	878	14274	0.972693	0.0120244
Or26	975	14280	0.55077	0.259029
Or26	978	14281	0.926725	0.033049
Or26	989	14285	0.619871	0.207699
Or26	1035	14292	0.465944	0.331666
Or26	1041	14294	0.940185	0.0267867
Or26	1085	14302	0.636583	0.196145
Or26	1104	14305	0.974806	0.0110816
Or26	1107	14306	0.963187	0.0162893
Or26	1120	14308	0.466642	0.331016
Or26	1245	14320	0.752251	0.123637
Or26	1246	14321	0.701496	0.153975
Or26	1253	14322	0.0448092	1.34863
Or26	1256	14323	0.293186	0.532856
Or26	1270	14327	0.696635	0.156995
Or26	1325	14339	0.59118	0.22828
Or26	1335	14343	0.178276	0.748906
Or26	1371	14347	0.848697	0.0712475
Or26	1422	14355	0.591373	0.228139
Or26	1450	14359	0.340263	0.468186
Or26	1542	14369	0.996589	0.00148373
Or26	1554	14374	0.822325	0.0849566
Or26	1561	14375	0.625559	0.203732
Or26	1579	14376	0.993357	0.00289484
Or26	1590	14380	0.633897	0.197981
Or26	1595	14381	0.55705	0.254106
Or26	1620	14385	0.699552	0.15518
Or26	1653	14388	0.99892	0.000469118
Or26	1770	14392	0.994771	0.00227704
Or26	1788	14394	0.214155	0.669272
Or26	1790	14396	0.1474	0.831503
Or27	433	14403	0.971843	0.0124041
Or27	454	14406	0.129866	0.886505
Or27	484	14413	0.163717	0.785907
Or27	508	14414	0.00450168	2.34663
Or27	541	14418	0.973426	0.0116971
Or27	584	14428	0.776781	0.109702
Or27	625	14434	0.789005	0.10292
Or27	631	14435	0.757033	0.120885
Or27	643	14438	0.929903	0.0315623
Or27	649	14439	0.919517	0.0364403
Or27	717	14453	0.765516	0.116046
Or27	727	14455	0.854756	0.0681578
Or27	745	14460	0.819573	0.0864125
Or27	842	14464	0.613395	0.21226
Or27	888	14471	0.821833	0.0852163
Or27	920	14474	0.725802	0.139182
Or27	938	14479	0.870108	0.0604268
Or27	944	14481	0.994217	0.00251878
Or27	965	14484	0.949974	0.0222885
Or27	998	14486	0.191255	0.718386
Or27	1037	14489	0.990581	0.00410986
Or27	1052	14491	0.710273	0.148575
Or27	1082	14494	0.787135	0.103951
Or27	1087	14495	0.60035	0.221595
Or27	1133	14503	0.511162	0.291441
Or27	1145	14504	0.202834	0.69286
Or27	1151	14506	0.909973	0.0409716
Or27	1205	14508	0.0458428	1.33873
Or27	1220	14509	0.806036	0.0936457
Or27	1250	14512	0.934597	0.0293754
Or27	1256	14513	0.829296	0.0812903
Or27	1346	14520	0.979201	0.00912803
Or27	1388	14524	0.882255	0.0544058
Or27	1406	14526	0.857311	0.0668616
Or27	1502	14536	0.251353	0.599716
Or29	346	14539	0.883588	0.0537503
Or29	509	14551	0.107276	0.969496
Or29	559	14554	0.7596	0.119415
Or29	578	14555	0.0613816	1.21196
Or29	619	14560	0.84776	0.0717273
Or29	649	14562	0.878277	0.0563684
Or29	658	14565	0.874992	0.0579957
Or29	659	14566	0.92289	0.0348503
Or29	668	14568	0.900323	0.0456014
Or29	688	14571	0.979345	0.00906413
Or29	695	14572	0.0874961	1.05801
Or29	697	14573	0.0874961	1.05801
Or29	718	14575	0.902871	0.0443745
Or29	742	14577	0.157229	0.803468
Or29	746	14578	0.141207	0.850144
Or29	749	14579	0.15045	0.822607
Or29	823	14588	0.000100587	3.99746
Or29	955	14594	0.963661	0.0160756
Or29	997	14599	0.817535	0.0874939
Or29	1009	14601	0.894163	0.0485831
Or29	1013	14602	0.971684	0.0124752
Or29	1018	14604	0.720132	0.142588
Or29	1021	14605	0.622899	0.205582
Or29	1025	14606	0.7149	0.145755
Or29	1033	14607	0.934823	0.0292708
Or29	1049	14608	0.000181524	3.74106
Or29	1060	14609	0.997068	0.0012752
Or29	1070	14612	0.0241919	1.61633
Or29	1368	14627	0.577368	0.238547
Or29	1435	14632	0.491027	0.308894
Or29	1582	14634	0.00421738	2.37496
Or29	1613	14636	0.915548	0.0383188
Or29	1619	14637	0.174504	0.758196
Or31	524	14745	0.894881	0.0482345
Or31	542	14748	0.99624	0.00163611
Or31	545	14749	0.804872	0.0942733
Or31	551	14751	0.932288	0.0304501
Or31	584	14755	0.902824	0.0443967
Or31	605	14758	0.768028	0.114623
Or31	623	14760	0.786788	0.104142
Or31	629	14761	0.811147	0.0909004
Or31	647	14765	0.883059	0.0540104
Or31	681	14768	0.972551	0.0120876
Or31	780	14773	0.85902	0.0659967
Or31	795	14777	0.94127	0.026286
Or31	899	14792	0.961688	0.016966
Or31	984	14797	0.937497	0.0280301
Or31	1020	14800	0.999127	0.000379326
Or31	1065	14803	0.998002	0.000868575
Or31	1119	14813	0.987363	0.00552311
Or31	1149	14817	0.652551	0.185386
Or31	1179	14823	0.994499	0.00239546
Or31	1268	14832	0.588197	0.230477
Or31	1287	14834	0.976846	0.0101738
Or31	1335	14840	0.977378	0.00993751
Or31	1338	14841	0.805841	0.0937506
Or31	1347	14842	0.720136	0.142586
Or31	1350	14843	0.838573	0.0764593
Or31	1372	14846	0.906257	0.0427488
Or31	1374	14847	0.805068	0.0941675
Or31	1377	14848	0.996676	0.00144621
Or31	1395	14850	0.106439	0.972899
Or31	1439	14859	0.000885755	3.05269
Or31	1452	14861	0.909557	0.0411702
Or31	1491	14865	0.892916	0.0491896
Or31	1588	14873	0.531469	0.274522
Or31	1602	14875	0.853427	0.0688338
Or31	1647	14879	0.92798	0.0324616
Or31	1656	14880	0.999883	5.08652e-05
Or40	444	15083	4.97463e-05	4.30324
Or40	609	15093	0.681784	0.166354
Or40	621	15094	0.854159	0.0684615
Or40	690	15099	0.805913	0.0937119
Or40	693	15100	0.970144	0.0131639
Or40	702	15101	0.73305	0.134867
Or40	717	15104	0.951467	0.0216061
Or40	750	15109	0.610371	0.214406
Or40	810	15112	0.759111	0.119695
Or40	816	15113	0.692074	0.159848
Or40	852	15117	0.921196	0.0356477
Or40	924	15122	0.574808	0.240477
Or40	1110	15129	0.48896	0.310727
Or40	1119	15130	0.873177	0.0588979
Or40	1161	15134	1.41341e-05	4.84973
Or40	1173	15136	0.592589	0.227247
Or40	1182	15137	0.879143	0.0559407
Or40	1188	15138	0.800412	0.0966866
Or40	1200	15139	0.800412	0.0966866
Or40	1246	15142	0.588893	0.229964
Or40	1337	15144	0.249814	0.602383
Or40	1351	15146	0.976549	0.0103061
Or40	1360	15149	0.225732	0.646408
Or40	1398	15152	0.870836	0.0600638
Or40	1401	15153	0.842905	0.0742216
Or40	1403	15154	0.842905	0.0742216
Or40	1431	15168	0.64667	0.189318
Or40	1437	15171	0.000221271	3.65508
Or40	1441	15172	0.380749	0.419361
Or40	1444	15174	0.0770626	1.11316
Or40	1465	15179	0.726365	0.138845
Or40	1495	15187	0.357314	0.44695
Or40	1513	15189	0.975656	0.0107031
Or40	1516	15190	0.81383	0.0894665
Or40	1519	15191	0.81383	0.0894665
Or40	1528	15192	0.757812	0.120439
Or40	1579	15195	0.77677	0.109707
Or40	1606	15199	0.984285	0.00687925
Or40	1720	15204	0.575403	0.240028
Or40	1759	15210	0.30916	0.509816
Or40	1878	15214	0.998365	0.000710557
Or40	1881	15215	0.991758	0.00359413
Or40	1914	15217	0.839949	0.0757471
Or40	2145	15226	0.000204526	3.68925
Or40	2148	15227	0.035886	1.44508
Or40	2163	15231	0.855437	0.0678118
Or40	2166	15232	0.497849	0.302902
Or40	2167	15233	0.718974	0.143287
Or40	2169	15234	0.497849	0.302902
Or40	2190	15236	0.977417	0.00991989
Or40	2195	15238	0.997609	0.00103975
Or47	504	15239	0.996598	0.00147981
Or47	561	15253	0.619717	0.207807
Or47	590	15256	0.712171	0.147416
Or47	625	15263	0.260728	0.583812
Or47	629	15264	6.50127e-05	4.187
Or47	633	15265	0.00652165	2.18564
Or47	638	15267	0.707108	0.150514
Or47	641	15268	0.701594	0.153914
Or47	653	15273	0.984604	0.00673831
Or47	662	15274	0.761707	0.118212
Or47	665	15275	0.481834	0.317103
Or47	666	15276	0.676614	0.169659
Or47	683	15283	0.726289	0.13889
Or47	692	15286	0.984677	0.00670633
Or47	719	15291	0.446309	0.350365
Or47	761	15297	0.995455	0.00197846
Or47	774	15301	0.111532	0.9526
Or47	775	15302	0.000654199	3.18429
Or47	797	15306	0.000948844	3.02281
Or47	1830	15313	0.918462	0.0369387
Or47	1834	15315	0.642566	0.192082
Or47	1835	15316	0.993422	0.00286606
Or47	1845	15319	0.735129	0.133636
Or47	1846	15320	0.889499	0.0508544
Or47	1857	15324	0.00201514	2.69569
Or47	1862	15326	0.859211	0.0659003
Or47	1871	15330	0.189102	0.723305
Or47	1875	15331	0.996637	0.00146296
Or47	1898	15333	0.123608	0.907952
Or47	1994	15343	0.31655	0.499558
Or47	1998	15344	0.590001	0.229147
Or47	2003	15345	0.0694509	1.15832
Or47	2012	15346	0.962081	0.0167882
Or47	2014	15347	0.160084	0.795652
Or47	2018	15348	0.976866	0.0101652
Or47	2165	15356	0.830375	0.0807256
Or47	2183	15357	0.939185	0.0272486
Or47	2186	15358	0.000108037	3.96643
Or47	2207	15363	0.99588	0.00179299
Or47	2252	15366	0.947393	0.02347
Or47	2255	15367	0.611625	0.213515
Or47	2288	15375	0.894851	0.0482495
Or47	2291	15376	0.655873	0.18318
Or47	2345	15384	0.747527	0.126373
Or47	2369	15387	0.983688	0.0071428
Or47	2375	15388	0.00013689	3.86363
Or47	2645	15392	0.335364	0.474483
Or47	2657	15394	0.882604	0.054234
Or48	476	15404	0.848244	0.0714792
Or48	509	15409	0.486391	0.313015
Or48	524	15414	0.0188688	1.72426
Or48	529	15416	0.475312	0.323021
Or48	602	15429	0.64025	0.19365
Or48	617	15432	0.807851	0.0926686
Or48	620	15433	0.937353	0.0280966
Or48	641	15442	0.0181906	1.74015
Or48	653	15447	0.293457	0.532455
Or48	673	15452	0.394558	0.403889
Or48	677	15453	1.63336e-05	4.78692
Or48	683	15454	0.884112	0.0534927
Or48	684	15455	0.867214	0.0618738
Or48	685	15456	0.998161	0.000799524
Or48	716	15464	0.992464	0.00328512
Or48	722	15465	0.623022	0.205497
Or48	728	15467	0.615059	0.211083
Or48	734	15469	0.990568	0.00411568
Or48	740	15471	0.99703	0.00129184
Or48	746	15473	0.718524	0.143558
Or48	747	15474	0.747252	0.126533
Or48	823	15479	0.997358	0.00114888
Or48	844	15484	0.63174	0.199462
Or48	859	15487	0.978388	0.00948888
Or48	884	15491	0.336288	0.473289
Or48	889	15492	0.910505	0.0407179
Or48	895	15494	0.577767	0.238247
Or48	899	15495	0.285639	0.544182
Or48	904	15497	0.0159524	1.79717
Or48	929	15499	0.393132	0.405462
Or48	934	15501	0.988124	0.00518839
Or48	941	15503	0.91834	0.0369967
Or48	946	15504	0.949011	0.0227288
Or48	958	15508	0.714386	0.146067
Or48	967	15510	0.993596	0.00279028
Or48	997	15513	0.995791	0.00183169
Or48	1012	15516	0.921586	0.035464
Or48	1021	15517	0.282276	0.549326
Or48	1024	15518	0.946948	0.0236737
Or48	1033	15521	0.416648	0.38023
Or48	1066	15527	0.895236	0.0480626
Or48	1090	15534	0.95188	0.0214176
Or48	1100	15536	0.429215	0.367325
Or48	1114	15540	0.304484	0.516436
Or48	1129	15545	0.617465	0.209388
Or48	1135	15546	0.000621722	3.2064
Or48	1144	15549	0.733457	0.134625
Or48	1177	15554	0.872218	0.059375
Or48	1204	15561	0.994264	0.00249824
Or48	1219	15564	0.0496627	1.30397
Or48	1255	15570	0.980611	0.0085032
Or48	1258	15571	0.750776	0.12449
Or48	1270	15572	0.0665286	1.17699
Or48	1291	15575	0.844428	0.0734375
Or48	1360	15588	0.986168	0.00604896
Or48	1370	15591	0.965237	0.0153659
Or48	1371	15592	0.0372893	1.42842
Or48	1372	15593	0.664393	0.177575
Or48	1399	15594	0.628286	0.201843
Or48	1401	15595	0.995889	0.00178892
Or48	1444	15604	0.80848	0.0923305
Or48	1453	15606	0.0424389	1.37224
Or51	521	15617	0.0554751	1.2559
Or51	524	15618	0.00801864	2.0959
Or51	533	15620	0.607678	0.216326
Or51	563	15624	0.644214	0.19097
Or51	588	15628	0.984559	0.0067584
Or51	592	15629	0.341524	0.466579
Or51	601	15632	0.344405	0.462931
Or51	611	15634	0.177759	0.750168
Or51	615	15637	0.278147	0.555726
Or51	727	15651	3.74301e-05	4.42678
Or51	784	15663	0.959669	0.0178787
Or51	785	15664	0.982865	0.00750619
Or51	833	15678	0.999238	0.000331143
Or51	839	15681	0.983227	0.007346
Or51	857	15684	0.493648	0.306582
Or51	995	15701	0.146494	0.83418
Or51	997	15702	0.000740689	3.13036
Or51	1001	15703	0.705275	0.151642
Or51	1013	15704	0.74939	0.125292
Or51	1025	15706	0.000516018	3.28734
Or51	1031	15707	0.717069	0.144439
Or51	1034	15708	0.99128	0.00380371
Or51	1037	15709	0.18493	0.732992
Or51	1040	15710	0.0573054	1.2418
Or51	1050	15711	0.639369	0.194248
Or51	1055	15712	0.548561	0.260775
Or51	1091	15721	0.201928	0.694804
Or51	1094	15722	0.52256	0.281864
Or51	1098	15723	0.000616806	3.20985
Or51	1103	15724	0.746715	0.126845
Or51	1115	15725	0.656139	0.183004
Or51	1134	15727	0.93461	0.0293696
Or51	1142	15728	0.953209	0.0208118
Or51	1163	15730	0.983078	0.00741188
Or51	1187	15733	0.808872	0.0921204
Or51	1199	15735	0.791745	0.101414
Or51	1214	15737	0.97003	0.0132149
Or51	1222	15739	0.0587834	1.23075
Or51	1223	15740	0.323195	0.490536
Or51	1232	15741	0.478569	0.320056
Or51	1234	15742	0.0705358	1.15159
Or51	1236	15744	0.949742	0.0223946
Or51	1250	15748	0.676115	0.169979
Or51	1259	15752	0.75663	0.121116
Or51	1283	15757	0.959538	0.0179376
Or51	1358	15772	0.925233	0.0337488
Or51	1388	15776	0.870348	0.060307
Or51	1409	15779	0.585422	0.232531
Or51	1416	15780	0.454256	0.342699
Or51	1450	15790	0.00173429	2.76088
Or51	1460	15792	0.936255	0.0286059
Or51	1478	15795	0.972718	0.012013
Or51	1481	15796	0.966309	0.014884
Or51	1499	15797	0.448554	0.348185
Or51	1518	15800	0.989289	0.00467694
Or51	1523	15802	0.923612	0.0345104
Or51	1533	15805	0.00669697	2.17412
Or51	1548	15808	0.026506	1.57666
Or51	1550	15809	0.994723	0.00229792
Or51	1553	15810	0.998347	0.000718383
Or51	1571	15813	0.172122	0.764163
Or51	1580	15816	0.929725	0.0316457
Or51	1584	15817	0.993069	0.00302052
Or51	1596	15820	0.101372	0.994081
Or51	1598	15821	0.0573315	1.24161
Or51	1621	15826	0.00547974	2.26124
Or51	1634	15828	0.00203038	2.69242
Or51	1640	15829	0.0414362	1.38262
Or51	1646	15830	2.14136e-05	4.66931
Or51	1652	15831	0.607463	0.21648
Or51	1725	15833	0.969876	0.0132837
Or51	1761	15840	0.990805	0.00401197
Or66	323	16028	0.766522	0.115475
Or66	329	16031	0.758194	0.120219
Or66	351	16034	0.0579153	1.23721
Or66	450	16048	0.995527	0.00194677
Or66	465	16051	0.055942	1.25226
Or66	468	16052	0.249643	0.60268
Or66	483	16055	0.0143066	1.84446
Or66	495	16058	0.889295	0.0509542
Or66	537	16066	0.000424679	3.37194
Or66	614	16069	0.778214	0.108901
Or66	617	16070	0.966889	0.0146233
Or66	638	16071	0.847034	0.072099
Or66	683	16078	0.969093	0.0136345
Or66	713	16079	0.838039	0.0767356
Or66	727	16082	0.994831	0.00225073
Or66	728	16083	0.518102	0.285585
Or66	740	16084	0.375604	0.425269
Or66	758	16087	0.38575	0.413694
Or66	776	16090	0.828249	0.0818389
Or66	821	16094	0.982093	0.00784755
Or66	860	16099	0.827696	0.0821292
Or66	866	16100	0.430671	0.365855
Or66	879	16103	0.606278	0.217328
Or66	884	16106	0.86939	0.0607852
Or66	887	16107	0.917518	0.0373854
Or66	893	16108	0.864319	0.0633257
Or66	899	16109	0.590526	0.228761
Or66	911	16110	0.881415	0.0548194
Or66	965	16113	0.733077	0.134851
Or66	971	16114	0.657188	0.18231
Or66	974	16115	0.679309	0.167933
Or66	992	16117	0.801621	0.096031
Or66	1004	16118	0.725722	0.13923
Or66	1037	16121	0.701146	0.154191
Or66	1049	16124	0.00592065	2.22763
Or66	1085	16133	0.834606	0.0785183
Or66	1103	16140	0.0102975	1.98727
Or66	1106	16141	0.230046	0.638186
Or66	1115	16144	0.276464	0.558362
Or66	1119	16145	0.0525548	1.27939
Or66	1139	16147	0.00027041	3.56798
Or66	1151	16150	0.000121752	3.91453
Or66	1199	16156	0.161951	0.790617
Or66	1217	16158	0.0622421	1.20592
Or66	1303	16160	0.506294	0.295598
Or66	1306	16161	0.474884	0.323413
Or66	1312	16162	0.873656	0.0586595
Or66	1321	16164	0.961734	0.0169451
Or66	1324	16165	0.928277	0.0323225
Or66	1327	16166	0.949373	0.0225631
Or66	1333	16168	0.753907	0.122682
Or66	1336	16169	0.00342775	2.46499
Or66	1345	16170	0.963021	0.0163643
Or66	1354	16172	0.566871	0.246516
Or66	1460	16176	0.592773	0.227112
Or66	1494	16182	0.619524	0.207942
Or66	1499	16185	0.630304	0.20045
Or66	1501	16186	0.851354	0.06989
Or66	1521	16190	0.985267	0.00644614
Or66	1529	16191	0.523424	0.281146
Or67	554	16208	0.0106994	1.97064
Or67	570	16210	0.833286	0.0792062
Or67	578	16212	0.871865	0.059551
Or67	584	16213	0.996941	0.00133064
Or67	587	16214	0.394731	0.403699
Or67	620	16219	0.889522	0.0508433
Or67	627	16220	0.984193	0.00691986
Or67	648	16221	0.351362	0.454245
Or67	653	16222	0.0287615	1.54119
Or67	657	16224	0.351362	0.454245
Or67	659	16225	0.351362	0.454245
Or67	665	16227	0.0220678	1.65624
Or67	686	16233	0.959994	0.0177314
Or67	882	16247	0.542317	0.265747
Or67	885	16249	0.00621006	2.2069
Or67	902	16254	0.399209	0.3988
Or67	908	16255	0.958555	0.0183828
Or67	926	16261	0.421788	0.374905
Or67	939	16265	0.975117	0.0109431
Or67	941	16267	0.999451	0.000238698
Or67	950	16268	0.488858	0.310817
Or67	957	16270	0.887733	0.0517175
Or67	980	16271	0.940796	0.0265045
Or67	986	16273	0.305438	0.515077
Or67	987	16274	0.119998	0.920826
Or67	990	16275	0.631734	0.199466
Or67	992	16276	0.632062	0.199241
Or67	1004	16279	0.948679	0.0228805
Or67	1022	16283	0.0765287	1.11618
Or67	1025	16285	0.20532	0.687569
Or67	1028	16286	0.494718	0.305642
Or67	1031	16288	0.157381	0.803048
Or67	1052	16289	0.928378	0.0322752
Or67	1064	16290	0.862987	0.0639957
Or67	1322	16294	0.000287318	3.54164
Or67	1323	16295	0.011171	1.95191
Or67	1334	16297	0.517259	0.286292
Or67	1367	16302	0.0169893	1.76982
Or67	1374	16303	0.452915	0.343983
Or67	1376	16304	0.986957	0.00570186
Or67	1379	16305	0.00189022	2.72349
Or67	1391	16307	0.708478	0.149674
Or67	1421	16310	0.969259	0.01356
Or67	1424	16311	0.953476	0.0206904
Or67	1445	16316	0.26616	0.574857
Or67	1478	16324	0.975566	0.0107432
Or67	1522	16334	0.926932	0.0329519
Or67	1829	16344	0.434071	0.362439
Or67	1937	16347	0.571873	0.242701
Or67	1939	16348	0.329373	0.482312
Or67	2075	16349	0.890687	0.0502747
Or67	2108	16352	0.997181	0.00122582
Or67	2120	16355	0.870225	0.0603686
Or67	2123	16356	0.962839	0.0164464
Or68	337	16361	0.53649	0.270438
Or68	341	16363	0.88137	0.054842
Or68	351	16366	0.00219855	2.65786
Or68	375	16369	0.233818	0.631122
Or68	378	16370	0.916418	0.0379065
Or68	381	16371	0.977475	0.00989432
Or68	414	16375	0.843006	0.0741691
Or68	423	16376	0.792921	0.10077
Or68	426	16377	0.906491	0.0426363
Or68	429	16378	0.923472	0.0345761
Or68	430	16379	0.923472	0.0345761
Or68	432	16380	0.906491	0.0426363
Or68	463	16384	0.0162291	1.78971
Or68	504	16389	0.537106	0.26994
Or68	506	16390	0.992159	0.00341876
Or68	513	16391	0.739526	0.131046
Or68	546	16394	0.806226	0.093543
Or68	549	16395	0.0373609	1.42758
Or68	622	16397	0.393674	0.404863
Or68	631	16399	0.822141	0.0850537
Or68	658	16405	0.830963	0.0804183
Or68	670	16409	0.770693	0.113119
Or68	716	16415	0.291736	0.53501
Or68	742	16417	0.0174416	1.75841
Or68	766	16422	0.756377	0.121262
Or68	784	16424	0.250157	0.601787
Or68	808	16426	0.0691753	1.16005
Or68	817	16427	0.299435	0.523697
Or68	821	16428	8.78461e-06	5.05628
Or68	826	16430	0.0427014	1.36956
Or68	833	16431	0.367955	0.434205
Or68	835	16432	0.141905	0.848003
Or68	844	16434	0.0610387	1.2144
Or68	992	16445	0.896976	0.0472194
Or68	1056	16452	0.145851	0.83609
Or68	1058	16453	0.931534	0.0308013
Or68	1073	16455	0.949284	0.0226038
Or68	1076	16456	0.529793	0.275894
Or68	1094	16457	0.358037	0.446072
Or68	1098	16458	0.000368122	3.43401
Or68	1109	16460	0.0111842	1.9514
Or68	1118	16464	0.9836	0.00718136
Or68	1136	16468	7.68776e-06	5.1142
Or68	1138	16469	0.292032	0.534569
Or68	1139	16470	0.398454	0.399622
Or68	1140	16471	0.925704	0.0335277
Or68	1154	16474	0.134345	0.87178
Or68	1157	16475	0.00113176	2.94625
Or68	1160	16478	0.132149	0.878935
Or68	1172	16481	0.14159	0.848968
Or68	1174	16482	0.0597963	1.22333
Or68	1181	16484	0.853176	0.0689612
Or68	1190	16486	0.411616	0.385508
Or68	1193	16488	0.857342	0.0668459
Or68	1225	16492	0.845509	0.0728817
Or68	1229	16494	0.979138	0.00915628
Or68	1236	16497	0.702151	0.153569
Or68	1238	16498	0.966694	0.0147111
Or68	1241	16499	0.767675	0.114823
Or68	1262	16502	0.587268	0.231164
Or68	1295	16504	0.594973	0.225502
Or68	1408	16507	0.66803	0.175204
Or68	1419	16509	0.681246	0.166696
Or68	1425	16511	0.113449	0.945201
Or68	1434	16513	0.041248	1.3846
Or68	1440	16514	0.863967	0.0635028
Or68	1458	16516	0.181825	0.740346
Or68	1461	16517	0.935599	0.0289104
Or68	1546	16519	0.990273	0.00424521
Or68	1549	16520	0.0873189	1.05889
Or68	1564	16523	0.99181	0.00357133
Or68	1588	16528	0.921381	0.0355607
Or68	1594	16529	0.000771984	3.11239
Or68	1597	16530	0.476322	0.3221
Or68	1678	16533	3.62885e-05	4.44023
Or68	1681	16534	0.816427	0.0880827
Or68	1687	16535	0.6955	0.157703
Or68	1693	16536	0.0366509	1.43592
Or68	1714	16539	0.0106965	1.97076
Or68	1717	16540	0.786982	0.104035
Or70	504	16723	0.942786	0.0255868
Or70	512	16724	0.327977	0.484157
Or70	540	16726	0.0380791	1.41931
Or70	551	16727	0.384203	0.415439
Or70	587	16730	0.961636	0.0169892
Or70	596	16732	0.0169821	1.77001
Or70	614	16736	0.131025	0.882647
Or70	688	16741	0.00122149	2.91311
Or70	709	16743	0.0762763	1.11761
Or70	715	16744	0.0361251	1.44219
Or70	722	16746	0.0375509	1.42538
Or70	739	16749	0.0877447	1.05678
Or70	769	16751	0.050301	1.29842
Or70	816	16752	0.0496407	1.30416
Or70	817	16753	0.370328	0.431413
Or70	825	16754	0.437777	0.358747
Or70	826	16755	0.0117382	1.9304
Or70	832	16756	0.360406	0.443208
Or70	852	16759	0.00631486	2.19964
Or70	859	16760	0.804111	0.0946841
Or70	881	16763	0.0108332	1.96524
Or70	896	16765	0.00631486	2.19964
Or70	900	16766	0.0546533	1.26238
Or70	901	16767	0.589386	0.2296
Or70	1018	16770	0.0857603	1.06671
Or70	1021	16771	0.0103362	1.98564
Or70	1045	16775	0.0133658	1.874
Or70	1051	16776	0.00631486	2.19964
Or70	1065	16780	0.00631486	2.19964
Or70	1116	16792	0.691549	0.160177
Or70	1119	16793	0.627502	0.202385
Or70	1149	16797	0.430428	0.366099
Or70	1154	16799	0.0108291	1.96541
Or70	1155	16800	0.689791	0.161283
Or70	1161	16802	0.611178	0.213832
Or70	1167	16803	0.545578	0.263143
Or70	1170	16804	0.723717	0.140431
Or70	1185	16805	0.676547	0.169702
Or70	1205	16807	0.00792554	2.10097
Or70	1212	16808	0.599351	0.222319
Or70	1233	16810	0.00350508	2.4553
Or70	1236	16811	0.00256601	2.59074
Or70	1271	16815	0.0191449	1.71795
Or70	1288	16816	0.0271375	1.56643
Or70	1299	16818	0.147326	0.83172
Or70	1300	16819	0.0566712	1.24664
Or70	1447	16827	0.0146054	1.83549
Or70	1453	16828	0.207335	0.683326
Or70	1489	16832	0.960222	0.0176284
Or70	1517	16837	0.0291921	1.53474
Or70	1612	16849	0.748664	0.125713
Or70	1630	16851	0.126627	0.897475
Or70	1694	16855	0.941211	0.0263129
Or70	1732	16856	0.959272	0.0180581
Or70	1747	16857	0.84391	0.0737038
Or70	1888	16861	0.771623	0.112595
Or70	1903	16863	0.0125158	1.90254
Or77	509	16864	0.0121034	1.91709
Or77	514	16867	0.00537295	2.26979
Or77	545	16873	0.197457	0.704529
Or77	575	16876	0.468205	0.329564
Or77	593	16877	0.971547	0.0125363
Or77	596	16878	0.999461	0.000234134
Or77	602	16879	0.979249	0.00910671
Or77	624	16883	6.96178e-05	4.15728
Or77	635	16886	0.499285	0.301652
Or77	683	16892	0.151352	0.820013
Or77	714	16896	1.04928e-05	4.97911
Or77	764	16899	0.497631	0.303092
Or77	778	16901	0.0157786	1.80193
Or77	790	16904	0.00268024	2.57183
Or77	797	16905	0.147212	0.832057
Or77	806	16907	0.640485	0.193491
Or77	821	16911	0.0723878	1.14033
Or77	837	16918	0.399554	0.398424
Or77	839	16919	0.944901	0.0246136
Or77	840	16920	0.133843	0.873404
Or77	2267	16934	0.973551	0.0116414
Or77	2279	16936	0.642766	0.191947
Or77	2282	16937	0.847328	0.0719487
Or77	2294	16940	0.466407	0.331235
Or77	2301	16941	0.213188	0.671238
Or77	2309	16942	0.810083	0.0914707
Or77	2312	16944	0.0539646	1.26789
Or77	2339	16948	0.994088	0.00257502
Or77	2343	16949	0.0132361	1.87824
Or77	2345	16950	0.995311	0.00204127
Or77	2351	16952	0.992983	0.00305832
Or77	2387	16957	0.0727057	1.13843
Or77	2400	16961	0.0274598	1.5613
Or77	2402	16963	0.998673	0.000576866
Or77	2406	16964	0.998412	0.000690147
Or77	2408	16965	0.994946	0.0022005
Or77	2411	16966	0.19065	0.719762
Or77	2430	16969	0.00439106	2.35743
Or77	2448	16971	0.396201	0.402084
Or77	2450	16972	0.994608	0.00234808
Or77	2451	16973	0.0277692	1.55644
Or77	2502	16980	0.93913	0.0272742
Or77	2509	16982	0.0338592	1.47032
Or77	2511	16983	0.00758451	2.12007
Or77	2537	16990	0.995707	0.00186826
Or77	2539	16991	0.971896	0.0123801
Or77	2558	16995	0.793463	0.100473
Or77	2582	17000	0.990593	0.00410489
Or77	2597	17003	0.862213	0.0643856
Or77	2609	17006	0.720636	0.142284
Or77	2633	17010	0.946486	0.0238858
Or77	2639	17012	0.74045	0.130504
Or77	2640	17013	0.669467	0.174271
Or77	2654	17014	0.339456	0.469217
Or77	2675	17017	0.262948	0.58013
Or77	2679	17018	0.136323	0.86543
Or77	2682	17020	0.134567	0.87106
Or77	2702	17023	0.608575	0.215686
Or77	2705	17024	0.344754	0.462491
Or77	2708	17025	0.0129973	1.88615
Or77	2729	17028	0.0131811	1.88005
Or77	2798	17035	0.815849	0.0883902
Or77	2819	17039	0.982196	0.00780168
Or77	2828	17041	0.882758	0.0541581
Or77	2873	17045	0.969921	0.0132639
Or77	2894	17048	0.964628	0.0156403
Or77	2948	17051	0.191277	0.718338
Or79	504	17052	0.993038	0.0030342
Or79	574	17069	0.566225	0.247011
Or79	584	17072	0.608977	0.215399
Or79	587	17073	0.608977	0.215399
Or79	590	17074	0.974609	0.0111698
Or79	599	17076	0.867284	0.0618388
Or79	611	17079	0.385801	0.413636
Or79	615	17080	0.00792237	2.10115
Or79	617	17081	0.000507731	3.29437
Or79	638	17083	0.671747	0.172794
Or79	657	17084	0.0522851	1.28162
Or79	661	17086	0.98151	0.00810512
Or79	668	17090	0.616536	0.210041
Or79	672	17091	0.127816	0.893413
Or79	701	17097	0.916602	0.0378191
Or79	767	17101	0.000623995	3.20482
Or79	770	17102	0.000279434	3.55372
Or79	786	17104	0.00709706	2.14892
Or79	797	17105	0.498088	0.302694
Or79	804	17108	0.765294	0.116172
Or79	813	17111	0.537709	0.269453
Or79	838	17116	0.800939	0.0964005
Or79	854	17119	0.994997	0.00217832
Or79	869	17122	0.964762	0.0155796
Or79	881	17125	0.898535	0.0464651
Or79	885	17126	0.644754	0.190606
Or79	1002	17132	0.116916	0.932126
Or79	1007	17135	0.0130687	1.88377
Or79	1022	17136	0.788304	0.103306
Or79	1023	17137	0.000199861	3.69927
Or79	1035	17140	0.484586	0.314629
Or79	1043	17141	0.637724	0.195368
Or79	1052	17144	5.31526e-05	4.27448
Or79	1073	17146	0.954455	0.0202446
Or79	1085	17147	0.231366	0.635701
Or79	1118	17153	0.997012	0.00129953
Or79	1136	17157	0.984135	0.00694516
Or79	1146	17161	0.145276	0.837805
Or79	1178	17164	0.372794	0.428531
Or79	1217	17169	0.000117155	3.93124
Or79	1220	17170	0.557921	0.253427
Or79	1223	17172	0.357635	0.44656
Or79	1226	17173	0.893705	0.0488058
Or79	1232	17175	0.604032	0.21894
Or79	1233	17176	0.296873	0.52743
Or79	1234	17177	0.050604	1.29582
Or79	1303	17186	0.116018	0.935474
Or79	1305	17187	0.863758	0.0636079
Or79	1306	17188	0.855466	0.0677971
Or79	1322	17191	0.668027	0.175206
Or79	1326	17192	0.95444	0.0202512
Or79	1338	17194	0.17931	0.746394
Or79	1361	17202	0.907489	0.0421588
Or79	1400	17208	0.132669	0.87723
Or79	1401	17209	0.592602	0.227237
Or79	1421	17211	0.0511923	1.2908
Or79	1427	17213	0.000546937	3.26206
Or79	1458	17217	1.7871e-05	4.74785
Or79	1461	17218	1.7871e-05	4.74785
Or79	1465	17219	0.00205134	2.68796
Or79	1481	17222	0.311255	0.506884
Or79	1482	17223	0.262158	0.581438
Or79	1484	17224	0.311255	0.506884
Or79	1526	17228	0.811293	0.0908225
Or79	1532	17229	0.756672	0.121092
Or79	1544	17232	0.151629	0.819217
Or79	1553	17234	0.00130482	2.88445
Or79	1568	17239	0.0145873	1.83602
Or79	1583	17243	0.76866	0.114266
Or79	1586	17244	0.754131	0.122553
Or79	1610	17249	0.131049	0.882566
Or79	1615	17251	0.604903	0.218314
Or79	1625	17256	0.07745	1.11098
Or79	1652	17261	0.760963	0.118637
Or79	1661	17264	0.973938	0.0114686
Or79	1691	17272	0.743716	0.128593
Or79	1798	17277	0.607396	0.216528
Or79	1804	17278	0.793191	0.100622
Or79	1807	17279	0.646838	0.189205
Or81	506	17471	0.426167	0.37042
Or81	509	17472	0.56491	0.248021
Or81	512	17473	0.568214	0.245488
Or81	525	17476	0.129508	0.887704
Or81	551	17480	0.210813	0.676103
Or81	604	17493	0.698901	0.155584
Or81	605	17494	0.714512	0.14599
Or81	611	17496	0.509249	0.29307
Or81	635	17501	0.326967	0.485496
Or81	647	17504	0.923494	0.0345659
Or81	675	17508	0.687893	0.162479
Or81	676	17509	0.667391	0.17562
Or81	722	17517	0.959036	0.0181649
Or81	833	17528	0.903679	0.0439857
Or81	1099	17548	0.90808	0.0418757
Or81	1140	17553	0.988478	0.00503287
Or81	1143	17554	0.994252	0.00250368
Or81	1167	17557	0.850773	0.0701864
Or81	1176	17558	0.668342	0.175001
Or81	1254	17569	0.961211	0.0171811
Or81	1260	17571	0.959656	0.0178843
Or81	1263	17572	0.928225	0.0323466
Or81	1286	17574	0.878912	0.0560546
Or81	1287	17575	0.934271	0.0295272
Or81	1323	17581	0.999507	0.000213957
Or81	1458	17594	0.993159	0.00298123
Or81	1515	17601	0.995603	0.0019139
Or81	1524	17603	0.97137	0.0126153
Or84	525	17610	0.706831	0.150685
Or84	534	17611	0.952212	0.0212665
Or84	537	17612	0.976007	0.0105469
Or84	591	17617	0.469098	0.328736
Or84	615	17622	0.343788	0.46371
Or84	630	17625	0.913151	0.0394575
Or84	637	17628	0.99766	0.00101745
Or84	648	17630	0.954546	0.0202031
Or84	697	17632	0.884138	0.0534801
Or84	702	17634	0.989934	0.00439375
Or84	706	17635	0.792971	0.100743
Or84	724	17637	0.714236	0.146158
Or84	726	17638	0.941491	0.0261837
Or84	774	17648	0.802842	0.0953698
Or84	837	17661	0.910037	0.0409407
Or84	843	17662	0.960717	0.0174047
Or84	852	17665	0.957495	0.0188634
Or84	874	17670	0.779192	0.108356
Or84	891	17672	0.562981	0.249507
Or84	1055	17683	0.907252	0.0422723
Or84	1121	17688	0.998761	0.000538625
Or84	1133	17691	0.893428	0.0489406
Or84	1157	17692	0.737497	0.13224
Or84	1169	17693	0.829979	0.0809331
Or84	1259	17707	0.974485	0.0112247
Or84	1289	17718	0.631326	0.199746
Or84	1329	17721	0.17704	0.751928
Or84	1355	17724	0.747628	0.126315
Or84	1391	17728	0.914677	0.0387324
Or84	1409	17732	0.99951	0.000212738
Or84	1433	17734	0.817389	0.0875715
Or84	1460	17735	0.997699	0.00100026
Or84	1478	17737	0.873128	0.0589221
Or84	1490	17739	0.9755	0.0107729
Or84	1496	17740	0.979726	0.00889551
Or84	1557	17749	0.913016	0.0395216
Or84	1560	17751	0.972544	0.0120908
Or84	1571	17753	0.869654	0.0606534
Or84	1577	17755	0.963504	0.0161465
Or84	1586	17758	0.984679	0.00670539
Or84	1589	17760	0.997343	0.00115539
Or84	1601	17763	0.884096	0.0535007
Or84	1658	17773	0.952303	0.0212249
Or84	1970	17775	0.871055	0.0599543
Or84	1988	17776	0.900587	0.0454742
Or90	665	17783	0.733786	0.13443
Or90	676	17785	0.997734	0.000985276
Or90	679	17786	0.997734	0.000985276
Or90	731	17788	0.553734	0.256699
Or90	845	17790	0.491723	0.308279
Or90	875	17792	0.0681485	1.16654
Or90	953	17796	0.624099	0.204746
Or90	962	17797	0.0155211	1.80908
Or90	977	17798	0.763752	0.117048
Or90	1013	17800	0.424517	0.372105
Or90	1022	17801	0.259191	0.58638
Or90	1093	17802	0.280235	0.552478
Or90	1195	17805	0.24064	0.618632
Or90	1201	17806	0.136022	0.866392
Or90	1204	17807	0.8843	0.0534005
Or90	1210	17808	0.118349	0.926836
Or90	1217	17809	0.845817	0.0727234
Or90	1276	17814	0.914739	0.0387026
Or90	1279	17815	0.173462	0.760797
Or90	1299	17816	0.893845	0.048738
Or90	1333	17818	0.105916	0.975038
Or90	1372	17820	0.922421	0.0350709
Or90	1471	17821	0.165985	0.779932
Or90	1719	17833	0.0012374	2.90749
Or91	617	17835	0.141152	0.850312
Or91	767	17848	0.874285	0.0583468
Or91	779	17849	0.419339	0.377435
Or91	821	17855	0.99598	0.00174951
Or91	823	17857	0.955572	0.0197365
Or91	840	17860	0.981766	0.00799219
Or91	848	17863	0.974647	0.0111525
Or91	995	17876	0.992608	0.00322244
Or91	1006	17877	0.992993	0.00305374
Or91	1007	17878	0.994631	0.00233788
Or91	1100	17895	0.942106	0.0259002
Or91	1103	17896	0.670034	0.173903
Or91	1107	17899	0.9817	0.00802139
Or91	1112	17901	0.596963	0.224052
Or91	1115	17902	0.956466	0.0193304
Or91	1127	17906	0.987505	0.00546064
Or91	1142	17907	0.8422	0.0745847
Or91	1154	17910	0.844277	0.0735149
Or91	1213	17914	0.829558	0.081153
Or91	1217	17916	0.991032	0.00391233
Or91	1241	17924	0.868999	0.0609809
Or91	1288	17928	0.938286	0.0276649
Or91	1316	17934	0.835197	0.078211
Or91	1403	17940	0.972806	0.0119737
Or91	1448	17946	0.195607	0.708617
Or91	1490	17950	0.891079	0.0500836
Or91	1493	17951	0.944942	0.0245948
Or91	1517	17954	0.894175	0.0485774
Or91	1542	17960	0.978258	0.00954661
Or91	1622	17965	8.90728e-05	4.05025
Or91	1827	17975	0.957122	0.0190327
Or95	467	17977	0.0449907	1.34688
Or95	486	17985	8.66046e-06	5.06246
Or95	488	17987	0.539876	0.267706
Or95	519	17990	0.754752	0.122196
Or95	525	17991	0.470089	0.327819
Or95	526	17992	0.910258	0.0408357
Or95	536	17994	0.281257	0.550897
Or95	540	17996	0.28366	0.547202
Or95	546	17998	0.0452561	1.34432
Or95	563	18001	0.0364356	1.43847
Or95	570	18003	0.325071	0.488022
Or95	573	18005	3.11867e-05	4.50603
Or95	579	18007	1.35038e-05	4.86954
Or95	652	18008	0.726431	0.138806
Or95	672	18010	0.727087	0.138414
Or95	680	18012	0.725963	0.139086
Or95	687	18013	0.720533	0.142346
Or95	709	18017	0.727958	0.137893
Or95	738	18022	0.711123	0.148055
Or95	741	18023	0.823716	0.0842223
Or95	747	18024	5.07225e-05	4.2948
Or95	748	18025	0.703298	0.152861
Or95	751	18026	0.703298	0.152861
Or95	754	18027	0.378324	0.422136
Or95	762	18029	0.0271577	1.56611
Or95	777	18032	0.0234308	1.63021
Or95	794	18035	3.57305e-05	4.44696
Or95	799	18037	0.14432	0.840674
Or95	805	18038	0.915505	0.0383391
Or95	807	18040	0.0463778	1.33369
Or95	808	18041	0.111365	0.953251
Or95	810	18042	0.0483979	1.31517
Or95	830	18046	0.267925	0.571987
Or95	831	18047	0.223704	0.650327
Or95	834	18049	0.0104068	1.98268
[truncated: 4,760 more rows]
