# Supplementary material for: Molecular signatures of sexual communication in the phlebotomine sand flies
Source: PLoS Negl Trop Dis. 2020 Dec 28;14(12):e0008967. doi: 10.1371/journal.pntd.0008967 (PMC7793272; doi:10.1371/journal.pntd.0008967)
Supplement: S5 Table — (XLSX) [file pntd.0008967.s005.xlsx]

## Sheet: Or67
sample	gene	copy number	cds	cds_length	gene region	region_length	chemotype	notes
JAC04	Or67	2	ATGGCCGCAAGAGCTTTTACAGTGGCAAAAGGGCGGGAATATTTACTGAAACGGTGTGCTTTTTCAGGTTTAGATATCTTCTTGAGAGATGGTGGCAAAAAGACCCTCTCGTACTATCTTAGCTTCGTGGTACCGAGTTTCTATCAAATTTGTTGCTTATACACTTGTTTCATCCTTCAGAATGAGCCTGTAACTCTTCTTAAATGTTTGTCTCTCTGGGGAGCAGCTGGTCAGTGCTCTATCAAGATTCATCTAGCTCATTTCCATCAAAAGAATTTTCGTGAAAAATTTAATTTTATACAGCAAATGCAACAGAAAAGTGAACATGATCCAGAAATTAGTGAATGTTTCTGGAAAATGAATAAGACGTACCATTTTCTACAGAAAATAATTTTCTAC…	1164	ATGGCCGCAAGAGCTTTTACAGTGGCAAAAGGGCGGGAATATTTACTGAAACGGTGTGCTTTTTCAGGTTTAGATATCTTCTTGAGAGATGGTGGCAAAAAGACCCTCTCGTACTATCTTAGCTTCGTGGTACCGAGTTTCTATCAAATTTGTTGCTTATACACTTGTTTCATCCTTCAGAATGAGCCTGTAACTCTTCTTAAATGTTTGTCTCTCTGGGGAGCAGCTGGTCAGGTAAGACAAGGCATCATTTAGATAAATTCAGACAAAAGCTTGAAAATCTTATTCTCATTATTCTCCAGTGCTCTATCAAGATTCATCTAGCTCATTTCCATCAAAAGAATTTTCGTGAAAAATTTAATTTTATACAGCAAATGCAACAGAAAAGTGAACATGATC…	1883	3MαH
JAC05	Or67	2	ATGGCCGCAAGAGCTTTTACAGTGGCAAAAGGGCGGGAATATTTACTGAAACGGTGTGCTTTTTCAGGTTTAGATATCTTCTTGAGAGATGGTGGCAAAAAGACCCTCTCGTACTATCTTAGCTTCGTGGTACCGAGTTTCTATCAATTTTGCTGCCTTTACACTTGTTTTATCCTTCAGAATGAACCTGTAACTCTTCTTAAATGTTTGTCTCTCTGGGGAGCAGCTGGTCAGTGCTCTATCAAGATTCATCTAGCTCATTTCCATCAAAAGAATTTTCGTGAAAAATTTAATTTTATACAGCGAATGCAACAGAAAAGTGAAAATGATCCAGAAATTAGCGAATGTTTCTGGAAGATGAATAAGACGTACCATTTTCTACAGAAAATAATTTTCTAC…	1164	ATGGCCGCAAGAGCTTTTACAGTGGCAAAAGGGCGGGAATATTTACTGAAACGGTGTGCTTTTTCAGGTTTAGATATCTTCTTGAGAGATGGTGGCAAAAAGACCCTCTCGTACTATCTTAGCTTCGTGGTACCGAGTTTCTATCAATTTTGCTGCCTTTACACTTGTTTTATCCTTCAGAATGAACCTGTAACTCTTCTTAAATGTTTGTCTCTCTGGGGAGCAGCTGGTCAGGTAATACAAGGCATCATTTAGATGAATTCAGACAAAAGGTTGTATATCTTATTCTCATTATTCTCCAGTGCTCTATCAAGATTCATCTAGCTCATTTCCATCAAAAGAATTTTCGTGAAAAATTTAATTTTATACAGCGAATGCAACAGAAAAGTGAAAATGATC…	1645	3MαH
JAC11	Or67	2	ATGGCCGCAAGAGCTTTTACAGTGGCAAAAGGGCGGGAATATTTACTGAAACGGTGTGCTTTTTCAGGTCTAGATATCTTCTTGAGGGATGGCAGGAAGACCCTCTCGTATTATCTCAGCTTCGTGGTACCGAGTTTCTATCAAATTTGTTGCTTATACACTTGTTTTATCCTTCAGAATGAACCTGTAACTCTTCTTAAATGTTTGTCTCTCTGGGGAGCAGCTGGTCAGTGCTCTATCAAGATTCATCTAGCTCATTTCCATCAAAAGAATTTTCGTGAAAAATTTAATTTTATACAGCGAATGCAACAGAAAAGTGAAAATGATCCAGAAATTAGCGAATGTTTCTGGAAGATGAATAAGACGTATCATTTTCTACAGAAAATAATTTTCTACATG…	1161	ATGGCCGCAAGAGCTTTTACAGTGGCAAAAGGGCGGGAATATTTACTGAAACGGTGTGCTTTTTCAGGTCTAGATATCTTCTTGAGGGATGGCAGGAAGACCCTCTCGTATTATCTCAGCTTCGTGGTACCGAGTTTCTATCAAATTTGTTGCTTATACACTTGTTTTATCCTTCAGAATGAACCTGTAACTCTTCTTAAATGTTTGTCTCTCTGGGGAGCAGCTGGTCAGGTAAGACAAGGCATCATTTAGATGAATTCAGACAAAATCTTGTAAATCTTATTCTCATTATTCTCCAGTGCTCTATCAAGATTCATCTAGCTCATTTCCATCAAAAGAATTTTCGTGAAAAATTTAATTTTATACAGCGAATGCAACAGAAAAGTGAAAATGATCCAG…	1640	3MαH
JAC12	Or67	2	ATGGCCGCAAGAGCTTTTACAGTGGCAAAAGGGCGGGAATATTTACTGAAACGGTGTGCTTTTTCAGGTTTAGATATCTTCTTGAGAGATGGTGGCAAAAAGACCCTCTCGTACTATCTTAGCTTCGTGGTACCGAGTTTCTATCAATTTTGCTGCCTTTACACTTGTTTTATCCTTCAGAATGAACCTGTAACTCTTCTTAAATGTTTGTCTCTCTGGGGAGCAGCTGGTCAGTGCTCTATCAAGATTCATCTAGCTCATTTCCATCGAAAGAATTTTCGTGAAAAATTTAATTTTATACAGCGAATGCAACAGAAAAGTGAAAATGATCCAGAAATTAGCGAATGTTTCTGGAAGATGAATAAGACGTACCATTTTCTACAGAAAATAATTTTCTAC…	1164	ATGGCCGCAAGAGCTTTTACAGTGGCAAAAGGGCGGGAATATTTACTGAAACGGTGTGCTTTTTCAGGTTTAGATATCTTCTTGAGAGATGGTGGCAAAAAGACCCTCTCGTACTATCTTAGCTTCGTGGTACCGAGTTTCTATCAATTTTGCTGCCTTTACACTTGTTTTATCCTTCAGAATGAACCTGTAACTCTTCTTAAATGTTTGTCTCTCTGGGGAGCAGCTGGTCAGGTAAGACAAGGCATCATTTAGATGAATTCAGACAAAAGCTTGTAAATCTTATTCTCATTATTCTCCAGTGCTCTATCAAGATTCATCTAGCTCATTTCCATCGAAAGAATTTTCGTGAAAAATTTAATTTTATACAGCGAATGCAACAGAAAAGTGAAAATGATC…	1644	3MαH
JAC15	Or67	2	ATGGCCGCAAGAGCTTTTACAGTGGCAAAAGGGCGGGAATATTTACTGAAACGGTGTGCTTTTTCAGGTCTAGATATCTTCTTGAGGGATGGCAGGAAGACCCTCTCGTACTATCTCAGCTTCGTGGTACCGAGTTTCTATCAATTTTGCTGCCTTTACACTTGTTTTATCCTTCAGAATGAACCTGTAACTCTTCTTAAATGTTTGTCTCTCTGGGGAGCAGCTGGTCAGTGCTCTATCAAGATTCATCTAGCTCATTTCCATCGAAAGAATTTTCGTGAAAAATTTAATTTTATACAGCAAATGCAACAGAAAAGTGAAAATGATCCAGAAATTAGCGATTGTTTCTGGAAGATGAATAAGACGTACCATTTTCTACAGAAAATAATTTTCTACATG…	1161	ATGGCCGCAAGAGCTTTTACAGTGGCAAAAGGGCGGGAATATTTACTGAAACGGTGTGCTTTTTCAGGTCTAGATATCTTCTTGAGGGATGGCAGGAAGACCCTCTCGTACTATCTCAGCTTCGTGGTACCGAGTTTCTATCAATTTTGCTGCCTTTACACTTGTTTTATCCTTCAGAATGAACCTGTAACTCTTCTTAAATGTTTGTCTCTCTGGGGAGCAGCTGGTCAGGTAAGACAAGGCATCATTTAGATGAATTCAGACAAAAGCTTGTAAATCTTATTCTCATTATTCTCCAGTGCTCTATCAAGATTCATCTAGCTCATTTCCATCGAAAGAATTTTCGTGAAAAATTTAATTTTATACAGCAAATGCAACAGAAAAGTGAAAATGATCCAG…	1640	3MαH
JAC16	Or67	2	ATGGCCGCAAGAGCTTTTACAGTGGCAAAAGGGCGGGAATATTTACTGAAACGGTGTGCTTTTTCAGGTTTAGATATTTTCTTGAGAGATGGTGGCAAAAAGACCCTCTCGTACTATCTCAGCTTCGTGGTACCGAGTTTCTATCAATTTTGCTGCCTTTACACTTGTTTTATCCTTCAGAATGAACCTGTAACTCTTCTTAAATGTTTGTCTCTCTGGGGAGCAGCTGGTCAGTGCTCTATCAAGATTCATCTAGCTCATTTCCATCGAAAGAATTTTCGTGAAAAATTTAATTTTATACAGCAAATGCAACAGAAAAGTGAAAATGATCCAGAAATTAGCGAATCTTTCTGGAAAATGAATAAGACTTACCATTTTCTACAGAAAATAATTTTCTAC…	1164	ATGGCCGCAAGAGCTTTTACAGTGGCAAAAGGGCGGGAATATTTACTGAAACGGTGTGCTTTTTCAGGTTTAGATATTTTCTTGAGAGATGGTGGCAAAAAGACCCTCTCGTACTATCTCAGCTTCGTGGTACCGAGTTTCTATCAATTTTGCTGCCTTTACACTTGTTTTATCCTTCAGAATGAACCTGTAACTCTTCTTAAATGTTTGTCTCTCTGGGGAGCAGCTGGTCAGGTAAGCTATTTAGCATCATTTAGATGAATTCAGACAAAAGCTTATAAATCTTATTCTCATTATTCTCCAGTGCTCTATCAAGATTCATCTAGCTCATTTCCATCGAAAGAATTTTCGTGAAAAATTTAATTTTATACAGCAAATGCAACAGAAAAGTGAAAATGA…	1645	3MαH
JAC18	Or67	2	ATGGCCGCAAGAGCTTTTACAGTGGCAAAAGGGCGGGAATATTTACTGAAACGGTGTGCTTTTTCAGGTCTAGATATCTTCTTGAGGGATGGCAGGAAGACCCTCTCGTACTATCTCAGCTTCGTGGTACCGAGTTTCTATCAATTTTGCTGCCTTTACACTTGTTTTATCCTTCAGAATGAACCTGTAACTCTTCTTAAATGTTTGTCTCTCTGGGGAGCAGCTGGTCAGTGCTCTATCAAGATTCATCTAGCTCATTTCCATCGAAAGAATTTTCGTGAAAAATTTAATTTTATACAGCAAATGCAACAGAAAAGTGAAAATGATCCAGAAATTAGCGAATGTTTCTGGAAAATGAATAAGACGTACCATTTTCTACAGAAAATAATTTTCTACATG…	1161	ATGGCCGCAAGAGCTTTTACAGTGGCAAAAGGGCGGGAATATTTACTGAAACGGTGTGCTTTTTCAGGTCTAGATATCTTCTTGAGGGATGGCAGGAAGACCCTCTCGTACTATCTCAGCTTCGTGGTACCGAGTTTCTATCAATTTTGCTGCCTTTACACTTGTTTTATCCTTCAGAATGAACCTGTAACTCTTCTTAAATGTTTGTCTCTCTGGGGAGCAGCTGGTCAGGTAAGACAAGGCATCATTTAGATGAATTCAGACAAAAGCTTGTAAATCTTATTCTCATTATTCTCCAGTGCTCTATCAAGATTCATCTAGCTCATTTCCATCGAAAGAATTTTCGTGAAAAATTTAATTTTATACAGCAAATGCAACAGAAAAGTGAAAATGATCCAG…	1640	3MαH
JAC23	Or67	2	ATGGCCGCAAGAGCTTTTACAGTGGCAAAAGGGCGGGAATATTTACTGAAACGGTGTGCTTTTTCAGGTCTAGATATCTTCTTGAGGGATGGCAGGAAGACCCTCTCGTACTATCTCAGCTTCGTGGTACCGAGTTTCTATCAATTTTGCTGCCTTTACACTTGTTTTATCCTTCAGAATGAACCTGTAACTCTTCTTAAATGTTTGTCTCTCTGGGGAGCAGCTGGTCAGTGCTCTATCAAGATTCATCTAGCTCATTTCCATCGAAAGAATTTTCGTGAAAAATTTAATTTTATACAGCAAATGCAACAGAAAAGTGAAAATGATCCAGAAATTAGCGAATGTTTCTGGAAAATGAATAAGACGTACCATTTTCTACAGAAAATAATTTTCTACATG…	1161	ATGGCCGCAAGAGCTTTTACAGTGGCAAAAGGGCGGGAATATTTACTGAAACGGTGTGCTTTTTCAGGTCTAGATATCTTCTTGAGGGATGGCAGGAAGACCCTCTCGTACTATCTCAGCTTCGTGGTACCGAGTTTCTATCAATTTTGCTGCCTTTACACTTGTTTTATCCTTCAGAATGAACCTGTAACTCTTCTTAAATGTTTGTCTCTCTGGGGAGCAGCTGGTCAGGTAAGCTATTTAGCATCATTTAGATGAATTCAGACAAAAGCTTGTAAATCTTATTCTCATTATTCTCCAGTGCTCTATCAAGATTCATCTAGCTCATTTCCATCGAAAGAATTTTCGTGAAAAATTTAATTTTATACAGCAAATGCAACAGAAAAGTGAAAATGATCC…	1642	3MαH
JAC01	Or67	2	ATGGCCGCAAGAGCTTTTACAGTGGCAAAAGGGCGGGAATATTTACTGAAACGGTGTGCTTTTTCAGGTCTAGATATCTTCTTAAGGGATGGTGGCAAAAAGACCCTCTCGTACTATCTTAGCTTCGTGGTACCGAGTTTCTATCAAATTTGTTGTTTATACACATGTTTCATCCTTCAGAATGAGCCTGTAACTCTTCTTAAATGTTTGTCTCTCTGGGGAGCAGCTGGTCAGTGCTCTATCAAGATTCATCTAGCTCATTTCCATCGAAAGAATTTTCGTGAAAAATTTAATTTTATACAGCGAATGCAAAAGGAAAGTGAAGATGATCCTGAAATAAGCGAATTTTTCTGGAAGATGAATAAGACGTACCATTTTCTACAGAAAATAATTTTCTAC…	1164	ATGGCCGCAAGAGCTTTTACAGTGGCAAAAGGGCGGGAATATTTACTGAAACGGTGTGCTTTTTCAGGTCTAGATATCTTCTTAAGGGATGGTGGCAAAAAGACCCTCTCGTACTATCTTAGCTTCGTGGTACCGAGTTTCTATCAAATTTGTTGTTTATACACATGTTTCATCCTTCAGAATGAGCCTGTAACTCTTCTTAAATGTTTGTCTCTCTGGGGAGCAGCTGGTCAGGTAAGCTATTTTAGCATCATTTAAATGAATTCAGACAAAAGCTTTTAATTCTTATTCTTATAACGCTTCAGTGCTCTATCAAGATTCATCTAGCTCATTTCCATCGAAAGAATTTTCGTGAAAAATTTAATTTTATACAGCGAATGCAAAAGGAAAGTGAAGATG…	1763	Sobralene
JAC06	Or67	2	ATGGCCGCAAGAGCTTTTACAGTGGCAAAAGGGCGGGAATATTTACTGAAACGGTGTGCTTTTTCAGGTCTAGATATCTTCTTGAGGGATGGCAGGAAGACCCTCTCGTACTATCTCAGCTTCGTGGTACCGAGTTTCTATCAAATTTGTTGCTTATACACATGTTTCATCCTTCAGAATGAACCTGTAACTCTTCTTAAATGTTTGTCTCTCTGGGGAGCAGCTGGTCAGTGCTCTATCAAGATTCATCTAGCTCATTTCCATCGAAAGAATTTTCGTGAAAAATTTAATTTTATACAGCGAATGCAAAAGGAAAGTGAAGATGATCCTGAAATTAGCGAATGTTTCTGGAAGATGAATAAGACGAACCATTTTCTACAGAAAGTAATTTTCTACATG…	1161	ATGGCCGCAAGAGCTTTTACAGTGGCAAAAGGGCGGGAATATTTACTGAAACGGTGTGCTTTTTCAGGTCTAGATATCTTCTTGAGGGATGGCAGGAAGACCCTCTCGTACTATCTCAGCTTCGTGGTACCGAGTTTCTATCAAATTTGTTGCTTATACACATGTTTCATCCTTCAGAATGAACCTGTAACTCTTCTTAAATGTTTGTCTCTCTGGGGAGCAGCTGGTCAGGTAAACTATTTAGCATCATTTAGATAAATTCAGTCAAAAGCTTTTAATTCTTATTTTTCTCACTCTCCAGTGCTCTATCAAGATTCATCTAGCTCATTTCCATCGAAAGAATTTTCGTGAAAAATTTAATTTTATACAGCGAATGCAAAAGGAAAGTGAAGATGATCC…	1586	Sobralene
JAC08	Or67	2	ATGGCCGCAAGAGCTTTTACAGTGGCAAAAGGGCGGGAATATTTACTGAAACGGTGTGCTTTTTCAGGTCTAGATATCTTCTTGAGGGATGGCAGGAAGACCCTCTCGTACTATCTCAGCTTCGTGGTACCGAGTTTCTATCAAATTTGTTGCTTATACACATGTTTCATCCTTCAGAATGAACCTGTAACTCTTCTTAAATGTTTGTCTCTCTGGGGAGCAGCTGGTCAGTGCTCTATCAAGATTCATCTAGCTCATTTCCATCGAAAGAATTTTCGTGAAAAATTTAATTTTATACAGCGAATGCAAAAGGAAAGTGAAGATGATCCTGAAATTAGCGAATGTTTCTGGAAGATGAATAAGACGAACCATTTTCTACAGAAAGTAATTTTCTACATG…	1161	ATGGCCGCAAGAGCTTTTACAGTGGCAAAAGGGCGGGAATATTTACTGAAACGGTGTGCTTTTTCAGGTCTAGATATCTTCTTGAGGGATGGCAGGAAGACCCTCTCGTACTATCTCAGCTTCGTGGTACCGAGTTTCTATCAAATTTGTTGCTTATACACATGTTTCATCCTTCAGAATGAACCTGTAACTCTTCTTAAATGTTTGTCTCTCTGGGGAGCAGCTGGTCAGGTAAGCTATTTAGCATAATTTAAATGAATTCAGACAAAAGCTTTTAATTCTTATTTTTCTCACTCTCCAGTGCTCTATCAAGATTCATCTAGCTCATTTCCATCGAAAGAATTTTCGTGAAAAATTTAATTTTATACAGCGAATGCAAAAGGAAAGTGAAGATGATCC…	1586	Sobralene
JAC09	Or67	2	ATGGCCGCAAGAGCTTTTACAGTGGCAAAAGGGCGGGAATATTTACTGAAACGGTGTGCTTTTTCAGGTCTAGATATCTTCTTGAGGGATGGCAGGAAGACCCTCTCGTACTATCTCAGCTTCGTGGTACCGAGTTTCTATCAAATTTGTTGCTTATACACATGTTTCATCCTTCAGAATGAACCTGTAACTCTTCTTAAATGTTTGTCTCTCTGGGGAGCAGCTGGTCAGTGCTCTATCAAGATTCATCTAGCTCATTTCCATCGAAAGAATTTTCGTGAAAAATTTAATTTTTTACAGCGAATGCAAAAGGAAAGTGAAGATGATCCTGAAATAAGCGAATGTTTCTGGAAGATGAATAAGACGTACCATTTTCTACAGAAAGTAATTTTCTACATG…	1161	ATGGCCGCAAGAGCTTTTACAGTGGCAAAAGGGCGGGAATATTTACTGAAACGGTGTGCTTTTTCAGGTCTAGATATCTTCTTGAGGGATGGCAGGAAGACCCTCTCGTACTATCTCAGCTTCGTGGTACCGAGTTTCTATCAAATTTGTTGCTTATACACATGTTTCATCCTTCAGAATGAACCTGTAACTCTTCTTAAATGTTTGTCTCTCTGGGGAGCAGCTGGTCAGGTAAGCTATTTTAGCATCATTTAAATGAATTCAGACAAAAGCTTTTAATTCTTATTTTTCTCACTCTCCAGTGCTCTATCAAGATTCATCTAGCTCATTTCCATCGAAAGAATTTTCGTGAAAAATTTAATTTTTTACAGCGAATGCAAAAGGAAAGTGAAGATGATC…	1599	Sobralene
JAC14	Or67	2	ATGGCCGCAAGAGCTTTTACAGTGGCAAAAGGGCGGGAATATTTACTGAAACGGTGTGCTTTTTCAGGTTTAGATATTTTCTTGAGAGATGGTGGCAAAAAGACCCTCTCGTACTATCTCAGCTTCGTGGTACCGAGTTTCTATCAATTTTGCTGCCTTTACACTTGTTTTATCCTTCAGAATGAACCTGTAACTCTTCTTAAATGTTTGTCTCTCTGGGGAGCAGCTGGTCAGTGCTCTATCAAGATTCATCTAGCTCATTTCCATCGAAAGAATTTTCGTGAAAAATTTAATTTTATACAGCAAATGCAACAGAAAAGTGAAAATGATCCAGAAATTAGCGAATCTTTCTGGAAAATGAATAAGACTTACCATTTTCTACAGAAAATAATTTTCTAC…	1164	ATGGCCGCAAGAGCTTTTACAGTGGCAAAAGGGCGGGAATATTTACTGAAACGGTGTGCTTTTTCAGGTTTAGATATTTTCTTGAGAGATGGTGGCAAAAAGACCCTCTCGTACTATCTCAGCTTCGTGGTACCGAGTTTCTATCAATTTTGCTGCCTTTACACTTGTTTTATCCTTCAGAATGAACCTGTAACTCTTCTTAAATGTTTGTCTCTCTGGGGAGCAGCTGGTCAGGTAAGCTATTTAGCATCATTTAGATGAATTCAGACAAAAGCTTATAAATCTTATTCTCATTATTCTCCAGTGCTCTATCAAGATTCATCTAGCTCATTTCCATCGAAAGAATTTTCGTGAAAAATTTAATTTTATACAGCAAATGCAACAGAAAAGTGAAAATGA…	1645	Sobralene
JAC22	Or67	2	ATGGCCGCAAGAGCTTTTACAGTGGCAAAAGGGCGGGAATATTTACTGAAACGGTGTGCTTTTTCAGGTCTAGATATCTTCTTAAGGGATGGTGGCAAAAAGACCCTCTCGTACTATCTTAGCTTCGTGGTACCGAGTTTCTATCAAATTTGTTGTTTATACACATGTTTCATCCTTCAGAATGAGCCTGTAACTCTTCTTAAATGTTTGTCTCTCTGGGGAGCAGCTGGTCAGTGCTCTATCAAGATTCATCTAGCTCATTTCCATCGAAAGAATTTTCGTGAAAAATTTAATTTTATACAGCGAATGCAAAAGGAAAGTGAAGATGATCCTGAAATAAGCGAATTTTTCTGGAAGATGAATAAGACGAACCATTTTCTACAGAAAGTAATTTTCTAC…	1164	ATGGCCGCAAGAGCTTTTACAGTGGCAAAAGGGCGGGAATATTTACTGAAACGGTGTGCTTTTTCAGGTCTAGATATCTTCTTAAGGGATGGTGGCAAAAAGACCCTCTCGTACTATCTTAGCTTCGTGGTACCGAGTTTCTATCAAATTTGTTGTTTATACACATGTTTCATCCTTCAGAATGAGCCTGTAACTCTTCTTAAATGTTTGTCTCTCTGGGGAGCAGCTGGTCAGGTAAGCTATTTTAGCATCATAATGAATTCAGACAAAAGCTCTTAATTCTTATTTTTCTCACTCTCCAGTGCTCTATCAAGATTCATCTAGCTCATTTCCATCGAAAGAATTTTCGTGAAAAATTTAATTTTATACAGCGAATGCAAAAGGAAAGTGAAGATGATC…	1750	Sobralene
LAP01	Or67	2	ATGGCCGCAAGAGCTTTTACAGTGGCAAAAGGGCGGGAATATTTACTGAAACGTTGTGCTTTTTCAGGTCTAGATATCTTCTTGAGAGATGGTGGCAAAAAGACCCTCTCGTACTATCTCAGCTTCGTGGTACCGAGTTTCTATCAAATTTGTTGCTTATACACTTGTTTCATCCTTCAGAATGAACCTGTAACTCTTCTTAAATGTTTGTCTCTCTGGGGAGCAGCTGGTCAGTGCTCTATCAAGATTCATCTAGCTCATTTCCATCGAAAGAATTTTCGTGAAAAATTTAATTTTATACAACGAATGCAACAGAAAAGTGAACATGATCCAGAAATTAGCGAATGTTTCTGGAAGATGAATAAGACGTACCATTTTCTTCAGAAAATAATTTTCTAC…	1164	ATGGCCGCAAGAGCTTTTACAGTGGCAAAAGGGCGGGAATATTTACTGAAACGTTGTGCTTTTTCAGGTCTAGATATCTTCTTGAGAGATGGTGGCAAAAAGACCCTCTCGTACTATCTCAGCTTCGTGGTACCGAGTTTCTATCAAATTTGTTGCTTATACACTTGTTTCATCCTTCAGAATGAACCTGTAACTCTTCTTAAATGTTTGTCTCTCTGGGGAGCAGCTGGTCAGGTAAGACAAGGCGTCATTTAGCTGAATTCAGACAAAAGCTTTGGAAATCTTATTCTCATTATTTTCCAGTGCTCTATCAAGATTCATCTAGCTCATTTCCATCGAAAGAATTTTCGTGAAAAATTTAATTTTATACAACGAATGCAACAGAAAAGTGAACATGAT…	1708	9MGB_h
LAP05	Or67	2	ATGGCCGCAAGAGCTTTTACAGTGGCAAAAGGGCGGGAATATTTACTGAAACGTTGTGCTTTTTCAGGTTTAGATATTTTCTTGAGAGATGGTGGCAAAAAGACCCTCTCGTACTATCTCAGCTTCGTGGTACCGAGTTTCTATCAAATTTGTTGCTTATATACTTGTTTCATCCTTCAGAATGAACCTGTAACTCTTCTTAAATGTTTGTCTCTCTGGGGAGCAGCTGGTCAGTGCTCTATCAAGATTCATCTAGCTCATTTCCATCGAAAGAATTTTCGTGAAAAATTTAATTTTATACAGCGAATGCAACAGAAAAGTGAACATGATCCTGAAATTAGCGAATGTTTCTGGAAGATGAATAAGACGTACCATTTTCTTCAGAAAATAATTTTCTAC…	1164	ATGGCCGCAAGAGCTTTTACAGTGGCAAAAGGGCGGGAATATTTACTGAAACGTTGTGCTTTTTCAGGTTTAGATATTTTCTTGAGAGATGGTGGCAAAAAGACCCTCTCGTACTATCTCAGCTTCGTGGTACCGAGTTTCTATCAAATTTGTTGCTTATATACTTGTTTCATCCTTCAGAATGAACCTGTAACTCTTCTTAAATGTTTGTCTCTCTGGGGAGCAGCTGGTCAGGTAAGACAAGGCGTCATTTAGCTGAATTCAGACAAAAGCTTGTAAATCTTATTCTCATTATTTTCCAGTGCTCTATCAAGATTCATCTAGCTCATTTCCATCGAAAGAATTTTCGTGAAAAATTTAATTTTATACAGCGAATGCAACAGAAAAGTGAACATGATC…	1673	9MGB_h
LAP06	Or67	2	ATGGCCGCAAGAGCTTTTACAGTGGCAAAAGGGCGGGAATATTTACTGAAACGTTGTGCTTTTTCAGGTCTAGATATCTTCTTGAGGGATGGTGGCAAAAAGACCCTCTCGTACTATCTCAGCTTCGTGGTACCGAGTTTCTATCAAATTTGTTGCTTATACACTTGTTTCATCCTTCAGAATGAACCTGTAACTCTTCTTAAATGTTTGTCTCTCTGGGGAGCAGCTGGTCAGTGCTCTATCAAGATTCATCTAGCTCATTTCCATCGAAAGAATTTTCGTGAAAAATTTAATTTTATACAGCGAATGCAACAGAAGAGTGAAGATGATCCAGAAATTAGCGAATGTTTCTGGAAGATGAATAAGACGTACCATTTTCTTCAGAAAATAATTTTCTAC…	1164	ATGGCCGCAAGAGCTTTTACAGTGGCAAAAGGGCGGGAATATTTACTGAAACGTTGTGCTTTTTCAGGTCTAGATATCTTCTTGAGGGATGGTGGCAAAAAGACCCTCTCGTACTATCTCAGCTTCGTGGTACCGAGTTTCTATCAAATTTGTTGCTTATACACTTGTTTCATCCTTCAGAATGAACCTGTAACTCTTCTTAAATGTTTGTCTCTCTGGGGAGCAGCTGGTCAGGTAAGACAAGGCGTCATTTAGCTGAATTCAGACAAAAGCTTGTAAATCTTATTCTCATTATTTTCCAGTGCTCTATCAAGATTCATCTAGCTCATTTCCATCGAAAGAATTTTCGTGAAAAATTTAATTTTATACAGCGAATGCAACAGAAGAGTGAAGATGATC…	1586	9MGB_h
LAP07	Or67	2	ATGGCCGCAAGAGCTTTTACAGTGGCAAAAGGGCGGGAATATTTACTGAAACGTTGTGCTTTTTCAGGTCTAGATATCTTCTTGAGAGATGGTGGCAAAAAGACCCTCTCGTACTATCTCAGCTTCGTGGTACCGAGTTTCTATCAAATTTGTTGCTTATACACTTGTTTCATCCTTCAGAATGAACCTGTAACTCTTCTTAAATGTTTGTCTCTCTGGGGAGCAGCTGGTCAGTGCTCTATCAAGATTCATCTAGCTCATTTCCATCGAAAGAATTTTCGTGAAAAATTTAATTTTATACAGCGAATGCAACAGAAAAGTGAAGATGATCCTGAAATTAGCGAATGTTTCTGGAAGATGAATAAGACCATTTCCTACCATTTTCTTCAGAAAATAATT…	1170	ATGGCCGCAAGAGCTTTTACAGTGGCAAAAGGGCGGGAATATTTACTGAAACGTTGTGCTTTTTCAGGTCTAGATATCTTCTTGAGAGATGGTGGCAAAAAGACCCTCTCGTACTATCTCAGCTTCGTGGTACCGAGTTTCTATCAAATTTGTTGCTTATACACTTGTTTCATCCTTCAGAATGAACCTGTAACTCTTCTTAAATGTTTGTCTCTCTGGGGAGCAGCTGGTCAGGTAAGACAAGGCGTCATTTAGCTGAATTCAGACAAAAGCTTGTAAATCTTATTCTCATTATTTTCCAGTGCTCTATCAAGATTCATCTAGCTCATTTCCATCGAAAGAATTTTCGTGAAAAATTTAATTTTATACAGCGAATGCAACAGAAAAGTGAAGATGATC…	1812	9MGB_h
LAP08	Or67	2	ATGGCCGCAAGAGCTTTTACAGTGGCAAAAGGGCGGGAATATTTACTGAAACGTTGTGCTTTTTCAGGTCTAGATATCTTCTTGAGAGATGGTGGCAAAAAGACCCTCTCGTACTATCTCAGCTTCGTGGTACCGAGTTTCTATCAATTTTGTTGCCTTTACACTTGTTTCATCCTTCAGAATGATCCTGTAACTCTTCTTAAATGTTTGTCTCTCTGGGGAGCAGCTGGTCAGTGCTCTATTAAGATTCATCTAGCTCATTTCCATCGAAAGAATTTTCGTGAAAAATTTAATTTTATACAGCGAATGCAACAGAAAAGTGAAGATGATCCTGAAATTAGCGAATGTTTCTGGAAGATGAATAAGACGTACCATTTTCTTCAGAAAATAATTTTCTAC…	1164	ATGGCCGCAAGAGCTTTTACAGTGGCAAAAGGGCGGGAATATTTACTGAAACGTTGTGCTTTTTCAGGTCTAGATATCTTCTTGAGAGATGGTGGCAAAAAGACCCTCTCGTACTATCTCAGCTTCGTGGTACCGAGTTTCTATCAATTTTGTTGCCTTTACACTTGTTTCATCCTTCAGAATGATCCTGTAACTCTTCTTAAATGTTTGTCTCTCTGGGGAGCAGCTGGTCAGGTAAGACAAGGCGTCATTTAGCTGAATTCAGACAAAAGCTTTGGAAATCTTATTCTCATTATTTTCCAGTGCTCTATTAAGATTCATCTAGCTCATTTCCATCGAAAGAATTTTCGTGAAAAATTTAATTTTATACAGCGAATGCAACAGAAAAGTGAAGATGAT…	1737	9MGB_h
LAP10	Or67	2	ATGGCCGCAAGAGCTTTTACAGTGGCAAAAGGGCGGGAATATTTACTGAAACGTTGTGCTTTTTCAGGTCTAGATATCTTCTTGAGAGATGGTGGCAAAAAGACCCTCTCGTACTATCTCAGCTTCGTGGTACCGAGTTTCTATCAAATTTGTTGCTTATATACTTGTTTCATCCTTCAGAATGAACCTGTAACTCTTCTTAAATGTTTGTCTCTCTGGGGAGCAGCTGGTCAGTGCTCTATCAAGATTCATCTAGCTCATTTCCATCGAAAGAATTTTCGTGAAAAATTTAATTTTATACAGCGAATGCAACAGAAAAGTGAAGATGATCCTGAAATTAGCGAATGTTTCTGGAAGATGAATAAGACGTACCATTTTCTTCAGAAAATAATTTTCTAC…	1164	ATGGCCGCAAGAGCTTTTACAGTGGCAAAAGGGCGGGAATATTTACTGAAACGTTGTGCTTTTTCAGGTCTAGATATCTTCTTGAGAGATGGTGGCAAAAAGACCCTCTCGTACTATCTCAGCTTCGTGGTACCGAGTTTCTATCAAATTTGTTGCTTATATACTTGTTTCATCCTTCAGAATGAACCTGTAACTCTTCTTAAATGTTTGTCTCTCTGGGGAGCAGCTGGTCAGGTAAGACAAGGCGTCATTTAGCTGAATTCAGACAAAAGCTTTGGAAATCTTATTCTCATTATTTTCCAGTGCTCTATCAAGATTCATCTAGCTCATTTCCATCGAAAGAATTTTCGTGAAAAATTTAATTTTATACAGCGAATGCAACAGAAAAGTGAAGATGAT…	1674	9MGB_h
LAP11	Or67	2	ATGGCCGCAAGAGCTTTTACAGTGGCAAAAGGGCGGGAATATTTACTGAAACGTTGTGCTTTTTCAGGTTTAGATATTTTCTTGAGAGATGGTGGCAAAAAGACCCTCTCGTACTATCTCAGCTTCGTGGTACCGAGTTTCTATCAAATTTGTTGCTTATATACTTGTTTCATCCTTCAGAATGAACCTGTAACTCTTCTTAAATGTTTGTCTCTCTGGGGAGCAGCTGGTCAGTGCTCTATCAAGATTCATCTAGCTCATTTCCATCGAAAGAATTTTCGTGAAAAATTTAATTTTATACAGCGAATGCAACAGAAAAGTGAAGATGATCCTGAAATTAGCGAATGTTTCTGGAAGATGAATAAGACGTATCATTTTCTACAGAAAATAATTTTCTAC…	1164	ATGGCCGCAAGAGCTTTTACAGTGGCAAAAGGGCGGGAATATTTACTGAAACGTTGTGCTTTTTCAGGTTTAGATATTTTCTTGAGAGATGGTGGCAAAAAGACCCTCTCGTACTATCTCAGCTTCGTGGTACCGAGTTTCTATCAAATTTGTTGCTTATATACTTGTTTCATCCTTCAGAATGAACCTGTAACTCTTCTTAAATGTTTGTCTCTCTGGGGAGCAGCTGGTCAGGTAAGACAAGGCGTCATTTAGCTGAATTCAGACAAAAGCTTGTAAATCTTATTCTCATTATTTTCCAGTGCTCTATCAAGATTCATCTAGCTCATTTCCATCGAAAGAATTTTCGTGAAAAATTTAATTTTATACAGCGAATGCAACAGAAAAGTGAAGATGATC…	1674	9MGB_h
LAP15	Or67	2	ATGGCCGCAAGAGCTTTTACAGTGGCAAAAGGGCGGGAATATTTACTGAAACGGTGTGCTTTTTCAGGTCTAGATATCTTCTTGAGGGATGGCAGGAAGACCCTCTCGTACTATCTTAGCTTCGTGGTACCGAGTTTCTATCAAATTTGTTGCTTATACACTTGTTTCATCCTTCAGAATGAGCCTGTAACTCTTCTTAAATGTTTGTCTCTCTGGGGAGCAGCTGGTCAGTGCTCTATCAAGATTCATCTAGCTCATTTCCATCGAAAGAATTTTCGTGAAAAATTTAATTTTATACAGCGAATGCAACAGAAAAGTGAAGATGATCCAGAAATTAGCGAATGTTTCTGGAAGATGAATAAGACGTATCATTTTCTACAGAAATTAATTTTCTACATG…	1161	ATGGCCGCAAGAGCTTTTACAGTGGCAAAAGGGCGGGAATATTTACTGAAACGGTGTGCTTTTTCAGGTCTAGATATCTTCTTGAGGGATGGCAGGAAGACCCTCTCGTACTATCTTAGCTTCGTGGTACCGAGTTTCTATCAAATTTGTTGCTTATACACTTGTTTCATCCTTCAGAATGAGCCTGTAACTCTTCTTAAATGTTTGTCTCTCTGGGGAGCAGCTGGTCAGGTAAGCTATTTAGCATCATTTAAATGAATTCAGACAAAAGCTTTTAATTCTTATTCTTATAACTCTTCAGTGCTCTATCAAGATTCATCTAGCTCATTTCCATCGAAAGAATTTTCGTGAAAAATTTAATTTTATACAGCGAATGCAACAGAAAAGTGAAGATGATCC…	1735	9MGB_h
LAP16	Or67	2	ATGGCCGCAAGAGCTTTTACAGTGGCAAAAGGGCGGGAATATTTACTGAAACGTTGTGCTTTTTCAGGTTTAGATATTTTCTTGAGAGATGGTGGCAAAAAGACCCTCTCGTACTATCTCAGCTTCGTGGTACCGAGTTTCTATCAAATTTGTTGCTTATATACTTGTTTCATCCTTCAGAATGAACCTGTAACTCTTCTTAAATGTTTGTCTCTCTGGGGAGCAGCTGGTCAGTGCTCTATCAAGATTCATCTAGCTCATTTCCATCGAAAGAATTTTCGTGAAAAATTTAATTTTATACAGCGAATGCAACAGAAAAGTGAAGATGATCCTGAAATTAGCGAATGTTTCTGGAAGATGAATAAGACGTACCATTTTCTTCAGAAAATAATTTTCTAC…	1173	ATGGCCGCAAGAGCTTTTACAGTGGCAAAAGGGCGGGAATATTTACTGAAACGTTGTGCTTTTTCAGGTTTAGATATTTTCTTGAGAGATGGTGGCAAAAAGACCCTCTCGTACTATCTCAGCTTCGTGGTACCGAGTTTCTATCAAATTTGTTGCTTATATACTTGTTTCATCCTTCAGAATGAACCTGTAACTCTTCTTAAATGTTTGTCTCTCTGGGGAGCAGCTGGTCAGGTAAGACAAGGCGTCATTTAGCTGAATTCAGACAAAAGCTTGTAAATCTTATTCTCATTATTTTCCAGTGCTCTATCAAGATTCATCTAGCTCATTTCCATCGAAAGAATTTTCGTGAAAAATTTAATTTTATACAGCGAATGCAACAGAAAAGTGAAGATGATC…	1686	9MGB_h
LAP18	Or67	2	ATGGCCGCAAGAGCTTTTACAGTGGCAAAAGGGCGGGAATATTTACTGAAACGTTGTGCTTTTTCAGGTTTAGATATTTTCTTGAGAGATGGTGGCAAAAAGACCCTCTCGTACTATCTCAGCTTCGTGGTACCGAGTTTCTATCAAATTTGTTGCTTATATACTTGTTTCATCCTTCAGAATGAACCTGTAACTCTTCTTAAATGTTTGTCTCTCTGGGGAGCAGCTGGTCAGTGCTCTATCAAGATTCATCTAGCTCATTTCCATCGAAAGAATTTTCGTGAAAAATTTAATTTTATACAGCGAATGCAACAGAAAAGTGAACATGATCCTGAAATTAGCGAATGTTTCTGGAAGATGAATAAGACGTACCATTTTCTTCAGAAAATAATTTTCTAC…	1164	ATGGCCGCAAGAGCTTTTACAGTGGCAAAAGGGCGGGAATATTTACTGAAACGTTGTGCTTTTTCAGGTTTAGATATTTTCTTGAGAGATGGTGGCAAAAAGACCCTCTCGTACTATCTCAGCTTCGTGGTACCGAGTTTCTATCAAATTTGTTGCTTATATACTTGTTTCATCCTTCAGAATGAACCTGTAACTCTTCTTAAATGTTTGTCTCTCTGGGGAGCAGCTGGTCAGGTAAGACAAGGCGTCATTTAGCTGAATTCAGACAAAAGCTTGTAAATCTTATTCTCATTATTTTCCAGTGCTCTATCAAGATTCATCTAGCTCATTTCCATCGAAAGAATTTTCGTGAAAAATTTAATTTTATACAGCGAATGCAACAGAAAAGTGAACATGATC…	1673	9MGB_h
LAP20	Or67	2	ATGGCCGCAAGAGCTTTTACAGTGGCAAAAGGGCGGGAATATTTACTGAAACGTTGTGCTTTTTCAGGTTTAGATATTTTCTTGAGAGATGGTGGCAAAAAGACCCTCTCGTACTATCTCAGCTTCGTGGTACCGAGTTTCTATCAAATTTGTTGCTTATACACTTGTTTCATCCTTCAGAATGAACCTGTAACTCTTCTTAAATGTTTGTCTCTCTGGGGAGCAGCTGGTCAGTGCTCTATCAAGATTCATCTAGCTCATTTCCATCGAAAGAATTTTCGTGAAAAATTTAATTTTATACAGCGAATGCAACAGAAAAGTGAACATGATCCTGAAATTAGCGAATGTTTCTGGAAGATGAATAAGACGTACCATTTTCTTCAGAAAATAATTTTCTAC…	1164	ATGGCCGCAAGAGCTTTTACAGTGGCAAAAGGGCGGGAATATTTACTGAAACGTTGTGCTTTTTCAGGTTTAGATATTTTCTTGAGAGATGGTGGCAAAAAGACCCTCTCGTACTATCTCAGCTTCGTGGTACCGAGTTTCTATCAAATTTGTTGCTTATACACTTGTTTCATCCTTCAGAATGAACCTGTAACTCTTCTTAAATGTTTGTCTCTCTGGGGAGCAGCTGGTCAGGTAAGACAAGGCGTCATTTAGCTGAATTCAGACAAAAGCTTGTAAATCTTATTCTCATTATTTTCCAGTGCTCTATCAAGATTCATCTAGCTCATTTCCATCGAAAGAATTTTCGTGAAAAATTTAATTTTATACAGCGAATGCAACAGAAAAGTGAACATGATC…	1673	9MGB_h
MAR06	Or67	2	ATGGCCGCAAGAGCTTTTACAGTGGCAAAAGGGCGGGAATATTTACTGAAACGGTGTGCTTTTTCAGGTCTAGATATCTTCTTGAGGGATGGCAGGAAGACCCTCTCGTACTATCTCAGCTTCTTGGTACCGAGTTTCTATCAAATTTGTTGCTTATACACATGCTTCATCCTTCAGAATGAGCCTGTAACTCTTCTTAAATGTTTGTCTCTCTGGGGAGCAGCTGGTCAGTGCTCTATCAAGATTCATCTAGCTCATTTCCATCGAAAGAATTTTCGTGAAAAATTTAATTTTATACAGCGAATGCAACAGGAAAGTGAACATGATCCTGAAATAGGCGAATGTTTCTGGAAGATGAATAAGACGTGCCATTTTCTACAGAAAATAATTTTCTACATG…	1161	ATGGCCGCAAGAGCTTTTACAGTGGCAAAAGGGCGGGAATATTTACTGAAACGGTGTGCTTTTTCAGGTCTAGATATCTTCTTGAGGGATGGCAGGAAGACCCTCTCGTACTATCTCAGCTTCTTGGTACCGAGTTTCTATCAAATTTGTTGCTTATACACATGCTTCATCCTTCAGAATGAGCCTGTAACTCTTCTTAAATGTTTGTCTCTCTGGGGAGCAGCTGGTCAGGTAAGCTATTTAGCATCATTTAGATAAATTCAGTTAAAAGCTTTTAATTCTTATTTTTCTCACTCTCCAGTGCTCTATCAAGATTCATCTAGCTCATTTCCATCGAAAGAATTTTCGTGAAAAATTTAATTTTATACAGCGAATGCAACAGGAAAGTGAACATGATCC…	1585	Sobralene
MAR15	Or67	2	ATGGCCGCAAGAGCTTTTACAGTGGCAAAAGGGCGGGAATATTTACTGAAACGGTGTGCTTTTTCAGGTCTAGATATCTTCTTAAGGGATGGTGGCAAAAAGACCCTCTCGTACTATCTTAGCTTCTTGGTACCGAGTTTCTATCAAATTTGTTGCTTATACACATGTTTCATCCTTCAGAATGAGCCTGTAACTCTTCTTAAATGTTTGTCTCTCTGGGGAGCAGCTGGTCAGTGCTCTATCAAGATTCATCTAGCTCATTTCCATCGAAAGAATTTTCGTGAAAAATTTAATTTTTTACAGCGAATGCAAAAAGAAAGTGAAGATGATCCTGAAATAAGCGAATGTTTCTGGAAGATGAATAAGACGTATCATTTTCTACAGAAAGTAATTTTCTAC…	1164	ATGGCCGCAAGAGCTTTTACAGTGGCAAAAGGGCGGGAATATTTACTGAAACGGTGTGCTTTTTCAGGTCTAGATATCTTCTTAAGGGATGGTGGCAAAAAGACCCTCTCGTACTATCTTAGCTTCTTGGTACCGAGTTTCTATCAAATTTGTTGCTTATACACATGTTTCATCCTTCAGAATGAGCCTGTAACTCTTCTTAAATGTTTGTCTCTCTGGGGAGCAGCTGGTCAGGTAAACTATTTAGCATCATTTAGATAAATTCAGTCAAAAGCTTTTAATTCTTATTTTTCTCACTCTTCAGTGCTCTATCAAGATTCATCTAGCTCATTTCCATCGAAAGAATTTTCGTGAAAAATTTAATTTTTTACAGCGAATGCAAAAAGAAAGTGAAGATGA…	1599	Sobralene
MAR16	Or67	2	ATGGCCGCAAGAGCTTTTACAGTGGCAAAAGGGCGGGAATATTTACTGAAACGGTGTGCTTTTTCAGGTCTAGATATCTTCTTGAGGGATGGCAGGAAGACCCTCTCGTACTATCTTAGCTTCGTGGTACCGAGTTTCTATCAAATTTGTTGCTTATACACATGTTTCATCCTTCAGAATGAGCCTGTAACTCTTCTTAAATGTTTGTCTCTCTGGGGAGCAGCTGGTCAGTGCTCTATCAAGATTCATCTAGCTCATTTCCATCGAAAGAATTTTCGTGAAAAATTTAATTTTTTACAGCGAATGCAAAAAGAAAGTGAAGATGATCCTGAAATAAGCGAATGTTTCTGGAAGATGAATAAGACGTATCATTTTCTACAGAAAGTAATTTTCTACATG…	1161	ATGGCCGCAAGAGCTTTTACAGTGGCAAAAGGGCGGGAATATTTACTGAAACGGTGTGCTTTTTCAGGTCTAGATATCTTCTTGAGGGATGGCAGGAAGACCCTCTCGTACTATCTTAGCTTCGTGGTACCGAGTTTCTATCAAATTTGTTGCTTATACACATGTTTCATCCTTCAGAATGAGCCTGTAACTCTTCTTAAATGTTTGTCTCTCTGGGGAGCAGCTGGTCAGGTAAGCTATTTTAGCATCATTTAAATGAATTCAGACAAAAGCTTTTAATTCTTATTTTTCTCACTCTCCAGTGCTCTATCAAGATTCATCTAGCTCATTTCCATCGAAAGAATTTTCGTGAAAAATTTAATTTTTTACAGCGAATGCAAAAAGAAAGTGAAGATGATC…	1597	Sobralene
MAR17	Or67	2	ATGGCCGCAAGAGCTTTTACAGTGGCAAAAGGGCGGGAATATTTACTGAAACGGTGTGCTTTTTCAGGTCTAGATATCTTCTTGAGGGATGGCAGGAAGACCCTCTCGTACTATCTCAGCTTCGTGGTACCGAGTTTCTATCAAATTTGTTGCTTATACACATGTTTCATCCTTCAGAATGAACCTGTAACTCTTCTTAAATGTTTGTCTCTCTGGGGAGCAGCTGGTCAGTGCTCTATCAAGATTCATCTAGCTCATTTCCATCGAAAGAATTTTCGTGAAAAATTTAATTTTATACAGCGAATGCAAAAGGAAAGTGAAGATGATCCTGAAATTAGCGAATGTTTCTGGAAGATGAATAAGACGAACCATTTTCTACAGAAAGTAATTTTCTACATG…	1161	ATGGCCGCAAGAGCTTTTACAGTGGCAAAAGGGCGGGAATATTTACTGAAACGGTGTGCTTTTTCAGGTCTAGATATCTTCTTGAGGGATGGCAGGAAGACCCTCTCGTACTATCTCAGCTTCGTGGTACCGAGTTTCTATCAAATTTGTTGCTTATACACATGTTTCATCCTTCAGAATGAACCTGTAACTCTTCTTAAATGTTTGTCTCTCTGGGGAGCAGCTGGTCAGGTAAACTATTTAGCATCATTTAGATAAATTCAGTCAAAAGCTTTTAATTCTTATTTTTCTCACTCTCCAGTGCTCTATCAAGATTCATCTAGCTCATTTCCATCGAAAGAATTTTCGTGAAAAATTTAATTTTATACAGCGAATGCAAAAGGAAAGTGAAGATGATCC…	1586	Sobralene
MAR18	Or67	2	ATGGCCGCAAGAGCTTTTACAGTGGCAAAAGGGCGGGAATATTTACTGAAACGGTGTGCTTTTTCAGGTCTAGATATCTTCTTGAGGGATGGCAGGAAGACCCTCTCGTACTATCTCAGCTTCGTGGTACCGAGTTTCTATCAAATTTGTTGCTTATACACATGTTTCATCCTTCAGAATGAACCTGTAACTCTTCTTAAATGTTTGTCTCTCTGGGGAGCAGCTGGTCAGTGCTCTATCAAGATTCATCTAGCTCATTTCCATCGAAAGAATTTTCGTGAAAAATTTAATTTTATACAGCGAATGCAAAAGGAAAGTGAAGATGATCCTGAAATTAGCGAATGTTTCTGGAAGATGAATAAGACGAACCATTTTCTACAGAAAGTAATTTTCTACATG…	1161	ATGGCCGCAAGAGCTTTTACAGTGGCAAAAGGGCGGGAATATTTACTGAAACGGTGTGCTTTTTCAGGTCTAGATATCTTCTTGAGGGATGGCAGGAAGACCCTCTCGTACTATCTCAGCTTCGTGGTACCGAGTTTCTATCAAATTTGTTGCTTATACACATGTTTCATCCTTCAGAATGAACCTGTAACTCTTCTTAAATGTTTGTCTCTCTGGGGAGCAGCTGGTCAGGTAAACTATTTAGCATCATTTAGATAAATTCAGTCAAAAGCTTTTAATTCTTATTTTTCTCACTCTCCAGTGCTCTATCAAGATTCATCTAGCTCATTTCCATCGAAAGAATTTTCGTGAAAAATTTAATTTTATACAGCGAATGCAAAAGGAAAGTGAAGATGATCC…	1587	Sobralene
MAR19	Or67	2	ATGGCCGCAGGAGCTTTTACAGTGGCAAAAGGGCGGGAATATTTACTGAAACGGTGTGCTTTTTCAGGTCTAGATATCTTCTTGAGGGATGGCAGGAAGACCCTCTCGTACTATCTTAGCTTCGTGGTACCGAGTTTCTATCAAATTTGTTGCTTATACACATGTTTCATCCTTCAGAATGAGCCTGTAACTCTTCTTAAATGTTTGTCTCTCTGGGGAGCAGCTGGTCAGTGCTCTATCAAGATTCATCTAGCTCATTTCCATCGAAAGAATTTTCGTGAAAAATTTAATTTTATACAGCGAATGCAAAAAGAAAGTGAAGATGATCCTGAAATTAGCGAATGTTTCTGGAAGATGAATAAGACGTCTCATTTTCTACAGAAAGTAATTTTCTACATG…	1161	ATGGCCGCAGGAGCTTTTACAGTGGCAAAAGGGCGGGAATATTTACTGAAACGGTGTGCTTTTTCAGGTCTAGATATCTTCTTGAGGGATGGCAGGAAGACCCTCTCGTACTATCTTAGCTTCGTGGTACCGAGTTTCTATCAAATTTGTTGCTTATACACATGTTTCATCCTTCAGAATGAGCCTGTAACTCTTCTTAAATGTTTGTCTCTCTGGGGAGCAGCTGGTCAGGTAAACTATTTAGCATCATTTAGATAAATTCAGTCAAAAGCTTTTAATTCTTATTTTTCTCACTCTCCAGTGCTCTATCAAGATTCATCTAGCTCATTTCCATCGAAAGAATTTTCGTGAAAAATTTAATTTTATACAGCGAATGCAAAAAGAAAGTGAAGATGATCC…	1599	Sobralene
MAR20	Or67	2	ATGGCCGCAAGAGCTTTTACAGTGGCAAAAGGGCGGGAATATTTACTGAAACGGTGTGCTTTTTCAGGTCTAGATATCTTCTTGAGGGATGGCAGGAAGACCCTCTCGTACTATCTTAGCTTCGTGGTACCGAGTTTCTATCAAATTTGTTGCTTATACACATGTTTCATCCTTCAGAATGAGCCTGTAACTCTTCTTAAATGTTTGTCTCTCTGGGGAGCAGCTGGTCAGTGCTCTATCAAGATTCATCTAGCTCATTTCCATCGAAAGAATTTTCGTGAAAAATTTAATTTTATACAGCGAATGCAAAAAGAAAGTGAAGATGATCCTGAAATTAGCGAATGTTTCTGGAAGATGAATAAGACGTCTCATTTTCTACAGAAAGTAATTTTCTACATG…	1161	ATGGCCGCAAGAGCTTTTACAGTGGCAAAAGGGCGGGAATATTTACTGAAACGGTGTGCTTTTTCAGGTCTAGATATCTTCTTGAGGGATGGCAGGAAGACCCTCTCGTACTATCTTAGCTTCGTGGTACCGAGTTTCTATCAAATTTGTTGCTTATACACATGTTTCATCCTTCAGAATGAGCCTGTAACTCTTCTTAAATGTTTGTCTCTCTGGGGAGCAGCTGGTCAGGTAAGCTATTTTAGCATCATTTAAATGAATTCAGACAAAAGCTTTTAATTCTTATTTTTCTCACTCTCCAGTGCTCTATCAAGATTCATCTAGCTCATTTCCATCGAAAGAATTTTCGTGAAAAATTTAATTTTATACAGCGAATGCAAAAAGAAAGTGAAGATGATC…	1600	Sobralene
MAR21	Or67	2	ATGGCCGCAAGAGCTTTTACAGTGGCAAAAGGGCGGGAATATTTACTGAAACGGTGTGCTTTTTCAGGTTTAGATATTTTCTTGAGGGATGGCAGGAAGACCCTCTCGTACTATCTTAGCTTCGTGGTACCGAGTTTCTATCAAATTTGTTGCTTATACACATGTTTCATCCTTCAGAATGAGCCTGTAACTCTTCTTAAATGTTTGTCTCTCTGGGGAGCAGCTGGTCAGTGCTCTATCAAGATTCATCTAGCTCATTTCCATCGAAAGAATTTTCGTGAAAAATTTAATTTTATACAGCGAATGCAAAAAGAAAGTGAAGATGATCCTGAAATTAGCGAATGTTTCTGGAAGATGAATAAGACGTATCATTTTCTACAGAAAGTAATTTTCTACATG…	1161	ATGGCCGCAGGAGCTTTTACAGTGGCAAAAGGGCGGGAATATTTACTGAAACGGTGTGCTTTTTCAGGTCTAGATATCTTCTTAAGGGATGGTGGCAAAAAGACCCTCTCGTACTATCTCAGCTTCTTGGTACCGAGTTTCTATCAAATTTGTTGCTTATACACATGTTTCATCCTTCAGAATGAGCCTGTAACTCTTCTTAAATGTTTGTCTCTCTGGGGAGCAGCTGGTCAGGTAAACTATTTAGCATCATTTAGATAAATTCAGTCAAAAGCTTTTAATTCTTATTTTTCTCACTCTCCAGTGCTCTATCAAGATTCATCTAGCTCATTTCCATCGAAAGAATTTTCGTGAAAAATTTAATTTTATACAGCGAATGCAAAAAGAAAGTGAAGATGA…	1602	Sobralene
MAR22	Or67	2	ATGGCCGCAGGAGCTTTTACAGTGGCAAAAGGGCGGGAATATTTACTGAAACGGTGTGCTTTTTCAGGTCTAGATATCTTCTTGAGGGATGGCAGGAAGACCCTCTCGTACTATCTTAGCTTCGTGGTACCGAGTTTCTATCAAATTTGTTGCTTATACACATGTTTCATCCTTCAGAATGAACCTGTAACTCTTCTTAAATGTTTGTCTCTCTGGCGAGCAGCTGGTCAGTGCTCTAACCAGATTCATCTAGCTCATTTCCATCGAAAGAATTTTCGTGAAAAATTTAATTTTATACAGCGAATGCAAAAAGAAAGTGAAGATGATCCTGAAATTAGCGAATGTTTCTGGAAGATGAATAAGACGTCTCATTTTCTACAGAAAGTAATTTTCTACATG…	1161	ATGGCCGCAGGAGCTTTTACAGTGGCAAAAGGGCGGGAATATTTACTGAAACGGTGTGCTTTTTCAGGTCTAGATATCTTCTTGAGGGATGGCAGGAAGACCCTCTCGTACTATCTTAGCTTCGTGGTACCGAGTTTCTATCAAATTTGTTGCTTATACACATGTTTCATCCTTCAGAATGAACCTGTAACTCTTCTTAAATGTTTGTCTCTCTGGCGAGCAGCTGGTCAGGTAAGCTATTTTAGCATCATAATGAATTCAGACAAAAGCTTTTAATTCTTATTCTTCTCACTCTCCAGTGCTCTAACCAGATTCATCTAGCTCATTTCCATCGAAAGAATTTTCGTGAAAAATTTAATTTTATACAGCGAATGCAAAAAGAAAGTGAAGATGATCCTG…	1597	Sobralene
S1S02	Or67	2	ATGGCCGCAAGAGCTTTTACAGTGGCAAAAGGGCGGGAATATTTACTGAAACGTTGTGCTTTTTCAGGTCTAGATATCTTCTTGAGAGATGGTGGCAAAAAGACCCTCTCGTACTATCTCAGCTTCGTGGTACCGAGTTTCTATCAAATTTGTTGCTTATACACTTGTTTCATCCTTCAGAATGAACCTGTAACTCTTCTTAAATGTTTGTCTCTCTGGGGAGCAGCTGGTCAGTGCTCTATCAAGATTCATCTAGCTCATTTCCATCGAAAGAATTTTCGTGAAAAATTTAATTTTATACAGCGAATGCAACAGAAAAGTGAACATGATCCAGAAATTAGCGAATGTTTCTGGAAGATGAATAAGACGTACCATTTTCTTCAGAAAATAATTTTCTAC…	1164	ATGGCCGCAAGAGCTTTTACAGTGGCAAAAGGGCGGGAATATTTACTGAAACGTTGTGCTTTTTCAGGTCTAGATATCTTCTTGAGAGATGGTGGCAAAAAGACCCTCTCGTACTATCTCAGCTTCGTGGTACCGAGTTTCTATCAAATTTGTTGCTTATACACTTGTTTCATCCTTCAGAATGAACCTGTAACTCTTCTTAAATGTTTGTCTCTCTGGGGAGCAGCTGGTCAGGTAAGACAAGGCGTCATTTAGCTGAATTCAGACAAAAGCTTTGGAAATCTTATTCTCATTATTTTCCAGTGCTCTATCAAGATTCATCTAGCTCATTTCCATCGAAAGAATTTTCGTGAAAAATTTAATTTTATACAGCGAATGCAACAGAAAAGTGAACATGAT…	1747	9MGB_low
S1S03	Or67	2	ATGGCCGCAAGAGCTTTTACAGTGGCAAAAGGGCGGGAATATTTACTGAAACGTTGTGCTTTTTCAGGTCTAGATATCTTCTTGAGAGATGGTGGCAAAAAGACCCTCTCGTACTATCTCAGCTTCGTGGTACCGAGTTTCTATCAAATTTGTTGCTTATACACTTGTTTCATCCTTCAGAATGAACCTGTAACTCTTCTTAAATGTTTGTCTCTCTGGGGAGCAGCTGGTCAGTGCTCTATCAAGATTCATCTAGCTCATTTCCATCGAAAGAATTTTCGTGAAAAATTTAATTTTATACAGCGAATGCAACAGAAAAGTGAAGATGATCCAGAAATTAGCGAATGTTTCTGGAAGATGAATAAGACGTACCATTTTCTACAGAAAATAATTTTCTAC…	1164	ATGGCCGCAAGAGCTTTTACAGTGGCAAAAGGGCGGGAATATTTACTGAAACGTTGTGCTTTTTCAGGTCTAGATATCTTCTTGAGAGATGGTGGCAAAAAGACCCTCTCGTACTATCTCAGCTTCGTGGTACCGAGTTTCTATCAAATTTGTTGCTTATACACTTGTTTCATCCTTCAGAATGAACCTGTAACTCTTCTTAAATGTTTGTCTCTCTGGGGAGCAGCTGGTCAGGTAAGACAAGGCGTCATTTAGCTGAATTCAGACAAAAGCTTTGGAAATCCTATTCTCATTATTTTCCAGTGCTCTATCAAGATTCATCTAGCTCATTTCCATCGAAAGAATTTTCGTGAAAAATTTAATTTTATACAGCGAATGCAACAGAAAAGTGAAGATGAT…	1749	9MGB_low
S1S07	Or67	2	ATGGCCGCAAGAGCTTTTACAGTGGCAAAAGGGCGGGAATATTTACTGAAACGTTGTGCTTTTTCAGGTCTAGATATCTTCTTGAGAGATGGTGGCAAAAAGACCCTCTCGTACTATCTCAGCTTCGTGGTACCGAGTTTCTATCAAATTTGTTGCTTATACACTTGTTTCATCCTTCAGAATGAACCTGTAACTCTTCTTAAATGTTTGTCTCTCTGGGGAGCAGCTGGTCAGTGCTCTATCAAGATTCATCTAGCTCATTTCCATCGAAAGAATTTTCGTGAAAAATTTAATTTTATACAGCGAATGCAACAGAAAAGTGAAGATGATCCAGAAATTAGCGAATGTTTCTGGAAGATGAATAAGACGTACCATTTTCTACAGAAAATAATTTTCTAC…	1164	ATGGCCGCAAGAGCTTTTACAGTGGCAAAAGGGCGGGAATATTTACTGAAACGTTGTGCTTTTTCAGGTCTAGATATCTTCTTGAGAGATGGTGGCAAAAAGACCCTCTCGTACTATCTCAGCTTCGTGGTACCGAGTTTCTATCAAATTTGTTGCTTATACACTTGTTTCATCCTTCAGAATGAACCTGTAACTCTTCTTAAATGTTTGTCTCTCTGGGGAGCAGCTGGTCAGGTAAGACAAAGCGTCATTTAGCTGAATTCAGACAAAAGCTTGTAAATCTTATTCTCATTATTTTCTAGTGCTCTATCAAGATTCATCTAGCTCATTTCCATCGAAAGAATTTTCGTGAAAAATTTAATTTTATACAGCGAATGCAACAGAAAAGTGAAGATGATC…	1805	9MGB_low
S1S09	Or67	2	ATGGCCGCAAGAGCTTTTACAGTGGCAAAAGGGCGGGAATATTTACTGAAACGGTGTGCTTTTTCAGGTCTAGATATCTTCTTGAGGGATGGCAGGAAGACCCTCTCGTACTATCTCAGCTTCGTGGTACCGAGTTTCTATCAATTTTGCTGCCTTTACACTTGTTTTATCCTTCAGAATGAACCTGTAACTCTTCTTAAATGTTTGTCTCTCTGGGGAGCAGCTGGTCAGTGCTCTATCAAGATTCATCTAGCTCATTTCCATCGAAAGAATTTTCGTGAAAAATTTAATTTTATACAGCAAATGCAACAGAAAAGTGAAAATGATCCAGAAATTAGCGAATGTTTCTGGAAGATGAATAAGACGTACCATTTTCTACAGAAAATAATTTTCTACATG…	1161	ATGGCCGCAAGAGCTTTTACAGTGGCAAAAGGGCGGGAATATTTACTGAAACGGTGTGCTTTTTCAGGTCTAGATATCTTCTTGAGGGATGGCAGGAAGACCCTCTCGTACTATCTCAGCTTCGTGGTACCGAGTTTCTATCAATTTTGCTGCCTTTACACTTGTTTTATCCTTCAGAATGAACCTGTAACTCTTCTTAAATGTTTGTCTCTCTGGGGAGCAGCTGGTCAGGTAAGCTATTTAGCATCATTTAGATGAATTCAGACAAAAGCTTGTAAATCTTATTCTCATTATTCTCCAGTGCTCTATCAAGATTCATCTAGCTCATTTCCATCGAAAGAATTTTCGTGAAAAATTTAATTTTATACAGCAAATGCAACAGAAAAGTGAAAATGATCC…	1644	9MGB_low
S1S13	Or67	2	ATGGCCGCAAGAGCTTTTACAGTGGCAAAAGGGCGGGAATATTTACTGAAACGTTGTGCTTTTTCAGGTCTAGATATCTTCTTGAGAGATGGTGGCAAAAAGACCCTCTCGTACTATCTCAGCTTCGTGGTACCGAGTTTCTATCAAATTTGTTGCTTATATACTTGTTTCATCCTTCAGAATGATCCTGTAACTCTTCTTAAATGTTTGTCTCTCTGGGGAGCAGCTGGTCAGTGCTCTATCAAGATTCATCTAGCTCATTTCCATCGAAAGAATTTTCGTGAAAAATTTAATTTTATACAGCGAATGCAACAGAAAAGTGAAGATGATCCTGAAATTAGCGAATGTTTCTGGAAGATGAATAAGACGTATCATTTTCTACAGAAAATAATTTTCTAC…	1164	ATGGCCGCAAGAGCTTTTACAGTGGCAAAAGGGCGGGAATATTTACTGAAACGTTGTGCTTTTTCAGGTCTAGATATCTTCTTGAGAGATGGTGGCAAAAAGACCCTCTCGTACTATCTCAGCTTCGTGGTACCGAGTTTCTATCAAATTTGTTGCTTATATACTTGTTTCATCCTTCAGAATGATCCTGTAACTCTTCTTAAATGTTTGTCTCTCTGGGGAGCAGCTGGTCAGGTAAGACAAGGCGTCATTTAGCTGAATTCAGACAAAAACTTGTAAATCTTATTCTCATTATTCTCCAGTGCTCTATCAAGATTCATCTAGCTCATTTCCATCGAAAGAATTTTCGTGAAAAATTTAATTTTATACAGCGAATGCAACAGAAAAGTGAAGATGATC…	1805	9MGB_low
S1S14	Or67	2	ATGGCCGCAAGAGCTTTTACAGTGGCAAAAGGGCGGGAATATTTACTGAAACGTTGTGCTTTTTCAGGTCTAGATATCTTCTTGAGAGATGGTGGCAAAAAGACCCTCTCGTACTATCTCAGCTTCGTGGTACCGAGTTTCTATCAATTTTGTTGCCTTTACACTTGTTTCATCCTTCAGGATGAACCTGTAACTCTTCTTAAATGTTTGTCTCTCTGGGGAGCAGCTGGTCAGTGCTCTATCAAGATTCATCTAGCTCATTTCCATCGAAAGAATTTTCGTGAAAAATTTAATTTTATACAGCGAATGCAACAGAAAAGTGAAGATGATCCAGAAATTAGCGAATGTTTCTGGAAGATGAATAAGACGTACCATTTTCTTCAGAAAATAATTTTCTAC…	1164	ATGGCCGCAAGAGCTTTTACAGTGGCAAAAGGGCGGGAATATTTACTGAAACGTTGTGCTTTTTCAGGTCTAGATATCTTCTTGAGAGATGGTGGCAAAAAGACCCTCTCGTACTATCTCAGCTTCGTGGTACCGAGTTTCTATCAATTTTGTTGCCTTTACACTTGTTTCATCCTTCAGGATGAACCTGTAACTCTTCTTAAATGTTTGTCTCTCTGGGGAGCAGCTGGTCAGGTAAGACAAGGCGTCATTTAGCTGAATTCAGACAAAAGCTTGTAAATCTTATTCTCATTATTCTCCAGTGCTCTATCAAGATTCATCTAGCTCATTTCCATCGAAAGAATTTTCGTGAAAAATTTAATTTTATACAGCGAATGCAACAGAAAAGTGAAGATGATC…	1734	9MGB_low
S1S01	Or67	2	ATGGCCGCAAGAGCTTTTACAGTGGCAAAAGGGCGGGAATATTTACTGAAACGGTGTGCTTTTTCAGGACTAGATATCTTCTTGAGGGATGGCAGGAAGACCCTCTCGTACTATCTCAGCTTCGTGGTACCGAGTTTCTATCAATTTTGCTGCCTTTACACTTGTTTCATTCTTCAGAATGAACCTGTAACTCTTCTTAAATGTTTGTCTCTCTGGGGAGCAGCTGGTCAGTGCTCTATCAAAATTCATCTAGCTCATTTCCATCGAAAGAATTTTCGTGAAAAATTTAATTTTATACAGCGAATGCAACAGAAAAGTGAAGATGATCCAGAAATTAGCGAATGTTTCTGGAAAATGAATAAGACGTACCATTTTCTACAGAAAATAATTTTCTACATG…	1161	ATGGCCGCAAGAGCTTTTACAGTGGCAAAAGGGCGGGAATATTTACTGAAACGGTGTGCTTTTTCAGGACTAGATATCTTCTTGAGGGATGGCAGGAAGACCCTCTCGTACTATCTCAGCTTCGTGGTACCGAGTTTCTATCAATTTTGCTGCCTTTACACTTGTTTCATTCTTCAGAATGAACCTGTAACTCTTCTTAAATGTTTGTCTCTCTGGGGAGCAGCTGGTCAGGTAAGCTATTTAGCATCATTTAGATGAATTCAAAGAAATGCTGGAAAATCTAATTCTCATTATTCTCTAGTGCTCTATCAAAATTCATCTAGCTCATTTCCATCGAAAGAATTTTCGTGAAAAATTTAATTTTATACAGCGAATGCAACAGAAAAGTGAAGATGATCC…	1645	3MαH
S1S04	Or67	2	ATGGCCGCAAGAGCTTTTACAGTGGCAAAAGGGCGGGAATATTTATTGAAAAGGTGTGCTTTTTCAGGTCTAGATATTTTCTTGAGGAATGGTGGCAAAAAGACCCTCTCGTACTATCTCAGCTTCGTGGTACCGAGTTTCTATCAATTTTGCTGCCTTTACACTTGTTTCATTCTTCAGAATGAACCTGTAACTCTTCTTAAATGTTTGTCTCTCTGGGGAGCAGCTGGTCAGTGCTCTATCAAAATTCATCTAGCTCATTTCCATCGAAAGAATTTTCGTGAAAAATTTAATTTTATACAGCGAATGCAACAGAAAAGTGAAGATGATCCAGAAATAAGCGAATGTTTCTGGAAAATGAATAAGACGTACCATTTTCTACAGAAAATAATTTTCTAC…	1164	ATGGCCGCAAGAGCTTTTACAGTGGCAAAAGGGCGGGAATATTTATTGAAAAGGTGTGCTTTTTCAGGTCTAGATATTTTCTTGAGGAATGGTGGCAAAAAGACCCTCTCGTACTATCTCAGCTTCGTGGTACCGAGTTTCTATCAATTTTGCTGCCTTTACACTTGTTTCATTCTTCAGAATGAACCTGTAACTCTTCTTAAATGTTTGTCTCTCTGGGGAGCAGCTGGTCAGGTAAGCTATTTGGCATCATTTAGATGAATTCAAAGAAATGCTGGAAAATCTAATTCTCATTATTCTCTAGTGCTCTATCAAAATTCATCTAGCTCATTTCCATCGAAAGAATTTTCGTGAAAAATTTAATTTTATACAGCGAATGCAACAGAAAAGTGAAGATGA…	1647	3MαH
S1S05	Or67	2	ATGGCCGCAAGAGCTTTTACAGTGGCAAAAGGGCGGGAATATTTACTGAAACGGTGTGCTTTTTCAGGACTAGATATCTTCTTGAGGGATGGCAGGAAGACCCTCTCGTACTATCTCAGCTTCGTGGTACCGAGTTTCTATCAATTTTGCTGCCTTTACACTTGTTTCATTCTTCAGAATGAACCTGTAACTCTTCTTAAATGTTTGTCTCTCTGGGGAGCAGCTGGTCAGTGCTCTATCAAGATTCATCTAGCTCATTTCCATCGAAAGAATTTTCGTGAAAAATTTAATTTTATACAGCGAATGCAACAGAAAAGCGAAGATGATCCAGAAATTAGCGAATGTTTCTGGAAGATGAATAAGACGTACCATTTTCTACAAAAAATAATTTTCTACATG…	1161	ATGGCCGCAAGAGCTTTTACAGTGGCAAAAGGGCGGGAATATTTACTGAAACGGTGTGCTTTTTCAGGACTAGATATCTTCTTGAGGGATGGCAGGAAGACCCTCTCGTACTATCTCAGCTTCGTGGTACCGAGTTTCTATCAATTTTGCTGCCTTTACACTTGTTTCATTCTTCAGAATGAACCTGTAACTCTTCTTAAATGTTTGTCTCTCTGGGGAGCAGCTGGTCAGGTAAGCTATTTAGCATCATTTAGATGAATTCAGACAAAAGCTTGAAAATTCTCATTATTCTCCAGTGCTCTATCAAGATTCATCTAGCTCATTTCCATCGAAAGAATTTTCGTGAAAAATTTAATTTTATACAGCGAATGCAACAGAAAAGCGAAGATGATCCAGAAA…	1640	3MαH
S1S06	Or67	2	ATGGCCGCAAGAGCTTTTACAGTGGCAAAAGGGCGGGAATATTTACTTAAACGGTGTGCTTTTTCAGGTCTAGATATCTTCTTGAGGGATGGCAGGAAGACCTTCTCGTACTATCTCAGCTTCGTGGTACCGAGTTTCTATCAATTTTGCTGCCTTTACACTTGTTTCATCCTTCAGAATGAACCTGTAACTCTTCTTAAATGTTTGTCTCTCTGGGGAGCAGCTGGTCAGTGCTCCATCAAGATTCATCTAGCTCATTTCCATCAAAAGAATTTTCGTGAAAAATTTAATTTTATACAGCGAATGCAACAGAAAAGTGAAGATGATCCAGAAATTAGCGAATGTTTCTGGAAAATGAATAAGACGTACCATTTTCTACAGAAAATAATTTTCTACATG…	1161	ATGGCCGCAAGAGCTTTTACAGTGGCAAAAGGGCGGGAATATTTACTTAAACGGTGTGCTTTTTCAGGTCTAGATATCTTCTTGAGGGATGGCAGGAAGACCTTCTCGTACTATCTCAGCTTCGTGGTACCGAGTTTCTATCAATTTTGCTGCCTTTACACTTGTTTCATCCTTCAGAATGAACCTGTAACTCTTCTTAAATGTTTGTCTCTCTGGGGAGCAGCTGGTCAGGTAAGCTATTTGGCATCATTTAGATGAATTCAGACAAAAGCTTGAAAATTCTCATTATTCTCCAGTGCTCCATCAAGATTCATCTAGCTCATTTCCATCAAAAGAATTTTCGTGAAAAATTTAATTTTATACAGCGAATGCAACAGAAAAGTGAAGATGATCCAGAAA…	1639	3MαH
S1S08	Or67	2	ATGGCCGCAAGAGCTTTTACAGTGGCAAAAGGGCGGGAATATTTACTGAAACGGTGTGCTTTTTCAGGACTAGATATCTTCTTGAGGGATGGCAGGAAGACCCTCTCGTACTATCTCAGCTTCGTGGTACCGAGTTTCTATCAATTTTGCTGCCTTTACACTTGTTTCATTCTTCAGAATGAACCTGTAACTCTTCTTAAATGTTTGTCTCTCTGGGGAGCAGCTGGTCAGTGCTCTATCAAGATTCATCTAGCTCATTTCCATCGAAAGAATTTTCGTGAAAAATTTAATTTTATACAGCGAATGCAACAGAAAAGCGAAGATGATCCAGAAATTAGCGAATGTTTCTGGAAGATGAATAAGACGTACCATTTTCTACAGAAAATAATTTTCTACATG…	1161	ATGGCCGCAAGAGCTTTTACAGTGGCAAAAGGGCGGGAATATTTACTGAAACGGTGTGCTTTTTCAGGACTAGATATCTTCTTGAGGGATGGCAGGAAGACCCTCTCGTACTATCTCAGCTTCGTGGTACCGAGTTTCTATCAATTTTGCTGCCTTTACACTTGTTTCATTCTTCAGAATGAACCTGTAACTCTTCTTAAATGTTTGTCTCTCTGGGGAGCAGCTGGTCAGGTAAGCTATTTGGCATCATTTAGATGAATTCAGACAAAAGCTTGAAAATTCTCATTATTCTCCAGTGCTCTATCAAGATTCATCTAGCTCATTTCCATCGAAAGAATTTTCGTGAAAAATTTAATTTTATACAGCGAATGCAACAGAAAAGCGAAGATGATCCAGAAA…	1635	3MαH
S1S10	Or67	2	ATGGCCGCAAGAGCTTTTACAGTGGCAAAAGGGCGGGAATATTTACTTAAACGGTGTGCTTTTTCAGGTCTAGATATCTTCTTGAGGGATGGCAGGAAGACCTTCTCGTACTATCTCAGCTTCGTGGTACCGAGTTTCTATCAATTTTGCTGCCTTTACACTTGTTTCATCCTTCAGAATGAACCTGTAACTCTTCTTAAATGTTTGTCTCTCTGGGGAGCAGCTGGTCAGTGCTCCATCAAGATTCATCTAGCTCATTTCCATCGAAAGAATTTTCGTGAAAAATTTAATTTTATACAGCGAATGCAACAGAAAAGTGAAGATGATCCAGAAATTAGCGAATGTTTCTGGAAAATGAATAAGACGTACCATTTTCTACAGAAAATAATTTTCTACATG…	1161	ATGGCCGCAAGAGCTTTTACAGTGGCAAAAGGGCGGGAATATTTACTTAAACGGTGTGCTTTTTCAGGTCTAGATATCTTCTTGAGGGATGGCAGGAAGACCTTCTCGTACTATCTCAGCTTCGTGGTACCGAGTTTCTATCAATTTTGCTGCCTTTACACTTGTTTCATCCTTCAGAATGAACCTGTAACTCTTCTTAAATGTTTGTCTCTCTGGGGAGCAGCTGGTCAGGTAAGCTATTTGGCATCATTTAGATGAATTCAGACAAAAGCTTGAAAATTCTCATTATTCTCTAGTGCTCCATCAAGATTCATCTAGCTCATTTCCATCGAAAGAATTTTCGTGAAAAATTTAATTTTATACAGCGAATGCAACAGAAAAGTGAAGATGATCCAGAAA…	1638	3MαH
S1S12	Or67	2	ATGGCCGCAAGAGCTTTTACAGTGGCAAAAGGGCGGGAATATTTACTGAAACGGTGTGCTTTTTCAGGACTAGATATCTTCTTGAGGGATGGCAGGAAGACCCTCTCGTACTATCTCAGCTTCGTGGTACCGAGTTTCTATCAATTTTGCTGCCTTTACACTTGTTTCATTCTTCAGAATGAACCTGTAACTCTTCTTAAATGTTTGTCTCTCTGGGGAGCAGCTGGTCAGTGCTCTATCAAGATTCATCTAGCTCATTTCCATCGAAAGAATTTTCGTGAAAAATTTAATTTTATACAGCGAATGCAACAGAAAAGCGAAGATGATCCAGAAATTAGCGAATGTTTCTGGAAGATGAATAAGACGTACCATTTTCTACAAAAAATAATTTTCTACATG…	1161	ATGGCCGCAAGAGCTTTTACAGTGGCAAAAGGGCGGGAATATTTACTGAAACGGTGTGCTTTTTCAGGACTAGATATCTTCTTGAGGGATGGCAGGAAGACCCTCTCGTACTATCTCAGCTTCGTGGTACCGAGTTTCTATCAATTTTGCTGCCTTTACACTTGTTTCATTCTTCAGAATGAACCTGTAACTCTTCTTAAATGTTTGTCTCTCTGGGGAGCAGCTGGTCAGGTAAGCTATTTAGCATCATTTAGATGAATTCAGACAAAAGCTTGAAAATTCTCATTATTCTCCAGTGCTCTATCAAGATTCATCTAGCTCATTTCCATCGAAAGAATTTTCGTGAAAAATTTAATTTTATACAGCGAATGCAACAGAAAAGCGAAGATGATCCAGAAA…	1640	3MαH
S2S01	Or67	2	ATGGCCGCAAGAGCTTTTACAGTGGCAAAAGGGCGGGAATATTTACTGAAACGGTGTGCTTTTTCAGGTCTAGATATCTTCTTGAGGGATGGCAGGAAGACCCTCTCGTACTATCTCAGCTTCGTGGTACCGAGTTTCTATCAAATTTGTTGCTTATACACATGTTTCATCCTTCAGAATGAACCTGTAACTCTTCTTAAATGTTTGTCTCTCTGGGGAGCAGCTGGTCAGTGCTCTATCAAGATTCATCTAGCTCATTTCCATCGAAAGAATTTTCGTGAAAAATTTAATTTTATACAGCGAATGCAACAGGAAAGTGAAGATGATCCTGAAATTAGCGAATGTTTCTGGAAGATGAATAAGACGTATCATTTTCTACAGAAAGTAATTTTCTACATG…	1161	ATGGCCGCAAGAGCTTTTACAGTGGCAAAAGGGCGGGAATATTTACTGAAACGGTGTGCTTTTTCAGGTCTAGATATCTTCTTGAGGGATGGCAGGAAGACCCTCTCGTACTATCTCAGCTTCGTGGTACCGAGTTTCTATCAAATTTGTTGCTTATACACATGTTTCATCCTTCAGAATGAACCTGTAACTCTTCTTAAATGTTTGTCTCTCTGGGGAGCAGCTGGTCAGGTAAACTATTTAGCATCATTTAGATAAATTCAGTCAAAAGCTTTTAATTCTTATTTTTCTCACTCTCCAGTGCTCTATCAAGATTCATCTAGCTCATTTCCATCGAAAGAATTTTCGTGAAAAATTTAATTTTATACAGCGAATGCAACAGGAAAGTGAAGATGATCC…	1651	Sobralene
S2S02	Or67	2	ATGGCCGCAAGAGCTTTTACAGTGGCAAAAGGGCGGGAATATTTACTGAAACGGTGTGCTTTTTCAGGTCTAGATATCTTCTTGAGGGATGGCAGGAAGACCCTCTCGTACTATCTCAGCTTCGTGGTACCGAGTTTCTATCAAATTTGTTGCTTATACACATGTTTCATCCTTCAGAATGAACCTGTAACTCTTCTTAAATGTTTGTCTCTCTGGGGAGCAGCTGGTCAGTGCTCTATCAAGATTCATCTAGCTCATTTCCATCGAAAGAATTTTCGTGAAAAATTTAATTTTATACAGCGAATGCAAAAAGAAAGTGAAGATGATCCTGAAATTAGCGAACGTTTCTGGAAGATGAATAAGACGTATCATTTTCTACAGAAAGTAATTTTCTACATG…	1161	ATGGCCGCAAGAGCTTTTACAGTGGCAAAAGGGCGGGAATATTTACTGAAACGGTGTGCTTTTTCAGGTCTAGATATCTTCTTGAGGGATGGCAGGAAGACCCTCTCGTACTATCTCAGCTTCGTGGTACCGAGTTTCTATCAAATTTGTTGCTTATACACATGTTTCATCCTTCAGAATGAACCTGTAACTCTTCTTAAATGTTTGTCTCTCTGGGGAGCAGCTGGTCAGGTAAGCTATTTAGCATCATTTAGATAAATTCAGTCAAAAGCTTTTAATTCTTATTTTTCTCACTCTCTAGTGCTCTATCAAGATTCATCTAGCTCATTTCCATCGAAAGAATTTTCGTGAAAAATTTAATTTTATACAGCGAATGCAAAAAGAAAGTGAAGATGATCC…	1760	Sobralene
S2S03	Or67	2	ATGGCCGCAAGAGCTTTTACAGTGGCAAAAGGGCGGGAATATTTACTGAAACGGTGTGCTTTTTCAGGTCTAGATATTTTCTTGAGGGATGGCAGGAAGACCCTCTCGTACTATCTCAGCTTCGTGGTACCGAGTTTCTATCAAATTTGTTGCTTATACACATGTTTCATCCTTCAGAATGAACCTGTAACTCTTCTTAAATGTTTGTCTCTCTGGGGAGCAGCTGGTCAGTGCTCTATCAAGATTCATCTAGCTCATTTCCATCGAAAGAATTTTCGTGAAAAATTTAATTTTATACAGCGAATGCAAAAGGAAAGTGAAGATGATCCTGAAATTAGCGAATGTTTCTGGAAGATGAATAAGACGAACCATTTTCTACAGAAAGTAATTTTCTACATG…	1161	ATGGCCGCAAGAGCTTTTACAGTGGCAAAAGGGCGGGAATATTTACTGAAACGGTGTGCTTTTTCAGGTCTAGATATTTTCTTGAGGGATGGCAGGAAGACCCTCTCGTACTATCTCAGCTTCGTGGTACCGAGTTTCTATCAAATTTGTTGCTTATACACATGTTTCATCCTTCAGAATGAACCTGTAACTCTTCTTAAATGTTTGTCTCTCTGGGGAGCAGCTGGTCAGGTAAGCTATTTAGCATCATTTAGATAAATTCAGTCAAAAGCTTTTAATTCTTATTCTTCTCACTCTCCAGTGCTCTATCAAGATTCATCTAGCTCATTTCCATCGAAAGAATTTTCGTGAAAAATTTAATTTTATACAGCGAATGCAAAAGGAAAGTGAAGATGATCC…	1586	Sobralene
S2S04	Or67	2	ATGGCCGCAAGAGCTTTTACAGTGGCAAAAGGGCGGGAATATTTACTGAAACGGTGTGCTTTTTCAGGTCTAGATATCTTCTTGAGGGATGGCAGGAAGACCCTCTCGTACTATCTCAGCTTCGTGGTACCGAGTTTCTATCAAATTTGTTGCTTATACACATGTTTCATCCTTCAGAATGAACCTGTAACTCTTCTTAAATGTTTGTCTCTCTGGGGAGCAGCTGGTCAGTGCTCTATCAAGATTCATCTAGCTCATTTCCATCGAAAGAATTTTCGTGAAAAATTTAATTTTATACAGCGAATGCAAAAGGAAAGTGAAGATGATCCTGAAATTAGCGAATGTTTCTGGAAGATGAATAAGACGAACCATTTTCTACAGAAAGTAATTTTCTACATG…	1161	ATGGCCGCAAGAGCTTTTACAGTGGCAAAAGGGCGGGAATATTTACTGAAACGGTGTGCTTTTTCAGGTCTAGATATCTTCTTGAGGGATGGCAGGAAGACCCTCTCGTACTATCTCAGCTTCGTGGTACCGAGTTTCTATCAAATTTGTTGCTTATACACATGTTTCATCCTTCAGAATGAACCTGTAACTCTTCTTAAATGTTTGTCTCTCTGGGGAGCAGCTGGTCAGGTAAACTATTTAGCATCATTTAGATAAATTCAGTCAAAAGCTTTTAATTCTTATTCTTCTCACTCTCCAGTGCTCTATCAAGATTCATCTAGCTCATTTCCATCGAAAGAATTTTCGTGAAAAATTTAATTTTATACAGCGAATGCAAAAGGAAAGTGAAGATGATCC…	1589	Sobralene
S2S07	Or67	2	ATGGCCGCAAGAGCTTTTACAGTGGCAAAAGGGCGGGAATATTTACTGAAACGGTGTGCTTTTTCAGGTCTAGATATCTTCTTGAGGGATGGCAGGAAGACCCTCTCGTACTATCTCAGCTTCGTGGTACCGAGTTTCTATCAAATTTGTTGCTTATACACATGTTTCATCCTTCAGAATGAGCCTGTAACTCTTCTTAAATGTTTGTCTCTCTGGGGAGCAGCTGGTCAGTGCTCTATCAAGATTCATCTAGCTCATTTCCATCGAAAGAATTTTCGTGAAAAATTTAATTTTATACAGCGAATGCAACAGGAAAGTGAAGATGATCCTGAAATTAGCGAATGTTTCTGGAAGATGAATAAGACGTATCATTTTCTACAGAAAGTAATTTTCTACATG…	1161	ATGGCCGCAAGAGCTTTTACAGTGGCAAAAGGGCGGGAATATTTACTGAAACGGTGTGCTTTTTCAGGTCTAGATATCTTCTTGAGGGATGGCAGGAAGACCCTCTCGTACTATCTCAGCTTCGTGGTACCGAGTTTCTATCAAATTTGTTGCTTATACACATGTTTCATCCTTCAGAATGAGCCTGTAACTCTTCTTAAATGTTTGTCTCTCTGGGGAGCAGCTGGTCAGGTAAACTATTTAGCATCATTTAGATAAATTCAGTCAAAAGCTTTTAATTCTTATTTTTCTCACTCTCCAGTGCTCTATCAAGATTCATCTAGCTCATTTCCATCGAAAGAATTTTCGTGAAAAATTTAATTTTATACAGCGAATGCAACAGGAAAGTGAAGATGATCC…	1651	Sobralene
S2S08	Or67	2	ATGGCCGCAGGAGCTTTTACAGTGGCAAAAGGGCGGGAATATTTACTGAAACGGTGTGCTTTTTCAGGTCTAGATATCTTCTTAAGGGATGGTGGCAAAAAGACCCTCTCGTACTATCTCAGCTTCTTGGTACCGAGTTTCTATCAAATTTGTTGCTTATACACATGTTTCATCCTTCAGAATGAACCTGTAACTCTTCTTAAATGTTTGTCTCTCTGGGGAGCAGCTGGTCAGTGCTCTATCAAGATTCATCTAGCTCATTTCCATCGAAAGAATTTTCGTGAAAAATTTAATTTTATACAGCGAATGCAACAGGAAAGTGAACATGATCCTGAAATAAGCGAACGTTTCTGGAAGATGAATAAGACGTATCATTTTCTACAGAAAATAATTTTCTAC…	1164	ATGGCCGCAGGAGCTTTTACAGTGGCAAAAGGGCGGGAATATTTACTGAAACGGTGTGCTTTTTCAGGTCTAGATATCTTCTTAAGGGATGGTGGCAAAAAGACCCTCTCGTACTATCTCAGCTTCTTGGTACCGAGTTTCTATCAAATTTGTTGCTTATACACATGTTTCATCCTTCAGAATGAACCTGTAACTCTTCTTAAATGTTTGTCTCTCTGGGGAGCAGCTGGTCAGGTAAGCTATTTTAGCATCATTTAAATGAATTCAGACAAAAGCTTTTAATTCTTATTTTTCTCACTCTCCAGTGCTCTATCAAGATTCATCTAGCTCATTTCCATCGAAAGAATTTTCGTGAAAAATTTAATTTTATACAGCGAATGCAACAGGAAAGTGAACATG…	1663	Sobralene
S2S09	Or67	2	ATGGCCGCAAGAGCTTTTACAGTGGCAAAAGGGCGGGAATATTTACTGAAACGGTGTGCTTTTTCAGGTCTAGATATCTTCTTGAGGGATGGCAGGAAGACCCTCTCGTACTATCTCAGCTTCGTGGTACCGAGTTTCTATCAAATTTGTTGCTTATACACATGTTTCATCCTTCAGAATGAACCTGTAACTCTTCTTAAATGTTTGTCTCTCTGGGGAGCAGCTGGTCAGTGCTCTATCAAGATTCATCTAGCTCATTTCCATCGAAAGAATTTTCGTGAAAAATTTAATTTTATACAGCGAATGCAAAAGGAAAGTGAAGATGATCCTGAAATTAGCGAATGTTTCTGGAAGATGAATAAGACGAACCATTTTCTACAGAAAGTAATTTTCTACATG…	1161	ATGGCCGCAAGAGCTTTTACAGTGGCAAAAGGGCGGGAATATTTACTGAAACGGTGTGCTTTTTCAGGTCTAGATATCTTCTTGAGGGATGGCAGGAAGACCCTCTCGTACTATCTCAGCTTCGTGGTACCGAGTTTCTATCAAATTTGTTGCTTATACACATGTTTCATCCTTCAGAATGAACCTGTAACTCTTCTTAAATGTTTGTCTCTCTGGGGAGCAGCTGGTCAGGTAAACTATTTAGCATCATTTAGATAAATTCAGTCAAAAGCTTTTAATTCTTATTTTTCTCACTCTCCAGTGCTCTATCAAGATTCATCTAGCTCATTTCCATCGAAAGAATTTTCGTGAAAAATTTAATTTTATACAGCGAATGCAAAAGGAAAGTGAAGATGATCC…	1598	Sobralene
S2S10	Or67	2	ATGGCCGCAAGAGCTTTTACAGTGGCAAAAGGGCGGGAATATTTACTGAAACGGTGTGCTTTTTCAGGTCTAGATATTTTCTTGAGGGATGGCAGGAAGACCCTCTCGTACTATCTCAGCTTCTTGGTACCGAGTTTCTATCAAATTTGTTGCTTATACACATGTTTCATCCTTCAGAATGAACCTGTAACTCTTCTTAAATGTTTGTCTCTCTGGGGAGCAGCTGGTCAGTGCTCTATCAAGATTCATCTAGCTCATTTCCATCGAAAGAATTTTCGTGAAAAATTTAATTTTATACAGCGAATGCAAAAGGAAAGTGAAGATGATCCTGAAATTAGCGAATGTTTCTGGAAGATGAATAAGACGAACCATTTTCTACAGAAAGTAATTTTCTACATG…	1161	ATGGCCGCAAGAGCTTTTACAGTGGCAAAAGGGCGGGAATATTTACTGAAACGGTGTGCTTTTTCAGGTCTAGATATTTTCTTGAGGGATGGCAGGAAGACCCTCTCGTACTATCTCAGCTTCTTGGTACCGAGTTTCTATCAAATTTGTTGCTTATACACATGTTTCATCCTTCAGAATGAACCTGTAACTCTTCTTAAATGTTTGTCTCTCTGGGGAGCAGCTGGTCAGGTAAACTATTTAGCATCATTTAGATAAATTCAGTCAAAAGCTTTTAATTCTTATTCTTCTCACTCTCCAGTGCTCTATCAAGATTCATCTAGCTCATTTCCATCGAAAGAATTTTCGTGAAAAATTTAATTTTATACAGCGAATGCAAAAGGAAAGTGAAGATGATCC…	1586	Sobralene
S2S11	Or67	2	ATGGCCGCAAGAGCTTTTACAGTGGCAAAAGGGCGGGAATATTTACTGAAACGGTGTGCTTTTTCAGGTCTAGATATCTTCTTGAGGGATGGCAGGAAGACCCTCTCGTACTATCTCAGCTTCGTGGTACCGAGTTTCTATCAAATTTGTTGCTTATACACATGTTTCATCCTTCAGAATGAACCTGTAACTCTTCTTAAATGTTTGTCTCTCTGGGGAGCAGCTGGTCAGTGCTCTATCAAGATTCATCTAGCTCATTTCCATCGAAAGAATTTTCGTGAAAAATTTAATTTTATACAGCGAATGCAAAAAGAAAGTGAAGATGATCCTGAAATTAGCGAATGTTTCTGGAAGATGAATAAGACGTATCATTTTCTACAGAAAGTAATTTTCTACATG…	1161	ATGGCCGCAAGAGCTTTTACAGTGGCAAAAGGGCGGGAATATTTACTGAAACGGTGTGCTTTTTCAGGTCTAGATATCTTCTTGAGGGATGGCAGGAAGACCCTCTCGTACTATCTCAGCTTCGTGGTACCGAGTTTCTATCAAATTTGTTGCTTATACACATGTTTCATCCTTCAGAATGAACCTGTAACTCTTCTTAAATGTTTGTCTCTCTGGGGAGCAGCTGGTCAGGTAAACTATTTAGCATCATTTAGATAAATTCAGTCAAAAGCTTTTAATTCTTATTTTTCTCACTCTCCAGTGCTCTATCAAGATTCATCTAGCTCATTTCCATCGAAAGAATTTTCGTGAAAAATTTAATTTTATACAGCGAATGCAAAAAGAAAGTGAAGATGATCC…	1558	Sobralene
S2S12	Or67	2	ATGGCCGCAAGAGCTTTTACAGTGGCAAAAGGGCGGGAATATTTACTGAAACGGTGTGCTTTTTCAGGTCTAGATATCTTCTTAAGGGATGGTGGCAAGAAGACCCTCTCGTACTATCTTAGCTTCGTGGTACCGAGTTTCTATCAAATTTGTTGTTTATACACATGTTTCATCCTTCAGAATGAGCCTGTAACTCTTCTTAAATGTTTGTCTCTCTGGGGAGCAGCTGGTCAGTGCTCTATCAAGATTCATCTAGCTCATTTCCATCGAAAGAATTTTCGTGAAAAATTTAATTTTATACAGCGAATGCAAAAGGAAAGTGAAGATGATCCTGAAATTAGCGAATGTTTCTGGAAGATGAATAAGACGTATCATTTTCTACAGAAAGTAATTTTCTAC…	1164	ATGGCCGCAAGAGCTTTTACAGTGGCAAAAGGGCGGGAATATTTACTGAAACGGTGTGCTTTTTCAGGTCTAGATATCTTCTTAAGGGATGGTGGCAAGAAGACCCTCTCGTACTATCTTAGCTTCGTGGTACCGAGTTTCTATCAAATTTGTTGTTTATACACATGTTTCATCCTTCAGAATGAGCCTGTAACTCTTCTTAAATGTTTGTCTCTCTGGGGAGCAGCTGGTCAGGTAAGCTATTTAGCATCATTTAGATAAATTCAGTCAAAAGCTTTTAATTCTTATTTTTCTCACTCTCCAGTGCTCTATCAAGATTCATCTAGCTCATTTCCATCGAAAGAATTTTCGTGAAAAATTTAATTTTATACAGCGAATGCAAAAGGAAAGTGAAGATGA…	1601	Sobralene
S2S13	Or67	2	ATGGCCGCAAGAGCTTTTACAGTGGCAAAAGGGCGGGAATATTTACTGAAACGGTGTGCTTTTTCAGGTCTAGATATCTTCTTGAGGGATGGCAGGAAGACCCTCTCGTACTATCTCAGCTTCGTGGTACCGAGTTTCTATCAAATTTGTTGCTTATACACATGTTTCATCCTTCAGAATGAGCCTGTAACTCTTCTTAAATGTTTGTCTCTCTGGGGAGCAGCTGGTCAGTGCTCTATCAAGATTCATCTAGCTCATTTCCATCGAAAGAATTTTCGTGAAAAATTTAATTTTATACAGCGAATGCAAAAGGAAAGTGAAGATGATCCTGAAATTAGCGAATGTTTCTGGAAGATGAATAAGACGAACCATTTTCTACAGAAAGTAATTTTCTACATG…	1161	ATGGCCGCAAGAGCTTTTACAGTGGCAAAAGGGCGGGAATATTTACTGAAACGGTGTGCTTTTTCAGGTCTAGATATCTTCTTGAGGGATGGCAGGAAGACCCTCTCGTACTATCTCAGCTTCGTGGTACCGAGTTTCTATCAAATTTGTTGCTTATACACATGTTTCATCCTTCAGAATGAGCCTGTAACTCTTCTTAAATGTTTGTCTCTCTGGGGAGCAGCTGGTCAGGTAAACTATTTAGCATCATTTAGATAAATTCAGTCAAAAGCTTTTAATTCTTATTCTTCTCACTCTCCAGTGCTCTATCAAGATTCATCTAGCTCATTTCCATCGAAAGAATTTTCGTGAAAAATTTAATTTTATACAGCGAATGCAAAAGGAAAGTGAAGATGATCC…	1599	Sobralene
S2S14	Or67	2	ATGGCCGCAAGAGCTTTTACAGTGGCAAAAGGGCGGGAATATTTACTGAAACGGTGTGCTTTTTCAGGTCTAGATATCTTCTTGAGGGATGGCAGGAAGACCCTCTCGTACTATCTCAGCTTCGTGGTACCGAGTTTCTATCAAATTTGTTGCTTATACACATGTTTCATCCTTCAGAATGAACCTGTAACTCTTCTTAAATGTTTGTCTCTCTGGGGAGCAGCTGGTCAGTGCTCTATCAAGATTCATCTAGCTCATTTCCATCGAAAGAATTTTCGTGAAAAATTTAATTTTATACAGCGAATGCAAAAGGAAAGTGAAGATGATCCTGAAATTAGCGAATGTTTCTGGAAGATGAATAAGACGAACCATTTTCTACAGAAAGTAATTTTCTACATG…	1161	ATGGCCGCAAGAGCTTTTACAGTGGCAAAAGGGCGGGAATATTTACTGAAACGGTGTGCTTTTTCAGGTCTAGATATCTTCTTGAGGGATGGCAGGAAGACCCTCTCGTACTATCTCAGCTTCGTGGTACCGAGTTTCTATCAAATTTGTTGCTTATACACATGTTTCATCCTTCAGAATGAACCTGTAACTCTTCTTAAATGTTTGTCTCTCTGGGGAGCAGCTGGTCAGGTAAGCTATTTAGCATCATTTAGATAAATTCAGTCAAAAGCTTTTAATTCTTATTTTTCTCACTCTCCAGTGCTCTATCAAGATTCATCTAGCTCATTTCCATCGAAAGAATTTTCGTGAAAAATTTAATTTTATACAGCGAATGCAAAAGGAAAGTGAAGATGATCC…	1558	Sobralene
S2S15	Or67	2	ATGGCCGCAAGAGCTTTTACAGTGGCAAAAGGGCGGGAATATTTACTGAAACGGTGTGCTTTTTCAGGTCTAGATATCTTCTTGAGGGATGGCAGGAAGACCCTCTCGTACTATCTCAGCTTCGTGGTACCGAGTTTCTATCAAATTTGTTGCTTATACACATGTTTCATCCTTCAGAATGAGCCTGTAACTCTTCTTAAATGTTTGTCTCTCTGGGGAGCAGCTGGTCAGTGCTCTATCAAGATTCATCTAGCTCATTTCCATCGAAAGAATTTTCGTGAAAAATTTAATTTTATACAGCGAATGCAAAAGGAAAGTGAAGATGATCCTGAAATTAGCGAATGTTTCTGGAAGATGAATAAGACGTATCATTTTCTACAGAAAGTAATTTTCTACATG…	1161	ATGGCCGCAAGAGCTTTTACAGTGGCAAAAGGGCGGGAATATTTACTGAAACGGTGTGCTTTTTCAGGTCTAGATATCTTCTTGAGGGATGGCAGGAAGACCCTCTCGTACTATCTCAGCTTCGTGGTACCGAGTTTCTATCAAATTTGTTGCTTATACACATGTTTCATCCTTCAGAATGAGCCTGTAACTCTTCTTAAATGTTTGTCTCTCTGGGGAGCAGCTGGTCAGGTAAGCTATTTAGCATCATTTAGATAAATTCAGTCAAAAGCTTTTAATTCTTATTCTTCTCACTCTCCAGTGCTCTATCAAGATTCATCTAGCTCATTTCCATCGAAAGAATTTTCGTGAAAAATTTAATTTTATACAGCGAATGCAAAAGGAAAGTGAAGATGATCC…	1598	Sobralene
S2S16	Or67	2	ATGGCCGCAAGAGCTTTTACAGTGGCAAAAGGGCGGGAATATTTACTGAAACGGTGTGCTTTTTCAGGTCTAGATATCTTCTTGAGGGATGGCAGGAAGACCCTCTCGTACTATCTCAGCTTCGTGGTACCGAGTTTCTATCAAATTTGTTGCTTATACACATGTTTCATCCTTCAGAATGAACCTGTAACTCTTCTTAAATGTTTGTCTCTCTGGGGAGCAGCTGGTCAGTGCTCTATCAAGATTCATCTAGCTCATTTCCATCGAAAGAATTTTCGTGAAAAATTTAGTTTTATACAGCGAATGCAAAAGGAAAGTGAAGATGATCCTGAAATTAGCGAATGTTTCTGGAAGATGAATAAGACGAACCATTTTCTACAGAAAGTAATTTTCTACATG…	1161	ATGGCCGCAAGAGCTTTTACAGTGGCAAAAGGGCGGGAATATTTACTGAAACGGTGTGCTTTTTCAGGTCTAGATATCTTCTTGAGGGATGGCAGGAAGACCCTCTCGTACTATCTCAGCTTCGTGGTACCGAGTTTCTATCAAATTTGTTGCTTATACACATGTTTCATCCTTCAGAATGAACCTGTAACTCTTCTTAAATGTTTGTCTCTCTGGGGAGCAGCTGGTCAGGTAAACTATTTAGCATCATTTAGATAAATTCAGTCAAAAGCTTTTAATTCTTATTTTTCTCACTCTCCAGTGCTCTATCAAGATTCATCTAGCTCATTTCCATCGAAAGAATTTTCGTGAAAAATTTAGTTTTATACAGCGAATGCAAAAGGAAAGTGAAGATGATCC…	1586	Sobralene
S2S17	Or67	2	ATGGCCGCAGGAGCTTTTACAGTGGCAAAAGGGCGGGAATATTTACTGAAACGGTGTGCTTTTTCAGGTCTAGATATCTTCTTGAGGGATGGCAGGAAGACCCTCTCGTACTATCTCAGCTTCGTGGTACCGAGTTTCTATCAAATTTGTTGCTTATACACATGTTTCATCCTTCAGAATGAACCTGTAACTCTTCTTAAATGTTTGTCTCTCTGGGGAGCAGCTGGTCAGTGCTCTATCAAGATTCATCTAGCTCATTTCCATCGAAAGAATTTTCGTGAAAAATTTAATTTTATACAGCGAATGCAACAGGAAAGTGAACATGATCCTGAAATAAGCGAACGTTTCTGGAAGATGAATAAGACGTATCATTTTCTACAGAAAATAATTTTCTACATG…	1161	ATGGCCGCAGGAGCTTTTACAGTGGCAAAAGGGCGGGAATATTTACTGAAACGGTGTGCTTTTTCAGGTCTAGATATCTTCTTGAGGGATGGCAGGAAGACCCTCTCGTACTATCTCAGCTTCGTGGTACCGAGTTTCTATCAAATTTGTTGCTTATACACATGTTTCATCCTTCAGAATGAACCTGTAACTCTTCTTAAATGTTTGTCTCTCTGGGGAGCAGCTGGTCAGGTAAGCTATTTTAGCATCATTTAAATGAATTCAGACAAAAGCTTTTAATTCTTATTTTTCTCACTCTCCAGTGCTCTATCAAGATTCATCTAGCTCATTTCCATCGAAAGAATTTTCGTGAAAAATTTAATTTTATACAGCGAATGCAACAGGAAAGTGAACATGATC…	1660	Sobralene
S2S19	Or67	2	ATGGCCGCAAGAGCTTTTACAGTGGCAAAAGGGCGGGAATATTTACTGAAACGGTGTGCTTTTTCAGGTCTAGATATCTTCTTAAGGGATGGTGGCAAAAAGACCCTCTCTTACTATCTCAGCTTCTTGGTACCGAGTTTCTATCAAATTTGTTGCTTATACACATGTTTCATCCTTCAAAATGAGCCTGTAACTCTTCTTAAATGTTTGTCTCTCTGGGGAGCAGCTGGTCAGTGCTCTATCAAGATTCATCTAGCTCATTTCCATCGAAAGAATTTTCGTGAAAAATTTAATTTTATACAGCGAATGCAAAAGGAAAGTGAAGATGATCCTGAAATTAGCGAATGTTTCTGGAAGATGAATAAGACGAACCATTTTCTACAGAAAGTAATTTTCTAC…	1164	ATGGCCGCAAGAGCTTTTACAGTGGCAAAAGGGCGGGAATATTTACTGAAACGGTGTGCTTTTTCAGGTCTAGATATCTTCTTAAGGGATGGTGGCAAAAAGACCCTCTCTTACTATCTCAGCTTCTTGGTACCGAGTTTCTATCAAATTTGTTGCTTATACACATGTTTCATCCTTCAAAATGAGCCTGTAACTCTTCTTAAATGTTTGTCTCTCTGGGGAGCAGCTGGTCAGGTAAACTATTTAGCATCATTTAGATAAATTCAGTCAAAAGCTTTTAATTCTTATTTTTCTCACTCTCCAGTGCTCTATCAAGATTCATCTAGCTCATTTCCATCGAAAGAATTTTCGTGAAAAATTTAATTTTATACAGCGAATGCAAAAGGAAAGTGAAGATGA…	1589	Sobralene

## Sheet: Or115
sample	gene	copy number	cds	cds_length	gene region	region_length	chemotype	notes
JAC04	Or115	2	ATGTCGTACAAAGAGAATAAGAAGTTATACCAAAAAACTGTGGAAGATATAAACAAGATAGGTTCTTATGGTGGAGTGGATTTTCTCCTAAGGGATATAACTAAACCAATTACACTAATGGGATACACAATGATAACTGTTGTATTAACAACTGATGTCTGTTTGTTTTATTCTATGTACCGTTTTTTAAATGATTTTAAGGATTTGGCATTTTTATTGACCACATCGGGTATAGCAATTATAGTAAATCAAAAAATGTACGTAATGTACACGATGAATCACTCTGTTCATAGAATTATCGAGGAAGTGAACATAATACTTGAACGAACATCAAAACATCCCGATCAGGCTAATGAGATGCACAAAGGAATGAAAGTTTTTGGACTAGCATATAAAGTT…	1167	ATGTCGTACAAAGAGAATAAGAAGTTATACCAAAAAACTGTGGAAGATATAAACAAGATAGGTTCTTATGGTGGAGTGGATTTTCTCCTAAGGGATATAACTAAACCAATTACACTAATGGGATACACAATGATAACTGTTGTATTAACAACTGATGTCTGTTTGTTTTATTCTATGTACCGTTTTTTAAATGATTTTAAGGATTTGGCATTTTTATTGACCACATCGGGTATAGCAATTATAGTAAATCAAAAAATGTACGTAATGTACACGATGAATCACTCTGTTCATAGAATTATCGAGGAAGTGAACATAATACTTGAACGAACATCAAAACATCCCGATCAGGCTAATGAGATGCACAAAGGAATGAAAGTTTTTGGACTAGCATATAAAGTT…	1226	3MαH
JAC05	Or115	2	ATGTCGTACAAAGAGAATAAGAAGTTATACCAAAAAACTGTGGAAGATATAAACAAGATAGGTTCTTATGGTGGAGTGGATTTTCTCCTAAGGGATATAACTAAACCAATTACACTAATGGGATACACAATGATAACTGTTGTATTAACAACTGATGTCTGTTTGTTTTATTCTATGTACCGTTTTTTAAATGATTTTAAGGATTTGGCATTTTTATTGACCACATCGGGTATAGCAATTATAGTAAATCAAAAAATATACGTAATGTACACGATGAATCACTCTGTTCATAGAATTATCGAGGAAGTGAACACAATACTTGAACGAACATCAAAACATCCCGATCAGGCTAATGAGATGCACAAAGGAATGAAAGTTTTTAGACTAGCATATAAAGTT…	1167	ATGTCGTACAAAGAGAATAAGAAGTTATACCAAAAAACTGTGGAAGATATAAACAAGATAGGTTCTTATGGTGGAGTGGATTTTCTCCTAAGGGATATAACTAAACCAATTACACTAATGGGATACACAATGATAACTGTTGTATTAACAACTGATGTCTGTTTGTTTTATTCTATGTACCGTTTTTTAAATGATTTTAAGGATTTGGCATTTTTATTGACCACATCGGGTATAGCAATTATAGTAAATCAAAAAATATACGTAATGTACACGATGAATCACTCTGTTCATAGAATTATCGAGGAAGTGAACACAATACTTGAACGAACATCAAAACATCCCGATCAGGCTAATGAGATGCACAAAGGAATGAAAGTTTTTAGACTAGCATATAAAGTT…	1233	3MαH
JAC11	Or115	2	ATGTCGTACAAAGAGAATAAGAAGTTATACCAAAAAACTGTGGAAGATATAAACAAAATAGGTTCTTATGGTGGAGTGGATTTTCTCCTAAGGGATATAACTAAACCAATTACACTAATGGGATACACAATGATAACTGTTGTATTAACAACTGATGTCTGTTTGTTTTATTCTATGTACCGTTTTTTAAATGATTTTAAGGATTTGGCATTTTTATTGACCACATCGGGTATAGCAATTATAGTAAATCAAAAAATGTACGTAATGTACACGATGAATCACTCTGTTCATAGAATTATCGAGGAAGTGAACACAATACTTGAACGAACATCAAAACATCCCGATCAGGCTAATGAGATGCACAAAGGAATGAAAGTTTTCAGACTAGCATATAAAGTT…	1167	ATGTCGTACAAAGAGAATAAGAAGTTATACCAAAAAACTGTGGAAGATATAAACAAAATAGGTTCTTATGGTGGAGTGGATTTTCTCCTAAGGGATATAACTAAACCAATTACACTAATGGGATACACAATGATAACTGTTGTATTAACAACTGATGTCTGTTTGTTTTATTCTATGTACCGTTTTTTAAATGATTTTAAGGATTTGGCATTTTTATTGACCACATCGGGTATAGCAATTATAGTAAATCAAAAAATGTACGTAATGTACACGATGAATCACTCTGTTCATAGAATTATCGAGGAAGTGAACACAATACTTGAACGAACATCAAAACATCCCGATCAGGCTAATGAGATGCACAAAGGAATGAAAGTTTTCAGACTAGCATATAAAGTT…	1230	3MαH
JAC12	Or115	2	ATGTCGTACAAAGAGAATAAGAAGTTATACCAAAAAACTGTGGAAGATATAAACAAGATAGGTTCTTATGGTGGAGTGGATTTTCTCCTAAGGGATATAACTAAACCAATTACACTAATGGGATACATAATGATAACTGTTGTATTAACAGCTGATGTCTGTTTGTTTTATTCTATGTACCGTTTTTTAAATGATTTTAAGGATTTGGCATTTTTATTGACCACATCGGGTATAGCAATTATAGTAAATCAAAAAATGTACGTAATGTACACGATGAATCACTATGTTCATAGAATTATCGAGGAAGTGAACATAATACTTGAACGAACATCAAAACATCCCGATCAGGCTAATGAGATGCACAAAGGAATGAAAGTTTTTAGACTAGCATATAAAGTT…	1167	ATGTCGTACAAAGAGAATAAGAAGTTATACCAAAAAACTGTGGAAGATATAAACAAGATAGGTTCTTATGGTGGAGTGGATTTTCTCCTAAGGGATATAACTAAACCAATTACACTAATGGGATACATAATGATAACTGTTGTATTAACAGCTGATGTCTGTTTGTTTTATTCTATGTACCGTTTTTTAAATGATTTTAAGGATTTGGCATTTTTATTGACCACATCGGGTATAGCAATTATAGTAAATCAAAAAATGTACGTAATGTACACGATGAATCACTATGTTCATAGAATTATCGAGGAAGTGAACATAATACTTGAACGAACATCAAAACATCCCGATCAGGCTAATGAGATGCACAAAGGAATGAAAGTTTTTAGACTAGCATATAAAGTT…	1226	3MαH
JAC15	Or115	2	ATGTCGTACAAAGAGAATAAGAAGTTATACCAAAAAACTGTGGAAGATATAAACAAGATAGGTTCTTATGGTGGAGTGGATTTTCTCCTAAGGGATATAACTAAACCAATTACACTAATGGGATACACAATGATAACTGTTGTATTAACAACTGATGTCTGTTTGTTTTATTCTATGTACCGTTTTTTAAATGATTTTAAGGATTTGGCATTTTTATTGACCACATCGGGTATAGCAATTATAGTAAATCAAAAAATGTACGTAATGTACACGATGAATCACTCTGTTCATAGAATTATCGAGGAAGTGAACATAATACTTGAACGAACATCAAAACATCCCGATCAGGCTAATGAGATGCACAAAGGAATGAAAGTTTTTGGACTAGCATATAAAGTT…	1167	ATGTCGTACAAAGAGAATAAGAAGTTATACCAAAAAACTGTGGAAGATATAAACAAGATAGGTTCTTATGGTGGAGTGGATTTTCTCCTAAGGGATATAACTAAACCAATTACACTAATGGGATACACAATGATAACTGTTGTATTAACAACTGATGTCTGTTTGTTTTATTCTATGTACCGTTTTTTAAATGATTTTAAGGATTTGGCATTTTTATTGACCACATCGGGTATAGCAATTATAGTAAATCAAAAAATGTACGTAATGTACACGATGAATCACTCTGTTCATAGAATTATCGAGGAAGTGAACATAATACTTGAACGAACATCAAAACATCCCGATCAGGCTAATGAGATGCACAAAGGAATGAAAGTTTTTGGACTAGCATATAAAGTT…	1226	3MαH
JAC16	Or115	2	ATGTCGTACAAAGAGAATAAGAAGTTATACCAAAAAACTGTGGAAGATATAAACAAGATAGGTTCTTATGGTGGAGTGGATTTTCTCCTAAGGGATATAACTAAACCAATTACACTAATGGGATACACAATGATAACTGTTGTATTAACAACTGATGTCTGTTTGTTTTATTCTATGTACCGTTTTTTAAATGATTTTAAGGATTTGGCATTTTTATTGACCACATCGGGTATAGCAATTATAGTAAATCAAAAAATGTACGTAATGTACACGATGAATCACTCTGTTCATAGAATTATCGAGGAAGTGAACACAATACTTGAACGAACATCAAAACATCCCGATCAGGCTAATGAGATGCACAAAGGAATGAAAGTTTTTAGACTAGCATATAAAGTT…	1167	ATGTCGTACAAAGAGAATAAGAAGTTATACCAAAAAACTGTGGAAGATATAAACAAGATAGGTTCTTATGGTGGAGTGGATTTTCTCCTAAGGGATATAACTAAACCAATTACACTAATGGGATACACAATGATAACTGTTGTATTAACAACTGATGTCTGTTTGTTTTATTCTATGTACCGTTTTTTAAATGATTTTAAGGATTTGGCATTTTTATTGACCACATCGGGTATAGCAATTATAGTAAATCAAAAAATGTACGTAATGTACACGATGAATCACTCTGTTCATAGAATTATCGAGGAAGTGAACACAATACTTGAACGAACATCAAAACATCCCGATCAGGCTAATGAGATGCACAAAGGAATGAAAGTTTTTAGACTAGCATATAAAGTT…	1233	3MαH
JAC18	Or115	2	ATGTCGTACAAAGAGAATAAGAAGTTATACCAAAAAACTGTGGAAGATATAAACAAGATAGGTTCTTATGGTGGAGTGGATTTTCTCCTAAGGGATATAACTAAACCAATTACACTAATGGGATACACAATGATAACTGTTGTATTAACAACTGATGTCTGTTTGTTTTATTCTATGTACCGTTTTTTAAAAGATTTTAAGGATTTGGCATTTTTATTGACCACATCGGGTATAGCAATTATAGTAAATCAAAAAATGTACGTAATGTACACGATGAATCACTCTGTTCATAGAATTATCGAGGAAGTGAACACAATACTTTAACGAACATCAAAACATCCCGATCAGGCTAATGAGATGCACAAAGGAATGAAAGTTTTTAGACTAGCATATAAAGTT…	1171	ATGTCGTACAAAGAGAATAAGAAGTTATACCAAAAAACTGTGGAAGATATAAACAAGATAGGTTCTTATGGTGGAGTGGATTTTCTCCTAAGGGATATAACTAAACCAATTACACTAATGGGATACACAATGATAACTGTTGTATTAACAACTGATGTCTGTTTGTTTTATTCTATGTACCGTTTTTTAAAAGATTTTAAGGATTTGGCATTTTTATTGACCACATCGGGTATAGCAATTATAGTAAATCAAAAAATGTACGTAATGTACACGATGAATCACTCTGTTCATAGAATTATCGAGGAAGTGAACACAATACTTTAACGAACATCAAAACATCCCGATCAGGCTAATGAGATGCACAAAGGAATGAAAGTTTTTAGACTAGCATATAAAGTT…	1230	3MαH	pseudogene
JAC23	Or115	2	ATGTCGTACAAAGAGAATAAGAAGTTATACCAAAAAACTGTGGAAGATATAAACAAGATAGGTTCTTATGGTGGAGTGGATTTTCTCCTAAGGGATATAACTAAACCAATTACACTAATGGGATACACAATGATAACTGTTGTATTAACAGCTGATGTCTGTTTGTTTTATTCTATGTACCGTTTTTTAAATGATTTTAAGGATTTGGCATTTTTATTGACCACATCGGGTATAGCAATTATAGTAAATCAAAAAATGTACGTAATGTACACGATGAATCACTATGTTCAGAGAATTATCGAGGAAGTGAACATAATACTTGAACGAACATCAAAACATCCCGATCAGGCTAATGAGATGCACAAAGGAATGAAAGTTTTTGGACTAGCATATAAAGTT…	1167	ATGTCGTACAAAGAGAATAAGAAGTTATACCAAAAAACTGTGGAAGATATAAACAAGATAGGTTCTTATGGTGGAGTGGATTTTCTCCTAAGGGATATAACTAAACCAATTACACTAATGGGATACACAATGATAACTGTTGTATTAACAGCTGATGTCTGTTTGTTTTATTCTATGTACCGTTTTTTAAATGATTTTAAGGATTTGGCATTTTTATTGACCACATCGGGTATAGCAATTATAGTAAATCAAAAAATGTACGTAATGTACACGATGAATCACTATGTTCAGAGAATTATCGAGGAAGTGAACATAATACTTGAACGAACATCAAAACATCCCGATCAGGCTAATGAGATGCACAAAGGAATGAAAGTTTTTGGACTAGCATATAAAGTT…	1236	3MαH
JAC01	Or115	0					Sobralene	absent_pseudo
JAC06	Or115	0					Sobralene	absent_pseudo
JAC08	Or115	0					Sobralene	absent_pseudo
JAC09	Or115	0					Sobralene	absent_pseudo
JAC14	Or115	0					Sobralene	absent_pseudo
JAC22	Or115	1	ATGTCGTACAAAGAGAATAAGAAGTTATACCAAAAAACTGTGGAAGATATAAACAAGATAGGTTCTTATGGTGGAGTGGATTTTCTCCTAAGGGATATAACTAAACCAATTACACTAATGGGATACACAATGATAACTGTTGTATTAACAACTGATGTCTGTTTGTTTTATTCTATGTACCGTTTTTTAAATGATTTTAAGGATTTGGCATTTTTATTGACCACATCGGGTATAGCAATTATAGTAAATCAAAAAATGTACGTAATGTACACGATGAATCACTCTGTTCATAGAATTATCGAGGAAGTGAACACAATACTTGAACGAACATCAAAACATCCCGATCAGGCTAATGAGATGCACAAAGGAATGAAAGTTTTTAGACTAGCATATAAAGTT…	1167	ATGTCGTACAAAGAGAATAAGAAGTTATACCAAAAAACTGTGGAAGATATAAACAAGATAGGTTCTTATGGTGGAGTGGATTTTCTCCTAAGGGATATAACTAAACCAATTACACTAATGGGATACACAATGATAACTGTTGTATTAACAACTGATGTCTGTTTGTTTTATTCTATGTACCGTTTTTTAAATGATTTTAAGGATTTGGCATTTTTATTGACCACATCGGGTATAGCAATTATAGTAAATCAAAAAATGTACGTAATGTACACGATGAATCACTCTGTTCATAGAATTATCGAGGAAGTGAACACAATACTTGAACGAACATCAAAACATCCCGATCAGGCTAATGAGATGCACAAAGGAATGAAAGTTTTTAGACTAGCATATAAAGTT…	1233	Sobralene
LAP01	Or115	2	ATGTCGTACAAAGAGAATAAGAAGTTATACCAAAAAACTGTGGAAGATATAAACAAGATAGGTTCTTATGGTGGAGTGGATTTTCTCCTAAGGGATATAACTAAACCAATTACACTAATGGGATACATAATGATAACTGTTGTATTAACAGCTGATGTCTGTTTGTTTTATTCTATGTACCGTTTTTTAAATGATTTTAAGGATTTGGCATTTTTATTGACCACATCGGGTATAGTAATGATAGTAAATCAAAAAATGTACGTAATGTACACGATGAATCACTATGTTCATAGAATTATCGAGGAAGTGAACATAATACTTGAACGAACATCAAAACATCCCGATCAGGCTAATGAGATGCACAAAGGAATGAAAGTTTTTAGACTAGCATATAAAGTT…	1167	ATGTCGTACAAAGAGAATAAGAAGTTATACCAAAAAACTGTGGAAGATATAAACAAGATAGGTTCTTATGGTGGAGTGGATTTTCTCCTAAGGGATATAACTAAACCAATTACACTAATGGGATACATAATGATAACTGTTGTATTAACAGCTGATGTCTGTTTGTTTTATTCTATGTACCGTTTTTTAAATGATTTTAAGGATTTGGCATTTTTATTGACCACATCGGGTATAGTAATGATAGTAAATCAAAAAATGTACGTAATGTACACGATGAATCACTATGTTCATAGAATTATCGAGGAAGTGAACATAATACTTGAACGAACATCAAAACATCCCGATCAGGCTAATGAGATGCACAAAGGAATGAAAGTTTTTAGACTAGCATATAAAGTT…	1234	9MGB_h
LAP05	Or115	2	ATGTCGTACAAAGAGAATAAGAAGTTATACCAAAAAACTGTGGAAGATATAAACAAGATAGGTTCTTATGGTGGTGTGGATTTTCTCCTAAGGGATATAACTAAACCAATTACACTATTGGGATACATAATGATAACTGTTGTATTATCAGCTAATGTCTGTTTGTTTTATTCTATGTACCGTTTTTTAAATGATTTTAAGGATTTGGCATTTTTATTGACCACATCGGGTATAGTAATGATAGTAAATCAAAAAATGTACGTAATGTACACGATGAATCACTATGTTCATAGAATTATCGAAGAAGTGAACATAATACTTGAACGAACATCAAAACATCCCGATCAGGCTAATGAGATGCATAAAGGAATGAAAGTTTTTAGACTAGCATATAAAGTT…	1167	ATGTCGTACAAAGAGAATAAGAAGTTATACCAAAAAACTGTGGAAGATATAAACAAGATAGGTTCTTATGGTGGTGTGGATTTTCTCCTAAGGGATATAACTAAACCAATTACACTATTGGGATACATAATGATAACTGTTGTATTATCAGCTAATGTCTGTTTGTTTTATTCTATGTACCGTTTTTTAAATGATTTTAAGGATTTGGCATTTTTATTGACCACATCGGGTATAGTAATGATAGTAAATCAAAAAATGTACGTAATGTACACGATGAATCACTATGTTCATAGAATTATCGAAGAAGTGAACATAATACTTGAACGAACATCAAAACATCCCGATCAGGCTAATGAGATGCATAAAGGAATGAAAGTTTTTAGACTAGCATATAAAGTT…	1226	9MGB_h
LAP06	Or115	2	ATGTCGTACAAAGAGAATAAGAAGTTATACCAAAAAACTGTGGAAGATATAAACAAGATAGGTTCTTATGGTGGTGTGGATTTTCTCCTAAGGGATATAACTAAACCAATTACACTAATGGGATACATAATGATAACTGTTGTATTATCAGCTAATGTCTGTTTGTTTTATTCTATGTACCGTTTTTTAAATGATTTTAAGGATTTGGCATTTTTATTGACCACATCGGGTATAGTAATGATAGTAAGTCAAAAAATGTACGTAATGTACACGATGAATCACTATGTTCATAGAATTATCGAGGAAGTGAACATAATACTTGAACGAACATCAAAACATCCCGATCAGGCTAATGAGATGCACAAAGGAATGAAAGTTTTTAGACTAGCATATAAAGTT…	1167	ATGTCGTACAAAGAGAATAAGAAGTTATACCAAAAAACTGTGGAAGATATAAACAAGATAGGTTCTTATGGTGGTGTGGATTTTCTCCTAAGGGATATAACTAAACCAATTACACTAATGGGATACATAATGATAACTGTTGTATTATCAGCTAATGTCTGTTTGTTTTATTCTATGTACCGTTTTTTAAATGATTTTAAGGATTTGGCATTTTTATTGACCACATCGGGTATAGTAATGATAGTAAGTCAAAAAATGTACGTAATGTACACGATGAATCACTATGTTCATAGAATTATCGAGGAAGTGAACATAATACTTGAACGAACATCAAAACATCCCGATCAGGCTAATGAGATGCACAAAGGAATGAAAGTTTTTAGACTAGCATATAAAGTT…	1226	9MGB_h
LAP07	Or115	2	ATGTCGTACAAAGAGAATAAGAAGTTATACCAAAAAACTGTGGAAGATATAAACAAGATAGGTTCTTATGGTGGTGTGGATTTTCTCCTAAGGGATATAACTAAACCAATTACACTAATGGGATACATAATGATAACTGTTGTATTAACAGCTGATGTCTGTTTGTTTTATTCTATGTACCGTTTTTTAAATGATTTTAAGGATTTGGCATTTTTATTGACCACATCGGGTATAGTAATGATAGTAAGTCAAAAAATGTACGTAATGTACACGATGAATCACTATGTTCATAGAATTATCGAGGAAGTGAACATAATACTTGAACGAACATCAAAACATCCCGATCAGGCTAATGAGATGCACAAAGGAATGAAAGTTTTTAGACTAGCATATAAAGTT…	1167	ATGTCGTACAAAGAGAATAAGAAGTTATACCAAAAAACTGTGGAAGATATAAACAAGATAGGTTCTTATGGTGGTGTGGATTTTCTCCTAAGGGATATAACTAAACCAATTACACTAATGGGATACATAATGATAACTGTTGTATTAACAGCTGATGTCTGTTTGTTTTATTCTATGTACCGTTTTTTAAATGATTTTAAGGATTTGGCATTTTTATTGACCACATCGGGTATAGTAATGATAGTAAGTCAAAAAATGTACGTAATGTACACGATGAATCACTATGTTCATAGAATTATCGAGGAAGTGAACATAATACTTGAACGAACATCAAAACATCCCGATCAGGCTAATGAGATGCACAAAGGAATGAAAGTTTTTAGACTAGCATATAAAGTT…	1226	9MGB_h
LAP08	Or115	2	ATGTCGTACAAAGAGAATAAGAAGTTATACCAAAAAACTGTGGAAGATATAAACAAGATAGGTTCTTATGGTGGTGTGGATTTTCTCCTAAGGGATATAACTAAACCAATTACACTATTGGGATACATAATGATAACTGTTGTATTATCAGCTAATGTCTGTTTGTTTTATTCTATGTACCGTTTTTTAAATGATTTTAAGGATTTGGCATTTTTATTGACCACATCGGGTATAGTAATGATAGTAAATCAAAAAATGTACGTAATGTACACGATGAATCACTATGTTCATAGAATTATCGAGGAAGTGAACATAATACTTGAACGAACATCAAAACATCCCGATCAGGCTAATGAGATGCACAAAGGAATGAAAGTTTTTAGACTAGCATATAAAGTT…	1167	ATGTCGTACAAAGAGAATAAGAAGTTATACCAAAAAACTGTGGAAGATATAAACAAGATAGGTTCTTATGGTGGTGTGGATTTTCTCCTAAGGGATATAACTAAACCAATTACACTATTGGGATACATAATGATAACTGTTGTATTATCAGCTAATGTCTGTTTGTTTTATTCTATGTACCGTTTTTTAAATGATTTTAAGGATTTGGCATTTTTATTGACCACATCGGGTATAGTAATGATAGTAAATCAAAAAATGTACGTAATGTACACGATGAATCACTATGTTCATAGAATTATCGAGGAAGTGAACATAATACTTGAACGAACATCAAAACATCCCGATCAGGCTAATGAGATGCACAAAGGAATGAAAGTTTTTAGACTAGCATATAAAGTT…	1226	9MGB_h
LAP10	Or115	2	ATGTCGTACAAAGAGAATAAGAAGTTATACCAAAAAACTGTGGAAGATATAAACAAGATAGGTTCTTATGGTGGTGTGGATTTTCTCCTAAGGGATATAACTAAACCAATTACACTAATGGGATACATAATGATAACTGTTGTATTAACAGCTGATGTCTGTTTGTTTTATTCTATGTACCGTTTTTTAAATGATTTTAAGGATTTGGCATTTTTATTGACCACATCGGGTATAGTAATGATAGTAAGTCAAAAAATGTACGTAATGTACACGATGAATCACTATGTTCATAGAATTATCGAGGAAGTGAACATAATACTTGAACGAACATCAAAACATCCCGATCAGGCTAATGAGATGCACAAAGGAATGAAAGTTTTTAGACTAGCATATAAAGTT…	1167	ATGTCGTACAAAGAGAATAAGAAGTTATACCAAAAAACTGTGGAAGATATAAACAAGATAGGTTCTTATGGTGGTGTGGATTTTCTCCTAAGGGATATAACTAAACCAATTACACTAATGGGATACATAATGATAACTGTTGTATTAACAGCTGATGTCTGTTTGTTTTATTCTATGTACCGTTTTTTAAATGATTTTAAGGATTTGGCATTTTTATTGACCACATCGGGTATAGTAATGATAGTAAGTCAAAAAATGTACGTAATGTACACGATGAATCACTATGTTCATAGAATTATCGAGGAAGTGAACATAATACTTGAACGAACATCAAAACATCCCGATCAGGCTAATGAGATGCACAAAGGAATGAAAGTTTTTAGACTAGCATATAAAGTT…	1235	9MGB_h
LAP11	Or115	2	ATGTCGTACAAAGAGAATAAGAAGTTATACCAAAAAACTGTGGAAGATATAAACAAGATAGGTTCTTATGGTGGAGTGGATTTTCTCCTAAGGGATATAACTAAACCAATTACACTAATGGGATACATAATGATAACTGTTGTATTATCAGCTAATGTCTGTTTGTTTTATTCTATGTACCGTTTTTTAAATGATTTTAAGGATTTGGCATTTTTATTGACCACATCGGGTATAGTAATGATAGTAAGTCAAAAAATGTACGTAATGTACACGATGAATCACTATGTTCATAGAATTATCGAGGAAGTGAACATAATACTTGAACGAACATCAAAACATCCCGATCAGGCTAATGAGATGCACAAAGGAATGAAAGTTTTTAGACTAGCATATAAAGTT…	1167	ATGTCGTACAAAGAGAATAAGAAGTTATACCAAAAAACTGTGGAAGATATAAACAAGATAGGTTCTTATGGTGGAGTGGATTTTCTCCTAAGGGATATAACTAAACCAATTACACTAATGGGATACATAATGATAACTGTTGTATTATCAGCTAATGTCTGTTTGTTTTATTCTATGTACCGTTTTTTAAATGATTTTAAGGATTTGGCATTTTTATTGACCACATCGGGTATAGTAATGATAGTAAGTCAAAAAATGTACGTAATGTACACGATGAATCACTATGTTCATAGAATTATCGAGGAAGTGAACATAATACTTGAACGAACATCAAAACATCCCGATCAGGCTAATGAGATGCACAAAGGAATGAAAGTTTTTAGACTAGCATATAAAGTT…	1226	9MGB_h
LAP15	Or115	2	ATGTCGTACAAAGAGAATAAGAAGTTATACCAAAAAACTGTGGAAGATATAAACAAGATAGGTTCTTATGGTGGAGTGGATTTTCTCCTAAGGGATATAACTAAACCAATTACACTAATGGGATACATAATGATAACTGTTGTATTAACAGCTGATGTCTGTTTGTTTTATTCTATGTACCGTTTTTTAAATGATTTTAAGGATTTGGCATTTTTATTGACCACATCGGGTATAGTAATGATAGTAAATCAAAAAATGTACGTAATGTACACGATGAATCACTATGTTCATAGAATTATCGAGGAAGTGAACATAATACTTGAACGAACATCAAAACATCCCGATCAGGCTAATGAGATGCACAAAGGAATGAAAGTTTTTAGACTAGCATATAAAGTT…	1167	ATGTCGTACAAAGAGAATAAGAAGTTATACCAAAAAACTGTGGAAGATATAAACAAGATAGGTTCTTATGGTGGAGTGGATTTTCTCCTAAGGGATATAACTAAACCAATTACACTAATGGGATACATAATGATAACTGTTGTATTAACAGCTGATGTCTGTTTGTTTTATTCTATGTACCGTTTTTTAAATGATTTTAAGGATTTGGCATTTTTATTGACCACATCGGGTATAGTAATGATAGTAAATCAAAAAATGTACGTAATGTACACGATGAATCACTATGTTCATAGAATTATCGAGGAAGTGAACATAATACTTGAACGAACATCAAAACATCCCGATCAGGCTAATGAGATGCACAAAGGAATGAAAGTTTTTAGACTAGCATATAAAGTT…	1235	9MGB_h
LAP16	Or115	2	ATGTCGTACAAAGAGAATAAGAAGTTATACCAAAAAACTGTGGAAGATATAAACAAGATAGGTTCTTATGGTGGTGTGGATTTTCTCCTAAGGGATATAACTAAACCAATTACACTAATGGGATACATAATGATAACTGTTGTATTATCAGCTAATGTCTGTTTGTTTTATTCTATGTACCGTTTTTTAAATGATTTTAAGGATTTGGCATTTTTATTGACCACATCGGGTATAGTAATGATAGTAAGTCAAAAAATGTACGTAATGTACACGATGAATCACTATGTTCATAGAATTATCGAGGAAGTGAACATAATACTTGAACGAACATCAAAACATCCCGATCAGGCTAATGAGATGCACAAAGGAATGAAAGTTTTTAGACTAGCATATAAAGTT…	1167	ATGTCGTACAAAGAGAATAAGAAGTTATACCAAAAAACTGTGGAAGATATAAACAAGATAGGTTCTTATGGTGGTGTGGATTTTCTCCTAAGGGATATAACTAAACCAATTACACTAATGGGATACATAATGATAACTGTTGTATTATCAGCTAATGTCTGTTTGTTTTATTCTATGTACCGTTTTTTAAATGATTTTAAGGATTTGGCATTTTTATTGACCACATCGGGTATAGTAATGATAGTAAGTCAAAAAATGTACGTAATGTACACGATGAATCACTATGTTCATAGAATTATCGAGGAAGTGAACATAATACTTGAACGAACATCAAAACATCCCGATCAGGCTAATGAGATGCACAAAGGAATGAAAGTTTTTAGACTAGCATATAAAGTT…	1226	9MGB_h
LAP18	Or115	2	ATGTCGTACAAAGAGAATAAGAAGTTATACCAAAAAACTGTGGAAGATATAAACAAGATAGGTTCTTATGGTGGAGTGGATTTTCTCCTAAGGGATATAACTAAACCAATTACACTAATGGGATACATAATGATAACTGTTGTATTAACAGCTGATGTCTGTTTGTTTTATTCTATGTACCGTTTTTTAAATGATTTTAAGGATTTGGCATTTTTATTGACCACATCGGGTATAGTAATGATAGTAAATCAAAAAATGTACGTAATGTACACGATGAATCACTATGTTCATAGAATTATCGAGGAAGTGAACATAATACTTGAACGAACATCAAAACATCCCGATCAGGCTAATGAGATGCACAAAGGAATGAAAGTTTTTAGACTAGCATATAAAGTT…	1167	ATGTCGTACAAAGAGAATAAGAAGTTATACCAAAAAACTGTGGAAGATATAAACAAGATAGGTTCTTATGGTGGAGTGGATTTTCTCCTAAGGGATATAACTAAACCAATTACACTAATGGGATACATAATGATAACTGTTGTATTAACAGCTGATGTCTGTTTGTTTTATTCTATGTACCGTTTTTTAAATGATTTTAAGGATTTGGCATTTTTATTGACCACATCGGGTATAGTAATGATAGTAAATCAAAAAATGTACGTAATGTACACGATGAATCACTATGTTCATAGAATTATCGAGGAAGTGAACATAATACTTGAACGAACATCAAAACATCCCGATCAGGCTAATGAGATGCACAAAGGAATGAAAGTTTTTAGACTAGCATATAAAGTT…	1235	9MGB_h
LAP20	Or115	2	ATGTCGTACAAAGAGAATAAGAAGTTATACCAAAAAACTGTGGAAGATATAAACAAGATAGGTTCTTATGGTGGAGTGGATTTTCTCCTAAGGGATATAACTAAACCAATTACACTATTGGGATACATAATGATAACTGTTGTATTATCAGCTAATGTCTGTTTGTTTTATTCTATGTACCGTTTTTTAAATGATTTTAAGGATTTGGCATTTTTATTGACCACATCGGGTATAGTAATGATAGTAAATCAAAAAATGTACGTAATGTACACGATGAATCACTATGTTCATAGAATTATCGAAGAAGTGAACATAATACTTGAACGAACATCAAAACATCCCGATCAGGCTAATGAGATGCATAAAGGAATGAAAGTTTTTAGACTAGCATATAAAGTT…	1167	ATGTCGTACAAAGAGAATAAGAAGTTATACCAAAAAACTGTGGAAGATATAAACAAGATAGGTTCTTATGGTGGAGTGGATTTTCTCCTAAGGGATATAACTAAACCAATTACACTATTGGGATACATAATGATAACTGTTGTATTATCAGCTAATGTCTGTTTGTTTTATTCTATGTACCGTTTTTTAAATGATTTTAAGGATTTGGCATTTTTATTGACCACATCGGGTATAGTAATGATAGTAAATCAAAAAATGTACGTAATGTACACGATGAATCACTATGTTCATAGAATTATCGAAGAAGTGAACATAATACTTGAACGAACATCAAAACATCCCGATCAGGCTAATGAGATGCATAAAGGAATGAAAGTTTTTAGACTAGCATATAAAGTT…	1226	9MGB_h
MAR06	Or115	0					Sobralene	absent_pseudo
MAR15	Or115	1			ATGTCGTACAAAGAGAATAAGAAGTTATACCAAAAAACTGTGGAAGATATAAACAAGATAGGTTCTTATGGTGGTGTGGATTTTCTCCTAAGGGATATAACTAAACCAATTACACTAATGGGATACATAATGATAACTGTTGTATTATCAGCTAATGTCTGTTTGTTTTATTCTATGTACCGTTTTAGCTGTGTTTCTTTCAGACACAGCTTTTGTGTACCGAGCAAAATCGAAAGTCGTCAGATCGGGCTCAAACTTGGGATGAGCACGAATTAGGGTCCCCACATTCCAAAAAACCTTCAAGACCTTTCAAACAAAAAAAAATTTATGAAAATCTATGGATCCGTTCTCGAGATATGGCCTTCTAAAGATTTCTTAGGGTATGACTTTTCAACTTTT…	1548	Sobralene	pseudo
MAR16	Or115	0					Sobralene	absent_pseudo
MAR17	Or115	0					Sobralene	absent_pseudo
MAR18	Or115	0					Sobralene	absent_pseudo
MAR19	Or115	0					Sobralene	absent_pseudo
MAR20	Or115	0					Sobralene	absent_pseudo
MAR21	Or115	1	ATGTCGTACAAAGAGAATAAGAAGTTATACCAAAAAACTGTGGAAGATATAAACAAGATAGGTTCTTATGGTGGTGTGGATTTTCTCCTAAGGGATATAACTAAACCAATTACACTAATGGGATACATAATGATAACTGTTGTATTATCAGCTAATGTCTGTTTGTTTTATTCTATGTACCGTTTTTTAAATGATTTTAAGGATTTGGCATTTTTATTGACCACATCGGGTATAGTAATGATAGTAAGTCAAAAAATGTACGTAATGTACACGATGAATCACTATGTTCATAGAATTATCGAGGAAGTGAACATAATACTTGAACGAACATCAAAACATCCCGATCAGGCTAATGAGATGCACAAAGGAATGAAAGTTTTTAGACTAGCATATAAAGTT…	1167	ATGTCGTACAAAGAGAATAAGAAGTTATACCAAAAAACTGTGGAAGATATAAACAAGATAGGTTCTTATGGTGGTGTGGATTTTCTCCTAAGGGATATAACTAAACCAATTACACTAATGGGATACATAATGATAACTGTTGTATTATCAGCTAATGTCTGTTTGTTTTATTCTATGTACCGTTTTTTAAATGATTTTAAGGATTTGGCATTTTTATTGACCACATCGGGTATAGTAATGATAGTAAGTCAAAAAATGTACGTAATGTACACGATGAATCACTATGTTCATAGAATTATCGAGGAAGTGAACATAATACTTGAACGAACATCAAAACATCCCGATCAGGCTAATGAGATGCACAAAGGAATGAAAGTTTTTAGACTAGCATATAAAGTT…	1226	Sobralene
MAR22	Or115	0					Sobralene	absent_pseudo
S1S02	Or115	2	ATGTCGTACAAAGAGAATAAGAAGTTATACCAAAAAACTGTGGAAGATATAAACAAGATAGGTTCTTATGGTGGTGTGGATTTTCTCCTAAGGGATATAACTAAACCAATTACACTAATGGGATACATAATGATAACTGTTGTATTATCAGCTAATGTCTGTTTGTTTTATTCTATGTACCGTTTTTTAAATGATTTTAAGGATTTGGCATTTTTATTGACCACATCGGGTATAGTAATGATAGTAAGTCAAAAAATGTACGTAATGTACACGATGAATCACTATGTTCATAGAATTATCGAGGAAGTGAACATAATACTTGAACGAACATCAAAACATCCCGATCAGGCTAATGAGATGCACAAAGGAATGAAAGTTTTTAGACTAGCATATAAAGTT…	1167	ATGTCGTACAAAGAGAATAAGAAGTTATACCAAAAAACTGTGGAAGATATAAACAAGATAGGTTCTTATGGTGGTGTGGATTTTCTCCTAAGGGATATAACTAAACCAATTACACTAATGGGATACATAATGATAACTGTTGTATTATCAGCTAATGTCTGTTTGTTTTATTCTATGTACCGTTTTTTAAATGATTTTAAGGATTTGGCATTTTTATTGACCACATCGGGTATAGTAATGATAGTAAGTCAAAAAATGTACGTAATGTACACGATGAATCACTATGTTCATAGAATTATCGAGGAAGTGAACATAATACTTGAACGAACATCAAAACATCCCGATCAGGCTAATGAGATGCACAAAGGAATGAAAGTTTTTAGACTAGCATATAAAGTT…	1226	9MGB_low
S1S03	Or115	2	ATGTCGTACAAAGAGAATAAGAAGTTATACCAAAAAACTGTGGAAGATATAAACAAGATAGGTTCTTATGGTGGTGTGGATTTTCTCCTAAGGGATATAACTAAACCAATTACACTAATGGGATACATAATGATAACTGTTGTATTATCAGCTAATGTCTGTTTGTTTTATTCTATGTACCGTTTTTTAAATGATTTTAAGGATTTGGCATTTTTATTGACCACATCGGGTATAGTAATGATAGTAAGTCAAAAAATGTACGTAATGTACACGATGAATCACTATGTTCATAGAATTATCGAGGAAGTGAACATAATACTTGAACGAACATCAAAACATCCCGATCAGGCTAATGAGATGCACAAAGGAATGAAAGTTTTTAGACTAGCATATAAAGTT…	1167	ATGTCGTACAAAGAGAATAAGAAGTTATACCAAAAAACTGTGGAAGATATAAACAAGATAGGTTCTTATGGTGGTGTGGATTTTCTCCTAAGGGATATAACTAAACCAATTACACTAATGGGATACATAATGATAACTGTTGTATTATCAGCTAATGTCTGTTTGTTTTATTCTATGTACCGTTTTTTAAATGATTTTAAGGATTTGGCATTTTTATTGACCACATCGGGTATAGTAATGATAGTAAGTCAAAAAATGTACGTAATGTACACGATGAATCACTATGTTCATAGAATTATCGAGGAAGTGAACATAATACTTGAACGAACATCAAAACATCCCGATCAGGCTAATGAGATGCACAAAGGAATGAAAGTTTTTAGACTAGCATATAAAGTT…	1226	9MGB_low
S1S07	Or115	2	ATGTCGTACAAAGAGAATAAGAAGTTATACCAAAAAACCGTGGAAGATATAAACAAGATAGGTTCTTATGGTGGTGTGGATTTTCTCCTAAGGGATATAACTAAACCAATTACACTAATGGGATACATAATGATAACTGTTGTATTATCAGCTAATGTCTGTTTGTTTTATTCTATGTACCGTTTTTTAAATGATTTTAAGGATTTGGCATTTTTATTGACCACATCGGGTATAGTAATGATAGTAAGTCAAAAAATGTACGTAATGTACACGATGAATCACTATGTTCATAGAATTATCAAGGAAGTGAACATAATACTTGAACGAACATCAAAACATCCCGATCAGGCTAATGAGATGCACAAAGGAATGAAAGTTTTTAGACTAGCATATAAAGTT…	1167	ATGTCGTACAAAGAGAATAAGAAGTTATACCAAAAAACCGTGGAAGATATAAACAAGATAGGTTCTTATGGTGGTGTGGATTTTCTCCTAAGGGATATAACTAAACCAATTACACTAATGGGATACATAATGATAACTGTTGTATTATCAGCTAATGTCTGTTTGTTTTATTCTATGTACCGTTTTTTAAATGATTTTAAGGATTTGGCATTTTTATTGACCACATCGGGTATAGTAATGATAGTAAGTCAAAAAATGTACGTAATGTACACGATGAATCACTATGTTCATAGAATTATCAAGGAAGTGAACATAATACTTGAACGAACATCAAAACATCCCGATCAGGCTAATGAGATGCACAAAGGAATGAAAGTTTTTAGACTAGCATATAAAGTT…	1226	9MGB_low
S1S09	Or115	2	ATGTCGTACAAAGAGAATAAGAAGTTATACCAAAAAACTGTGGAAGATATAAACAAGATAGGTTCTTATGGTGGTGTGGATTTTCTCCTAAGGGATATAACTAAACCAATTACACTAATGGGATACATAATGATAACTGTTGTATTATCAGCTAATGTCTGTTTGTTTTATTCTATGTACCGTTTTTTAAATGATTTTAAGGATTTGGCATTTTTATTGACCACATCGGGTATAGTAATGATAGTAAGTCAAAAAATGTACGTAATGTACACGATGAATCACTATGTTCATAGAATTATCGAGGAAGTGAACATAATACTTGAACGAACATCAAAACATCCCGATCAGGCTAATGAGATGCACAAAGGAATGAAAGTTTTTAGACTAGCATATAAAGTT…	1167	ATGTCGTACAAAGAGAATAAGAAGTTATACCAAAAAACTGTGGAAGATATAAACAAGATAGGTTCTTATGGTGGTGTGGATTTTCTCCTAAGGGATATAACTAAACCAATTACACTAATGGGATACATAATGATAACTGTTGTATTATCAGCTAATGTCTGTTTGTTTTATTCTATGTACCGTTTTTTAAATGATTTTAAGGATTTGGCATTTTTATTGACCACATCGGGTATAGTAATGATAGTAAGTCAAAAAATGTACGTAATGTACACGATGAATCACTATGTTCATAGAATTATCGAGGAAGTGAACATAATACTTGAACGAACATCAAAACATCCCGATCAGGCTAATGAGATGCACAAAGGAATGAAAGTTTTTAGACTAGCATATAAAGTT…	1226	9MGB_low
S1S13	Or115	2	ATGTCGTACAAAGAGAATAAGAAGTTATACCAAAAAACTGTGGAAGATATAAACAAGATAGGTTCTTATGGTGGTGTGGATTTTCTCCTAAGGGATATAACTAAACCAATTACACTAATGGGATACATAATGATAACTGTTGTATTATCAGCTAATGTCTGTTTGTTTTATTCTATGTACCGTTTTTTAAATGATTTTAAGGATTTGGCATTTTTATTGACCACATCGGGTATAGTAATGATAGTAAGTCAAAAAATGTACGTAATGTACACGATGAATCACTATGTTCATAGAATTATCGAGGAAGTGAACATAATACTTGAACGAACATCAAAACATCCCGATCAGGCTAATGAGATGCACAAAGGAATGAAAGTTTTTAGACTAGCATATAAAGTT…	1167	ATGTCGTACAAAGAGAATAAGAAGTTATACCAAAAAACTGTGGAAGATATAAACAAGATAGGTTCTTATGGTGGTGTGGATTTTCTCCTAAGGGATATAACTAAACCAATTACACTAATGGGATACATAATGATAACTGTTGTATTATCAGCTAATGTCTGTTTGTTTTATTCTATGTACCGTTTTTTAAATGATTTTAAGGATTTGGCATTTTTATTGACCACATCGGGTATAGTAATGATAGTAAGTCAAAAAATGTACGTAATGTACACGATGAATCACTATGTTCATAGAATTATCGAGGAAGTGAACATAATACTTGAACGAACATCAAAACATCCCGATCAGGCTAATGAGATGCACAAAGGAATGAAAGTTTTTAGACTAGCATATAAAGTT…	1226	9MGB_low
S1S14	Or115	2	ATGTCGTACAAAGAGAATAAGAAGTTATACCAAAAAACTGTGGAAGATATAAACAAGATAGGTTCTTATGGTGGTGTGGATTTTCTCCTAAGGGATATAACTAAACCAATTACACTAATGGGATACATAATGATAACTGTTGTATTATCAGCTAATGTCTGTTTGTTTTATTCTATGTACCGTTTTTTAAATGATTTTAAGGATTTGGCATTTTTATTGACCACATCGGGTATAGTAATGATAGTAAGTCAAAAAATGTACGTAATGTACACGATGAATCACTATGTTCATAGAATTATCGAGGAAGTGAACATAATACTTGAACGAACATCAAAACATCCCGATCAGGCTAATGAGATGCACAAAGGAATGAAAGTTTTTAGACTAGCATATAAAGTT…	1167	ATGTCGTACAAAGAGAATAAGAAGTTATACCAAAAAACTGTGGAAGATATAAACAAGATAGGTTCTTATGGTGGTGTGGATTTTCTCCTAAGGGATATAACTAAACCAATTACACTAATGGGATACATAATGATAACTGTTGTATTATCAGCTAATGTCTGTTTGTTTTATTCTATGTACCGTTTTTTAAATGATTTTAAGGATTTGGCATTTTTATTGACCACATCGGGTATAGTAATGATAGTAAGTCAAAAAATGTACGTAATGTACACGATGAATCACTATGTTCATAGAATTATCGAGGAAGTGAACATAATACTTGAACGAACATCAAAACATCCCGATCAGGCTAATGAGATGCACAAAGGAATGAAAGTTTTTAGACTAGCATATAAAGTT…	1226	9MGB_low
S1S01	Or115	2	ATGTCGTACAAAGAGAATAAGAAGTTATACCAAAAAACTGTGGAAGATATAAACAAGATAGGTTCTTATGGTGGAGTGGATTTTCTCCTAAGGGATATAACTAAACCAATTACACTAATGGGATACATAATGATAACTGTTGTATTATCAGCTGATGTCTGTTTGTTTTATTCTATGTACCGTTTTTTAAATGATTTTAAGGATTTGGCATTTTTATTGACCACATCGGGTATAGCAATTATAGTAAATCAAAAAATGTACGTAATGTACACAATGAATCACTATGTTCATAGAATTATCGAGGAAGTGAACATAATACTTGAACGAACATCAAAACATCCCGATCAGGCTAATGAGATGCACAAAGGAATGAAAGTTTTTGGACTAGCATATAAAGTT…	1167	ATGTCGTACAAAGAGAATAAGAAGTTATACCAAAAAACTGTGGAAGATATAAACAAGATAGGTTCTTATGGTGGAGTGGATTTTCTCCTAAGGGATATAACTAAACCAATTACACTAATGGGATACATAATGATAACTGTTGTATTATCAGCTGATGTCTGTTTGTTTTATTCTATGTACCGTTTTTTAAATGATTTTAAGGATTTGGCATTTTTATTGACCACATCGGGTATAGCAATTATAGTAAATCAAAAAATGTACGTAATGTACACAATGAATCACTATGTTCATAGAATTATCGAGGAAGTGAACATAATACTTGAACGAACATCAAAACATCCCGATCAGGCTAATGAGATGCACAAAGGAATGAAAGTTTTTGGACTAGCATATAAAGTT…	1235	3MαH
S1S04	Or115	2	ATGTCGTACAAAGAGAATAAGAAGTTATACCAAAAAACTGTGGAAGATATAAACAAGATAGGTTCTTATGGTGGAGTGGATTTTCTCCTAAGGGATATAACTAAACCAATTACACTAATGGGATACATAATGATAACTGTTGTATTATCAGCTGATGTCTGTTTGTTTTATTCTATGTACCGTTTTTTAAGTGATTTTAAGGATTTGGCATTTTTATTGACCACATCGGGTATAGCAATTATAGTAAATCAAAAAATGTACGTAATGTACACAATGAATCACTATGTTCATAGAATTATCGAGGAAGTGAACATAATACTTGAACGAACATCAAAACATCCCGATCAGGCTAATGAGATGCACAAAGGAATGAAAGTTTTTGGACTAGCATATAAAGTT…	1167	ATGTCGTACAAAGAGAATAAGAAGTTATACCAAAAAACTGTGGAAGATATAAACAAGATAGGTTCTTATGGTGGAGTGGATTTTCTCCTAAGGGATATAACTAAACCAATTACACTAATGGGATACATAATGATAACTGTTGTATTATCAGCTGATGTCTGTTTGTTTTATTCTATGTACCGTTTTTTAAGTGATTTTAAGGATTTGGCATTTTTATTGACCACATCGGGTATAGCAATTATAGTAAATCAAAAAATGTACGTAATGTACACAATGAATCACTATGTTCATAGAATTATCGAGGAAGTGAACATAATACTTGAACGAACATCAAAACATCCCGATCAGGCTAATGAGATGCACAAAGGAATGAAAGTTTTTGGACTAGCATATAAAGTT…	1232	3MαH
S1S05	Or115	2	ATGTCGTACAAAGAGAATAAGAAGTTATACCAAAAAACTGTGGAAGATATAAACAAGATAGGTTCTTATGGTGGAGTGGATTTTCTCCTAAGGGATATAACTAAACCAATTACACTAATGGGATACATAATGATAACTGTTGTATTAACAGCTGATGTGTGTTTGTTTTATTCTATGTACCGTTTTTTAAGTGATTTTAAGGATTTGGCATTTTTATTGACCACATCGGGTATAGCAATTATAGTAAATCAAAAAATGTACGTAATGTACACAATGAATCACTATGTTCATAGAATTATCGAGGAAGTGAACATAATACTTGAACGAACATCAAAACATCCCGATCAGGCTAATGAGATGCACAAAGGAATGAAAGTTTTTGGACTAGCATATAAAGTT…	1167	ATGTCGTACAAAGAGAATAAGAAGTTATACCAAAAAACTGTGGAAGATATAAACAAGATAGGTTCTTATGGTGGAGTGGATTTTCTCCTAAGGGATATAACTAAACCAATTACACTAATGGGATACATAATGATAACTGTTGTATTAACAGCTGATGTGTGTTTGTTTTATTCTATGTACCGTTTTTTAAGTGATTTTAAGGATTTGGCATTTTTATTGACCACATCGGGTATAGCAATTATAGTAAATCAAAAAATGTACGTAATGTACACAATGAATCACTATGTTCATAGAATTATCGAGGAAGTGAACATAATACTTGAACGAACATCAAAACATCCCGATCAGGCTAATGAGATGCACAAAGGAATGAAAGTTTTTGGACTAGCATATAAAGTT…	1235	3MαH
S1S06	Or115	2	ATGTCGTACAAAGAGAATAAGAAGTTATACCAAAAAACTGTGGAAGATATAAACAAGATAGGTTCTTATGGTGGAGTGGATTTTCTCCTAAGGGATATAACTAAACCAATTACACTAATGGGATACATAATGATAACTGTTGTATTATCAGCTGATGTCTGTTTGTTTTATTCTATGTACCGTTTTTTAAATGATTTTAAGGATTTGGCATTTTTATTGACCACATCGGGTATAGCAATTATAGTAAATCAAAAAATGTACGTAATGTACACGATGAATCACTATGTTCATAGAATTATCGAGGAAGTGAACATAATACTTGAACGAACATCAAAACATCCCGATCAGGCTAATGAGATGCACAAAGGAATGAAAGTTTTTGGACTAGCATATAAAGTT…	1167	ATGTCGTACAAAGAGAATAAGAAGTTATACCAAAAAACTGTGGAAGATATAAACAAGATAGGTTCTTATGGTGGAGTGGATTTTCTCCTAAGGGATATAACTAAACCAATTACACTAATGGGATACATAATGATAACTGTTGTATTATCAGCTGATGTCTGTTTGTTTTATTCTATGTACCGTTTTTTAAATGATTTTAAGGATTTGGCATTTTTATTGACCACATCGGGTATAGCAATTATAGTAAATCAAAAAATGTACGTAATGTACACGATGAATCACTATGTTCATAGAATTATCGAGGAAGTGAACATAATACTTGAACGAACATCAAAACATCCCGATCAGGCTAATGAGATGCACAAAGGAATGAAAGTTTTTGGACTAGCATATAAAGTT…	1233	3MαH
S1S08	Or115	2	ATGTCGTACAAAGAGAATAAGAAGTTGTACCAAAAAACTGTGGAAGATATAAACAAGATAGGTTCTTATGGTGGTGTGGATTTTCTCCTGAGGGATATAACTAAACCAATTACACTAATGGGATACATAATGATAACTGTTGTATTAACAGCTGATGTCTGTTTGTTTTATTCTATGTACCGTTTTTTAAATGATTTTAAGGATTTGGCATTTTTATTGACCACATCGGGTATAGCAATTATAGTAAATCAAAAAATGTACGTAATGTACACGATGAATCACTATGTTCATAGAATTATCGAGGAAGTGAACATAATACTTGAACGAACATCAAAACATCCCGATCAGGCTAATGAGATGCACAAAGGAATGAAAGTTTTTGGACTAGCATATAAAGTT…	1167	ATGTCGTACAAAGAGAATAAGAAGTTGTACCAAAAAACTGTGGAAGATATAAACAAGATAGGTTCTTATGGTGGTGTGGATTTTCTCCTGAGGGATATAACTAAACCAATTACACTAATGGGATACATAATGATAACTGTTGTATTAACAGCTGATGTCTGTTTGTTTTATTCTATGTACCGTTTTTTAAATGATTTTAAGGATTTGGCATTTTTATTGACCACATCGGGTATAGCAATTATAGTAAATCAAAAAATGTACGTAATGTACACGATGAATCACTATGTTCATAGAATTATCGAGGAAGTGAACATAATACTTGAACGAACATCAAAACATCCCGATCAGGCTAATGAGATGCACAAAGGAATGAAAGTTTTTGGACTAGCATATAAAGTT…	1232	3MαH
S1S10	Or115	2	ATGTCGTACAAAGAGAATAAGAAGTTATACCAAAAAACTGTGGAAGATATAAACAAGATAGGTTCTTATGGTGGAGTGGATTTTCTCCTAAGGGATATAACTAAACCAATTACACTAATGGGATACATAATGATAACTGTTGTATTATCAGCTGATGTCTGTTTGTTTTATTCTATGTACCGTTTTTTAAGTGATTTTAAGGATTTGGCATTTTTATTGACCACATCGGGTATAGCAATTATAGTAAATCAAAAAATGTACGTAATGTACACAATGAATCACTATGTTCATAGAATTATCGAGGAAGTGAACATAATACTTGAACGAACATCAAAACATCCCGATCAGGCTAATGAGATGCACAAAGGAATGAAAGTTTTTGGACTAGCATATAAAGTT…	1167	ATGTCGTACAAAGAGAATAAGAAGTTATACCAAAAAACTGTGGAAGATATAAACAAGATAGGTTCTTATGGTGGAGTGGATTTTCTCCTAAGGGATATAACTAAACCAATTACACTAATGGGATACATAATGATAACTGTTGTATTATCAGCTGATGTCTGTTTGTTTTATTCTATGTACCGTTTTTTAAGTGATTTTAAGGATTTGGCATTTTTATTGACCACATCGGGTATAGCAATTATAGTAAATCAAAAAATGTACGTAATGTACACAATGAATCACTATGTTCATAGAATTATCGAGGAAGTGAACATAATACTTGAACGAACATCAAAACATCCCGATCAGGCTAATGAGATGCACAAAGGAATGAAAGTTTTTGGACTAGCATATAAAGTT…	1230	3MαH
S1S12	Or115	2	ATGTCGTACAAAGAGAATAAGAAGTTATACCAAAAAACTGTGGAAGATATAAACAAGATAGGTTCTTATGGTGGAGTGGATTTTCTCCTAAGGGATATAACTAAACCAATTACACTAATGGGATACATAATGATAACTGTTGTATTATCAGCTGATGTCTGTTTGTTTTATTCTATGTACCGTTTTTTAAGTGATTTTAAGGATTTGGCATTTTTATTGACCACATCGGGTATAGCAATTATAGTAAATCAAAAAATGTACGTAATGTACACAATGAATCACTATGTTCATAGAATTATCGAGGAAGTGAACATAATACTTGAACGAACATCAAAACATCCCGATCAGGCTAATGAGATGCACAAAGGAATGAAAGTTTTTGGACTAGCATATAAAGTT…	1167	ATGTCGTACAAAGAGAATAAGAAGTTATACCAAAAAACTGTGGAAGATATAAACAAGATAGGTTCTTATGGTGGAGTGGATTTTCTCCTAAGGGATATAACTAAACCAATTACACTAATGGGATACATAATGATAACTGTTGTATTATCAGCTGATGTCTGTTTGTTTTATTCTATGTACCGTTTTTTAAGTGATTTTAAGGATTTGGCATTTTTATTGACCACATCGGGTATAGCAATTATAGTAAATCAAAAAATGTACGTAATGTACACAATGAATCACTATGTTCATAGAATTATCGAGGAAGTGAACATAATACTTGAACGAACATCAAAACATCCCGATCAGGCTAATGAGATGCACAAAGGAATGAAAGTTTTTGGACTAGCATATAAAGTT…	1235	3MαH
S2S01	Or115	0					Sobralene	absent_pseudo
S2S02	Or115	0					Sobralene	absent_pseudo
S2S03	Or115	0					Sobralene	absent_pseudo
S2S04	Or115	0					Sobralene	absent_pseudo
S2S07	Or115	0					Sobralene	absent_pseudo
S2S08	Or115	0					Sobralene	absent_pseudo
S2S09	Or115	0					Sobralene	absent_pseudo
S2S10	Or115	0					Sobralene	absent_pseudo
S2S11	Or115	0					Sobralene	absent_pseudo
S2S12	Or115	1	ATGTCGTACAAAGAGAATAAGAAGTTATACCAAAAAACTGTGGAAGATATAAACAAGATAGGTTCTTATGGTGGTGTGGATTTTCTCCTAAGGGATATAACTAAACCAATTACACTAATGGGATACATAATGATAACTGTTGTATTATCAGCTAATGTCTGTTTGTTTTATTCTATGTACCGTTTTTTAAATGATTTTAAGGATTTGGCATTTTTATTGACCACATCGGGTATAGTAATGATAGTAAGTCAAAAAATGTACGTAATGTACACGATGAATCACTATGTTCATAGAATTATCGAGGAAGTGAACATAATACTTGAACGAACATCAAAACATCCCGATCAGGCTAATGAGATGCACAAAGGAATGAAAGTTTTTAGACTAGCATATAAAGTT…	1167	ATGTCGTACAAAGAGAATAAGAAGTTATACCAAAAAACTGTGGAAGATATAAACAAGATAGGTTCTTATGGTGGTGTGGATTTTCTCCTAAGGGATATAACTAAACCAATTACACTAATGGGATACATAATGATAACTGTTGTATTATCAGCTAATGTCTGTTTGTTTTATTCTATGTACCGTTTTTTAAATGATTTTAAGGATTTGGCATTTTTATTGACCACATCGGGTATAGTAATGATAGTAAGTCAAAAAATGTACGTAATGTACACGATGAATCACTATGTTCATAGAATTATCGAGGAAGTGAACATAATACTTGAACGAACATCAAAACATCCCGATCAGGCTAATGAGATGCACAAAGGAATGAAAGTTTTTAGACTAGCATATAAAGTT…	1226	Sobralene
S2S13	Or115	0					Sobralene	absent_pseudo
S2S14	Or115	1	ATGTCGTACAAAGAGAATAAGAAGTTATACCAAAAAACTGTGGAAGATATAAACAAGATAGGTTCTTATGGTGGTGTGGATTTTCTCCTAAGGGATATAACTAAACCAATTACACTAATGGGATACATAATGATAACTGTTGTATTAACAGCTGATGTCTGTTTGTTTTATTCTATGTACCGTTTTTTAAATGATTTTAAGGATTTGGCATTTTTATTGACCACATCGGGTATAGCAATTATAGTAAATCAAAAAATGTACGTAATGTACACGATGAATCACTATGTTCATAGAATTATCGAGGAAGTGAACATAATACTTGAACGAACATAAAAACATCCCTATCAGGCTAATGAGATGCACAAAGGAATGAAAGTTTTTAGACTAGCATATAAAGTT…	1167	ATGTCGTACAAAGAGAATAAGAAGTTATACCAAAAAACTGTGGAAGATATAAACAAGATAGGTTCTTATGGTGGTGTGGATTTTCTCCTAAGGGATATAACTAAACCAATTACACTAATGGGATACATAATGATAACTGTTGTATTAACAGCTGATGTCTGTTTGTTTTATTCTATGTACCGTTTTTTAAATGATTTTAAGGATTTGGCATTTTTATTGACCACATCGGGTATAGCAATTATAGTAAATCAAAAAATGTACGTAATGTACACGATGAATCACTATGTTCATAGAATTATCGAGGAAGTGAACATAATACTTGAACGAACATAAAAACATCCCTATCAGGCTAATGAGATGCACAAAGGAATGAAAGTTTTTAGACTAGCATATAAAGTT…	1226	Sobralene	pseudogene
S2S15	Or115	1	ATGTCGTACAAAGAGAATAAGAAGTTATACCAAAAAACTGTGGAAGATATAAACAAGATAGGTTCTTATGGTGGTGTGGATTTTCTCCTAAGGGATATAACTAAACCAATTACACTAATGGGATACATAATGATAACTGTTGTATTAACAGCTGATGTCTGTTTGTTTTATTCTATGTACCGTTTTTTAAATGATTTTAAGGATTTGGCATTTTTATTGACCACATCGGGTATAGCAATTATAGTAAATCAAAAAATGTACGTAATGTACACGATGAATCACTATGTTCATAGAATTATCGAGGAAGTGAACATAATACTTGAACGAACATAAAAACATCCCTATCAGGCTAATGAGATGCACAAAGGAATGAAAGTTTTTAGACTAGCATATAAAGTT…	1167	ATGTCGTACAAAGAGAATAAGAAGTTATACCAAAAAACTGTGGAAGATATAAACAAGATAGGTTCTTATGGTGGTGTGGATTTTCTCCTAAGGGATATAACTAAACCAATTACACTAATGGGATACATAATGATAACTGTTGTATTAACAGCTGATGTCTGTTTGTTTTATTCTATGTACCGTTTTTTAAATGATTTTAAGGATTTGGCATTTTTATTGACCACATCGGGTATAGCAATTATAGTAAATCAAAAAATGTACGTAATGTACACGATGAATCACTATGTTCATAGAATTATCGAGGAAGTGAACATAATACTTGAACGAACATAAAAACATCCCTATCAGGCTAATGAGATGCACAAAGGAATGAAAGTTTTTAGACTAGCATATAAAGTT…	1226	Sobralene	pseudogene
S2S16	Or115	0					Sobralene	absent_pseudo
S2S17	Or115	0					Sobralene	absent_pseudo
S2S19	Or115	0					Sobralene	absent_pseudo

## Sheet: Or116
sample	gene	copy number	cds	cds_length	gene region	region_length	chemotype	notes
JAC04	Or116	2	ATGTCGTACAAAGAGAATAAGAAGTTATACCAAAATACTGTGGAAAATATTAACAAAATAGGTTCTTATGGTGGAGTTGATTTTCTACTTAGAGACATATCTAAACCAATCGCAAAAATGGGATACGCTTTTATATTTATTATATTATCAAGTGATCTTTGTATATTTTATTCTATATACAATTTTCAGAACGATTTTGAGAGTTTGGCATTTTTATTAACAACGTCAGGTGTAGCATTTGTGCTAAATCAAAAAATGTTCGTAATGTTTACGATGAATAACTATGTCCATCGGATCATTCAAGAAGTTAACATAATACTGGAAAGGACATCGAAGTATCCCAATCAAGCTAGTATGATGCACAAAGGAATGATAGCGTTTGAACTAGTATACAAAGCT…	1167	ATGTCGTACAAAGAGAATAAGAAGTTATACCAAAATACTGTGGAAAATATTAACAAAATAGGTTCTTATGGTGGAGTTGATTTTCTACTTAGAGACATATCTAAACCAATCGCAAAAATGGGATACGCTTTTATATTTATTATATTATCAAGTGATCTTTGTATATTTTATTCTATATACAATTTTCAGAACGATTTTGAGAGTTTGGCATTTTTATTAACAACGTCAGGTGTAGCATTTGTGCTAAATCAAAAAATGTTCGTAATGTTTACGATGAATAACTATGTCCATCGGATCATTCAAGAAGTTAACATAATACTGGAAAGGACATCGAAGTATCCCAATCAAGCTAGTATGATGCACAAAGGAATGATAGCGTTTGAACTAGTATACAAAGCT…	1228	3MαH
JAC05	Or116	2	ATGTCGTACAAAGAGAATAAGAAGTTATACCAAAAAACTGTGGAAGATATTAACAAAATAGGTTCTTATGGTGGAGTTGATTTTCTTCTTAGAGACATATCTAAACCAATCGCAAAAATGGGATACGCTTTTATATTTATTATATTATCAAGTGATCTTTGTATATTTTATTCTATATACAATTTTCAGAACGATTTTGAGAGTTTGGCATTTTTATTAACAACGTCAGGTGTAGCATTTGTGCTAAATCAAAAAATGTTCGTAATGTTTACGATGAATAACTATGTCCATCGGATTATTCAAGAAGTTAACATAATACTGGACAGGACATCGAAGTATCCCAATCAAGCTAGTATGATGCACAAAGGAATGATAGCGTTTGAACTAGTATACAAAGCT…	1167	ATGTCGTACAAAGAGAATAAGAAGTTATACCAAAAAACTGTGGAAGATATTAACAAAATAGGTTCTTATGGTGGAGTTGATTTTCTTCTTAGAGACATATCTAAACCAATCGCAAAAATGGGATACGCTTTTATATTTATTATATTATCAAGTGATCTTTGTATATTTTATTCTATATACAATTTTCAGAACGATTTTGAGAGTTTGGCATTTTTATTAACAACGTCAGGTGTAGCATTTGTGCTAAATCAAAAAATGTTCGTAATGTTTACGATGAATAACTATGTCCATCGGATTATTCAAGAAGTTAACATAATACTGGACAGGACATCGAAGTATCCCAATCAAGCTAGTATGATGCACAAAGGAATGATAGCGTTTGAACTAGTATACAAAGCT…	1229	3MαH
JAC11	Or116	2	ATGTCGTACAAAGAGAATAAGAAGTTATACCAAAAAACTGTGGAAGATATTAACAAAATAGGTTCTTATGGTGGAGTTGATTTTCTTCTTAGAGACATATCTAAACCAATCGCAAAAATGGGATACGCTTTTATATTTATTATATTATCAAGTGATCTTTGTATATTTTATTCTATATACAATTTTCAGAACGATTTTGAGAGTTTGGCATTTTTATTAACAACGTCAGGTGTAGCATTTGTGCTAAATCAAAAAATGTTCGTAATGTTTACGATGAATAACTATGTCCATCGGATTATTCAAGAAGTTAACATAATACTGGACAGGACATCGAAGTATCCCAATCAAGCTAGTATGATGCACAAAGGAATGATAGCGTTTGAACTAGTATACAAAGCT…	1167	ATGTCGTACAAAGAGAATAAGAAGTTATACCAAAAAACTGTGGAAGATATTAACAAAATAGGTTCTTATGGTGGAGTTGATTTTCTTCTTAGAGACATATCTAAACCAATCGCAAAAATGGGATACGCTTTTATATTTATTATATTATCAAGTGATCTTTGTATATTTTATTCTATATACAATTTTCAGAACGATTTTGAGAGTTTGGCATTTTTATTAACAACGTCAGGTGTAGCATTTGTGCTAAATCAAAAAATGTTCGTAATGTTTACGATGAATAACTATGTCCATCGGATTATTCAAGAAGTTAACATAATACTGGACAGGACATCGAAGTATCCCAATCAAGCTAGTATGATGCACAAAGGAATGATAGCGTTTGAACTAGTATACAAAGCT…	1229	3MαH
JAC12	Or116	2	ATGTCGTACAAAGAGAATAAGAAGTTATACCAAAAAACTGTGGAAGATATTAACAAAATAGGTTCTTATGGTGGAGTTGATTTTCTTCTTAGAGACATATCTAAACCAATCGCAAAAATGGGATACGCTTTTATATTTATTATATTATCAAGTGATCTTTGTATATTTTATTCTATATATAATTTTCAAAACGATTTTGAAAGTTTGGCATTTTTATTAACAACGTCAGGTGTAGCATTTGTGCTAAATCAAAAAATGTTCGTAATGTTTACGATGAATAACTATGTCCATCGGATTATTCAAGAAGTTAACATAATACTGGACAGGACATCGAAGTATCCCAATCAAGCTAGTATGATGCACAAAGGAATGATAGCGTTTGAACTAGTATACAAAGCT…	1167	ATGTCGTACAAAGAGAATAAGAAGTTATACCAAAAAACTGTGGAAGATATTAACAAAATAGGTTCTTATGGTGGAGTTGATTTTCTTCTTAGAGACATATCTAAACCAATCGCAAAAATGGGATACGCTTTTATATTTATTATATTATCAAGTGATCTTTGTATATTTTATTCTATATATAATTTTCAAAACGATTTTGAAAGTTTGGCATTTTTATTAACAACGTCAGGTGTAGCATTTGTGCTAAATCAAAAAATGTTCGTAATGTTTACGATGAATAACTATGTCCATCGGATTATTCAAGAAGTTAACATAATACTGGACAGGACATCGAAGTATCCCAATCAAGCTAGTATGATGCACAAAGGAATGATAGCGTTTGAACTAGTATACAAAGCT…	1229	3MαH
JAC15	Or116	2	ATGTCGTACAAAGAGAATAAGAAGTTATACCAAAATACTGTGGAAAATATTAACAAAATAGGTTCTTATGGTGGAGTTGATTTTCTACTTAGAGACATATCTAAACCAATCGCAAAAATGGGATACGCTTTTATATTTATTATATTATCAAGTGATCTTTGTATATTTTATTCTATATACAATTTTCAGAACGATTTTGAGAGTTTGGCATTTTTATTAACAACGTCAGGTGTAGCATTTGTGCTAAATCAAAAAATGTTCGTAATGTTTACGATGAATAACTATGTCCATCGGATCATTCAAGAAGTTAACATAATACTGGAAAGGACATCGAAGTATCCCAATCAAGCTAGTATGATGCACAAAGGAATGATAGCGTTTGAACTAGTATACAAAGCT…	1167	ATGTCGTACAAAGAGAATAAGAAGTTATACCAAAATACTGTGGAAAATATTAACAAAATAGGTTCTTATGGTGGAGTTGATTTTCTACTTAGAGACATATCTAAACCAATCGCAAAAATGGGATACGCTTTTATATTTATTATATTATCAAGTGATCTTTGTATATTTTATTCTATATACAATTTTCAGAACGATTTTGAGAGTTTGGCATTTTTATTAACAACGTCAGGTGTAGCATTTGTGCTAAATCAAAAAATGTTCGTAATGTTTACGATGAATAACTATGTCCATCGGATCATTCAAGAAGTTAACATAATACTGGAAAGGACATCGAAGTATCCCAATCAAGCTAGTATGATGCACAAAGGAATGATAGCGTTTGAACTAGTATACAAAGCT…	1228	3MαH
JAC16	Or116	2	ATGTCGTACAAAGAGAATAAGAAGTTATACCAAAAAACTGTGGAAGATATTAACAAAATAGGTTCTTATGGTGGAGTTGATTTTCTTCTTAGAGACATATCTAAACCAATCGCAAAAATGGGATACGCTTTTATATTTATTATATTATCAAGTGATCTTTGTATATTTTATTCTATATACAATTTTCAGAACGATTTTGAGAGTTTGGCATTTTTATTAACAACGTCAGGTGTAGCATTTGTGCTAAATCAAAAAATGTTCGTAATGTTTACGATGAATAACTATGTCCATCGGATTATTCAAGAAGTTAACATAATACTGGACAGGACATCGAAGTATCCCAATCAAGCTAGTATGATGCACAAAGGAATGATAGCGTTTGAACTAGTATACAAAGCT…	1167	ATGTCGTACAAAGAGAATAAGAAGTTATACCAAAAAACTGTGGAAGATATTAACAAAATAGGTTCTTATGGTGGAGTTGATTTTCTTCTTAGAGACATATCTAAACCAATCGCAAAAATGGGATACGCTTTTATATTTATTATATTATCAAGTGATCTTTGTATATTTTATTCTATATACAATTTTCAGAACGATTTTGAGAGTTTGGCATTTTTATTAACAACGTCAGGTGTAGCATTTGTGCTAAATCAAAAAATGTTCGTAATGTTTACGATGAATAACTATGTCCATCGGATTATTCAAGAAGTTAACATAATACTGGACAGGACATCGAAGTATCCCAATCAAGCTAGTATGATGCACAAAGGAATGATAGCGTTTGAACTAGTATACAAAGCT…	1229	3MαH
JAC18	Or116	2	ATGTCGTACAAAGAGAATAAGAAGTTATACCAAAAAACTGTGGAAGATATTAACAAAATAGGTTCTTATGGTGGAGTTGATTTTCTTCTTAGAGACATATCTAAACCAATCACAAAAATGGGATACGCTTTTATATTTATTATATTATCAAGTGATCTTTGTATATTTTATTCTATATACAATTTTCAGAACGATTTTGAGAGTTTGGCATTTTTATTAACAACGTCAGGTGTAGCATTTGTGCTAAATCAAAAAATGTTTGTAATGTTTACGATGAATAACTATGTCCATCGGATTATTCAAGAAGTTAACATAATACTGGACAGGACATCGAAGTATCCCAATCAAGCTAGTATGATGCACAAAGGAATGATAGCGTTTGAACTAGTATACAAAGCT…	1167	ATGTCGTACAAAGAGAATAAGAAGTTATACCAAAAAACTGTGGAAGATATTAACAAAATAGGTTCTTATGGTGGAGTTGATTTTCTTCTTAGAGACATATCTAAACCAATCACAAAAATGGGATACGCTTTTATATTTATTATATTATCAAGTGATCTTTGTATATTTTATTCTATATACAATTTTCAGAACGATTTTGAGAGTTTGGCATTTTTATTAACAACGTCAGGTGTAGCATTTGTGCTAAATCAAAAAATGTTTGTAATGTTTACGATGAATAACTATGTCCATCGGATTATTCAAGAAGTTAACATAATACTGGACAGGACATCGAAGTATCCCAATCAAGCTAGTATGATGCACAAAGGAATGATAGCGTTTGAACTAGTATACAAAGCT…	1230	3MαH
JAC23	Or116	2	ATGTCGTACAAAGAGAATAAGAAGTTATACCAAAAAACTGTGGAAAATATTAACAAAATAGGTTCTTATGGTGGAGTGGATTTTCTTCTTAGAGACATATCTAAACCAATCGCAAAAATGGGATACGCTTTTATATTTATTATATTATCAAGTGATCTTTGTATATTTTATTCTATATACAATTTTCAAAACGATTTTGAGAGTTTGGCATTTTTATTAACAACGTCAGGTGTAGCATTTGTGCTAAATCAAAAAATGTTCGTAATGTTTACGATGAATAACTATGTCCATCGGATTATTCAAGAAGTTAACATAATACTGGAAAGAACATCGAAGTATCCCAATCAAGCTAGTATGATGCACAAAGGAATGATAGCGTTTGAACTAATATACAAAGCT…	1167	ATGTCGTACAAAGAGAATAAGAAGTTATACCAAAAAACTGTGGAAAATATTAACAAAATAGGTTCTTATGGTGGAGTGGATTTTCTTCTTAGAGACATATCTAAACCAATCGCAAAAATGGGATACGCTTTTATATTTATTATATTATCAAGTGATCTTTGTATATTTTATTCTATATACAATTTTCAAAACGATTTTGAGAGTTTGGCATTTTTATTAACAACGTCAGGTGTAGCATTTGTGCTAAATCAAAAAATGTTCGTAATGTTTACGATGAATAACTATGTCCATCGGATTATTCAAGAAGTTAACATAATACTGGAAAGAACATCGAAGTATCCCAATCAAGCTAGTATGATGCACAAAGGAATGATAGCGTTTGAACTAATATACAAAGCT…	1229	3MαH
JAC01	Or116	0				0	Sobralene	absent_pseudo
JAC06	Or116	0				0	Sobralene	absent_pseudo
JAC08	Or116	0				0	Sobralene	absent_pseudo
JAC09	Or116	0				0	Sobralene	absent_pseudo
JAC14	Or116	0				0	Sobralene	absent_pseudo
JAC22	Or116	1	ATGTCGTACAAAGAGAATAAGAAGTTATACCAAAAAACTGTGGAAGATATTAACAAAATAGGTTCTTATGGTGGAGTTGATTTTCTTCTTAGAGACATATCTAAACCAATCGCAAAAATGGGATACGCTTTTATATTTATTATATTATCAAGTGATCTTTGTATATTTTATTCTATATACAATTTTCAGAACGATTTTGAGAGTTTGGCATTTTTATTAACAACGTCAGGTGTAGCATTTGTGCTAAATCAAAAAATGTTCGTAATGTTTACGATGAATAACTATGTCCATCGGATTATTCAAGAAGTTAACATAATACTGGACAGGACATCGAAGTATCCCAATCAAGCTAGTATGATGCACAAAGGAATGATAGCGTTTGAACTAGTATACAAAGCT…	1167	ATGTCGTACAAAGAGAATAAGAAGTTATACCAAAAAACTGTGGAAGATATTAACAAAATAGGTTCTTATGGTGGAGTTGATTTTCTTCTTAGAGACATATCTAAACCAATCGCAAAAATGGGATACGCTTTTATATTTATTATATTATCAAGTGATCTTTGTATATTTTATTCTATATACAATTTTCAGAACGATTTTGAGAGTTTGGCATTTTTATTAACAACGTCAGGTGTAGCATTTGTGCTAAATCAAAAAATGTTCGTAATGTTTACGATGAATAACTATGTCCATCGGATTATTCAAGAAGTTAACATAATACTGGACAGGACATCGAAGTATCCCAATCAAGCTAGTATGATGCACAAAGGAATGATAGCGTTTGAACTAGTATACAAAGCT…	1229	Sobralene
LAP01	Or116	1	ATGTCGTACAAAGAGAATAAGAAATTATACCAAAAAATGTGGAAAATATTAACAAAATAGGTTCTTATTGTGGAGTTGATTTTCTTCTTAGAGACATATCTAAACCAATCGCAAAAATGGGATACGCTTTTATATTTATTATATTATCAAGTGATCTTTGTATATTTTACTCTATATACAATTTTCAAAACGATTTTGAGAGTTTGGCATATTTATTAACAACGTCAGGTGTAGCATTTGTGCTAAATCAAAAAATGTTTGTAATGTTTACGATGAATAACTATGTCCATCGGATTATTCAAGAAGTTAACATAATACTGGAAAGGACATCGAAGTATCCCAATCAAGCTAGTATGATGCACAAAGGAATGATAGCGTTTGAACTATTATACAAAGCTA…	1166	ATGTCGTACAAAGAGAATAAGAAATTATACCAAAAAATGTGGAAAATATTAACAAAATAGGTTCTTATTGTGGAGTTGATTTTCTTCTTAGAGACATATCTAAACCAATCGCAAAAATGGGATACGCTTTTATATTTATTATATTATCAAGTGATCTTTGTATATTTTACTCTATATACAATTTTCAAAACGATTTTGAGAGTTTGGCATATTTATTAACAACGTCAGGTGTAGCATTTGTGCTAAATCAAAAAATGTTTGTAATGTTTACGATGAATAACTATGTCCATCGGATTATTCAAGAAGTTAACATAATACTGGAAAGGACATCGAAGTATCCCAATCAAGCTAGTATGATGCACAAAGGAATGATAGCGTTTGAACTATTATACAAAGCTA…	1228	9MGB_h	pseudogene
LAP05	Or116	0					9MGB_h	absent_pseudo
LAP08	Or116	0					9MGB_h	absent_pseudo
LAP06	Or116	1	ATGTCGTACAAAGAGAATAAGAAATTATACCAAAAAAATGTGGAAAATATTAACAAAATAGGTTCTTATTGTGGAGTTGATTTTCTTCTTAGAGACATATCTAAACCAATCGCAAAAATGGGATACGCTTTTATATTTATTATATTATCAAGTGATCTTTGTATATTTTACTCTATATACAATTTTCAAAACGATTTTGAGAGTTTGGCATATTTATTAACAACGTCAGGTGTAGCATTTGTGCTAAATCAAAAAATGTTTGTAATGTTTACGATGAATAACTATGTCCATCGGATTATTCAAGAAGTTAACATAATACTGGAAAGGACATCGAAGTATCCCAATCAAGCTAGTATGATGCACAAAGGAATGATAGCGTTTGAACTATTATACAAAGCT…	1167	ATGTCGTACAAAGAGAATAAGAAATTATACCAAAAAAATGTGGAAAATATTAACAAAATAGGTTCTTATTGTGGAGTTGATTTTCTTCTTAGAGACATATCTAAACCAATCGCAAAAATGGGATACGCTTTTATATTTATTATATTATCAAGTGATCTTTGTATATTTTACTCTATATACAATTTTCAAAACGATTTTGAGAGTTTGGCATATTTATTAACAACGTCAGGTGTAGCATTTGTGCTAAATCAAAAAATGTTTGTAATGTTTACGATGAATAACTATGTCCATCGGATTATTCAAGAAGTTAACATAATACTGGAAAGGACATCGAAGTATCCCAATCAAGCTAGTATGATGCACAAAGGAATGATAGCGTTTGAACTATTATACAAAGCT…	1229	9MGB_h
LAP07	Or116	1	ATGTCGTACAAAGAGAATAAGAAATTATACCAAAAAAATGTGGAAAATATTAACAAAATAGGTTCTTATTGTGGAGTTGATTTTCTTCTTAGAGACATATCTAAACCAATCGCAAAAATGGGATACGCTTTTATATTTATTATATTATCAAGTGATCTTTGTATATTTTACTCTATATACAATTTTCAAAACGATTTTGAGAGTTTGGCATATTTATTAACAACGTCAGGTGTAGCATTTGTGCTAAATCAAAAAATGTTTGTAATGTTTACGATGAATAACTATGTCCATCGGATTATTCAAGAAGTTAACATAATACTGGAAAGGACATCGAAGTATCCCAATCAAGCTAGTATGATGCACAAAGGAATGATAGCGTTTGAACTATTATACAAAGCT…	1167	ATGTCGTACAAAGAGAATAAGAAATTATACCAAAAAAATGTGGAAAATATTAACAAAATAGGTTCTTATTGTGGAGTTGATTTTCTTCTTAGAGACATATCTAAACCAATCGCAAAAATGGGATACGCTTTTATATTTATTATATTATCAAGTGATCTTTGTATATTTTACTCTATATACAATTTTCAAAACGATTTTGAGAGTTTGGCATATTTATTAACAACGTCAGGTGTAGCATTTGTGCTAAATCAAAAAATGTTTGTAATGTTTACGATGAATAACTATGTCCATCGGATTATTCAAGAAGTTAACATAATACTGGAAAGGACATCGAAGTATCCCAATCAAGCTAGTATGATGCACAAAGGAATGATAGCGTTTGAACTATTATACAAAGCT…	1229	9MGB_h
LAP10	Or116	1	ATGTCGTACAAAGAGAATAAGAAATTATACCAAAAAAATGTGGAAAATATTAACAAAATAGGTTCTTATTGTGGAGTTGATTTTCTTCTTAGAGACATATCTAAACCAATCGCAAAAATGGGATACGCTTTTATATTTATTATATTATCAAGTGATCTTTGTATATTTTACTCTATATACAATTTTCAAAACGATTTTGAGAGTTTGGCATATTTATTAACAACGTCAGGTGTAGCATTTGTGCTAAATCAAAAAATGTTTGTAATGTTTACGATGAATAACTATGTCCATCGGATTATTCAAGAAGTTAACATAATACTGGAAAGGACATCGAAGTATCCCAATCAAGCTAGTATGATGCACAAAGGAATGATAGCGTTTGAACTATTATACAAAGCT…	1167	ATGTCGTACAAAGAGAATAAGAAATTATACCAAAAAAATGTGGAAAATATTAACAAAATAGGTTCTTATTGTGGAGTTGATTTTCTTCTTAGAGACATATCTAAACCAATCGCAAAAATGGGATACGCTTTTATATTTATTATATTATCAAGTGATCTTTGTATATTTTACTCTATATACAATTTTCAAAACGATTTTGAGAGTTTGGCATATTTATTAACAACGTCAGGTGTAGCATTTGTGCTAAATCAAAAAATGTTTGTAATGTTTACGATGAATAACTATGTCCATCGGATTATTCAAGAAGTTAACATAATACTGGAAAGGACATCGAAGTATCCCAATCAAGCTAGTATGATGCACAAAGGAATGATAGCGTTTGAACTATTATACAAAGCT…	1230	9MGB_h
LAP11	Or116	1	ATGTCGTACAAAGAGAATAAGAAATTATACCAAAAAAATGTGGAAAATATTAACAAAATAGGTTCTTATTGTGGAGTTGATTTTCTTCTTAGAGACATATCTAAACCAATCGCAAAAATGGGATACGCTTTTATATTTATTATATTATCAAGTGATCTTTGTATATTTTACTCTATATACAATTTTCAAAACGATTTTGAGAGTTTGGCATATTTATTAACAACGTCAGGTGTAGCATTTGTGCTAAATCAAAAAATGTTTGTAATGTTTACGATGAATAACTATGTCCATCGGATTATTCAAGAAGTTAACATAATACTGGAAAGGACATCGAAGTATCCCAATCAAGCTAGTATGATGCACAAAGGAATGATAGCGTTTGAACTATTATACAAAGCT…	1167	ATGTCGTACAAAGAGAATAAGAAATTATACCAAAAAAATGTGGAAAATATTAACAAAATAGGTTCTTATTGTGGAGTTGATTTTCTTCTTAGAGACATATCTAAACCAATCGCAAAAATGGGATACGCTTTTATATTTATTATATTATCAAGTGATCTTTGTATATTTTACTCTATATACAATTTTCAAAACGATTTTGAGAGTTTGGCATATTTATTAACAACGTCAGGTGTAGCATTTGTGCTAAATCAAAAAATGTTTGTAATGTTTACGATGAATAACTATGTCCATCGGATTATTCAAGAAGTTAACATAATACTGGAAAGGACATCGAAGTATCCCAATCAAGCTAGTATGATGCACAAAGGAATGATAGCGTTTGAACTATTATACAAAGCT…	1229	9MGB_h
LAP15	Or116	2	ATGTCGTACAAAGAGAATAAGAAATTATACCAAAAAAATGTGGAAAATATTAACAAAATAGGTTCTTATTGTGGAGTTGATTTTCTTCTTAGAGACATATCTAAACCAATCGCAAAAATGGGATACGCTTTTATATTTATTATATTATCAAGTGATCTTTGTATATTTTACTCTATATACAATTTTCAAAACGATTTTGAGAGTTTGGCATATTTATTAACAACGTCAGGTGTAGCATTTGTGCTAAATCAAAAAATGTTTGTAATGTTTACGATGAATAACTATGTCCATCGGATTATTCAAGAAGTTAACATAATACTGGAAAGGACATCGAAGTATCCCAATCAAGCTAGTATGATGCACAAAGGAATGATAGCGTTTGAACTATTATACAAAGCT…	1167	ATGTCGTACAAAGAGAATAAGAAATTATACCAAAAAAATGTGGAAAATATTAACAAAATAGGTTCTTATTGTGGAGTTGATTTTCTTCTTAGAGACATATCTAAACCAATCGCAAAAATGGGATACGCTTTTATATTTATTATATTATCAAGTGATCTTTGTATATTTTACTCTATATACAATTTTCAAAACGATTTTGAGAGTTTGGCATATTTATTAACAACGTCAGGTGTAGCATTTGTGCTAAATCAAAAAATGTTTGTAATGTTTACGATGAATAACTATGTCCATCGGATTATTCAAGAAGTTAACATAATACTGGAAAGGACATCGAAGTATCCCAATCAAGCTAGTATGATGCACAAAGGAATGATAGCGTTTGAACTATTATACAAAGCT…	1230	9MGB_h
LAP16	Or116	1	ATGTCGTACAAAGAGAATAAGAAATTATACCAAAAAAATGTGGAAAATATTAACAAAATAGGTTCTTATTGTGGAGTTGATTTTCTTCTTAGAGACATATCTAAACCAATCGCAAAAATGGGATACGCTTTTATATTTATTATATTATCAAGTGATCTTTGTATATTTTACTCTATATACAATTTTCAAAACGATTTTGAGAGTTTGGCATATTTATTAACAACGTCAGGTGTAGCATTTGTGCTAAATCAAAAAATGTTTGTAATGTTTACGATGAATAACTATGTCCATCGGATTATTCAAGAAGTTAACATAATACTGGAAAGGACATCGAAGTATCCCAATCAAGCTAGTATGATGCACAAAGGAATGATAGCGTTTGAACTATTATACAAAGCT…	1167	ATGTCGTACAAAGAGAATAAGAAATTATACCAAAAAAATGTGGAAAATATTAACAAAATAGGTTCTTATTGTGGAGTTGATTTTCTTCTTAGAGACATATCTAAACCAATCGCAAAAATGGGATACGCTTTTATATTTATTATATTATCAAGTGATCTTTGTATATTTTACTCTATATACAATTTTCAAAACGATTTTGAGAGTTTGGCATATTTATTAACAACGTCAGGTGTAGCATTTGTGCTAAATCAAAAAATGTTTGTAATGTTTACGATGAATAACTATGTCCATCGGATTATTCAAGAAGTTAACATAATACTGGAAAGGACATCGAAGTATCCCAATCAAGCTAGTATGATGCACAAAGGAATGATAGCGTTTGAACTATTATACAAAGCT…	1230	9MGB_h
LAP18	Or116	1	ATGTCGTACAAAGAGAATAAGAAATTATACCAAAAAAATGTGGAAAATATTAACAAAATAGGTTCTTATTGTGGAGTTGATTTTCTTCTTAGAGACATATCTAAACCAATCGCAAAAATGGGATACGCTTTTATATTTATTATATTATCAAGTGATCTTTGTATATTTTACTCTATATACAATTTTCAAAACGATTTTGAGAGTTTGGCATATTTATTAACAACGTCAGGTGTAGCATTTGTGCTAAATCAAAAAATGTTTGTAATGTTTACGATGAATAACTATGTCCATCGGATTATTCAAGAAGTTAACATAATACTGGAAAGGACATCGAAGTATCCCAATCAAGCTAGTATGATGCACAAAGGAATGATAGCGTTTGAACTATTATACAAAGCT…	1167	ATGTCGTACAAAGAGAATAAGAAATTATACCAAAAAAATGTGGAAAATATTAACAAAATAGGTTCTTATTGTGGAGTTGATTTTCTTCTTAGAGACATATCTAAACCAATCGCAAAAATGGGATACGCTTTTATATTTATTATATTATCAAGTGATCTTTGTATATTTTACTCTATATACAATTTTCAAAACGATTTTGAGAGTTTGGCATATTTATTAACAACGTCAGGTGTAGCATTTGTGCTAAATCAAAAAATGTTTGTAATGTTTACGATGAATAACTATGTCCATCGGATTATTCAAGAAGTTAACATAATACTGGAAAGGACATCGAAGTATCCCAATCAAGCTAGTATGATGCACAAAGGAATGATAGCGTTTGAACTATTATACAAAGCT…	1229	9MGB_h
LAP20	Or116	1	ATGTCGTACAAAGAGAATAAGAAATTATACCAAAAAAATGTGGAAAATATTAACAAAATAGGTTCTTATTGTGGAGTTGATTTTCTTCTTAGAGACATATCTAAACCAATCGCAAAAATGGGATACGCTTTTATATTTATTATATTATCAAGTGATCTTTGTATATTTTACTCTATATACAATTTTCAAAACGATTTTGAGAGTTTGGCATATTTATTAACAACGTCAGGTGTAGCATTTGTGCTAAATCAAAAAATGTTTGTAATGTTTACGATGAATAACTATGTCCATCGGATTATTCAAGAAGTTAACATAATACTGGAAAGGACATCGAAGTATCCCAATCAAGCTAGTATGATGCACAAAGGAATGATAGCGTTTGAACTATTATACAAAGCT…	1167	ATGTCGTACAAAGAGAATAAGAAATTATACCAAAAAAATGTGGAAAATATTAACAAAATAGGTTCTTATTGTGGAGTTGATTTTCTTCTTAGAGACATATCTAAACCAATCGCAAAAATGGGATACGCTTTTATATTTATTATATTATCAAGTGATCTTTGTATATTTTACTCTATATACAATTTTCAAAACGATTTTGAGAGTTTGGCATATTTATTAACAACGTCAGGTGTAGCATTTGTGCTAAATCAAAAAATGTTTGTAATGTTTACGATGAATAACTATGTCCATCGGATTATTCAAGAAGTTAACATAATACTGGAAAGGACATCGAAGTATCCCAATCAAGCTAGTATGATGCACAAAGGAATGATAGCGTTTGAACTATTATACAAAGCT…	1339	9MGB_h
MAR06	Or116	0					Sobralene	absent_pseudo
MAR15	Or116	0					Sobralene	absent_pseudo
MAR16	Or116	0					Sobralene	absent_pseudo
MAR17	Or116	0					Sobralene	absent_pseudo
MAR18	Or116	0					Sobralene	absent_pseudo
MAR19	Or116	0					Sobralene	absent_pseudo
MAR20	Or116	0					Sobralene	absent_pseudo
MAR21	Or116	0					Sobralene	absent_pseudo
MAR22	Or116	0					Sobralene	absent_pseudo
S1S02	Or116	0					9MGB_low	absent_pseudo
S1S03	Or116	0					9MGB_low	absent_pseudo
S1S07	Or116	0					9MGB_low	absent_pseudo
S1S09	Or116	1	ATGTCGTACAAAGAGAATAAGAAGTTATACCAAAAAACTGTGGAAGATATTAACAAAATAGGTTCTTATGGTGGAGTTGATTTTCTTCTTAGAGACATATCTAAACCAATTGCAAAAATGGGATACGCTTTTATATTTATTATATTATCAAGTGATCTTTGTATATTTTATTCTATATACAATTTTCAAAACGATTTTGAGAGTTTGGCATTTTTATTAACAACGTCAGGTGTAGCATTTGTGCTAAATCAAAAAATGTTCGTAATGTTTACGATGAATAACTATGTCCATCGGATTATTCAAGAAGTTAACATAATACTGGAAAGGACATCGAAGTATCCCAATCAAGCTAGTATGATGCACAAAGGAATGATAGCGTTTGAACTAGTATACAAAGCT…	1167	ATGTCGTACAAAGAGAATAAGAAGTTATACCAAAAAACTGTGGAAGATATTAACAAAATAGGTTCTTATGGTGGAGTTGATTTTCTTCTTAGAGACATATCTAAACCAATTGCAAAAATGGGATACGCTTTTATATTTATTATATTATCAAGTGATCTTTGTATATTTTATTCTATATACAATTTTCAAAACGATTTTGAGAGTTTGGCATTTTTATTAACAACGTCAGGTGTAGCATTTGTGCTAAATCAAAAAATGTTCGTAATGTTTACGATGAATAACTATGTCCATCGGATTATTCAAGAAGTTAACATAATACTGGAAAGGACATCGAAGTATCCCAATCAAGCTAGTATGATGCACAAAGGAATGATAGCGTTTGAACTAGTATACAAAGCT…	1226	9MGB_low
S1S13	Or116	0					9MGB_low	absent_pseudo
S1S14	Or116	0					9MGB_low	absent_pseudo
S1S01	Or116	2	ATGTCGTACAAAGAGAATAAGAAGTTATACCAAAAAACTGTGGAAAATATTAACAAAATAGGTTCTTATGGTGGAGTGGATTTTCTTCTTAGAGACATATCTAAACCAATCGCAAAAATGGGATACGCTTTTATATTTATTATATTATCAAGTGATCTTTGTATATTTTATTCTATATACAATTTTCAGAACGATTTTGAGAGTTTGGCATTTTTATTAACAACGTCAGGTGTAGCATTTGTGCTAAATCAAAAAATGTTCGTAATGTTTACGATGAATAACTATGTCCATCGGATTATTCAAGAAGTTAACATAATACTGGACAGGACATCGAAGTATCCCAATCAAGCTAGTATGATGCACAAAGGAATGATAGCGTTTGAACTAGTATACAAAGCT…	1167	ATGTCGTACAAAGAGAATAAGAAGTTATACCAAAAAACTGTGGAAAATATTAACAAAATAGGTTCTTATGGTGGAGTGGATTTTCTTCTTAGAGACATATCTAAACCAATCGCAAAAATGGGATACGCTTTTATATTTATTATATTATCAAGTGATCTTTGTATATTTTATTCTATATACAATTTTCAGAACGATTTTGAGAGTTTGGCATTTTTATTAACAACGTCAGGTGTAGCATTTGTGCTAAATCAAAAAATGTTCGTAATGTTTACGATGAATAACTATGTCCATCGGATTATTCAAGAAGTTAACATAATACTGGACAGGACATCGAAGTATCCCAATCAAGCTAGTATGATGCACAAAGGAATGATAGCGTTTGAACTAGTATACAAAGCT…	1230	3MαH
S1S04	Or116	2	ATGTCGTACAAAGAGAATAAGAAGTTATACCAAAAAACTGTGGAAAATATTAACAAAATAGGTTCTTATGGTGGAGTGGATTTTCTTCTTAGAGACATATCTAAACCAATCGCAAAAATGGGATACGCTTTTATATTTATTATATTATCAAGTGATCTTTGTATATTTTATTCGATATACAATTTTCAAAACGATTTTGAGAGTTTGGCATTTTTATTAACAACGTCAGGTGTAGCATTTGTGCTAAATCAAAAAATGTTCGTAATGTTTACGATGAATAACTATGTCCATCGGATTATTCAAGAAGTTAACATAATACTGGAAAGGACATCGAAGTATCCCAATCAAGCTAGTATGATGCACAAAGGAATGATAGCGTTTGAACTAGTATACAAAGCT…	1167	ATGTCGTACAAAGAGAATAAGAAGTTATACCAAAAAACTGTGGAAAATATTAACAAAATAGGTTCTTATGGTGGAGTGGATTTTCTTCTTAGAGACATATCTAAACCAATCGCAAAAATGGGATACGCTTTTATATTTATTATATTATCAAGTGATCTTTGTATATTTTATTCGATATACAATTTTCAAAACGATTTTGAGAGTTTGGCATTTTTATTAACAACGTCAGGTGTAGCATTTGTGCTAAATCAAAAAATGTTCGTAATGTTTACGATGAATAACTATGTCCATCGGATTATTCAAGAAGTTAACATAATACTGGAAAGGACATCGAAGTATCCCAATCAAGCTAGTATGATGCACAAAGGAATGATAGCGTTTGAACTAGTATACAAAGCT…	1230	3MαH
S1S05	Or116	2	ATGTCGTACAAAGAGAATAAGAAGTTATACCAAAAAACTGTGGAAGATATAAACAAGATAGGTTCTTATGGTGGAGTTGATTTTCTTCTTAGAGACATATCTAAACCAATCGCAAAAATGGGATACGCTTTTATATTTATTATATTATCAAGTGATCTTTGTATATTTTATTCGATATACAATTTTCAAAACGATTTTGAGAGTTTGGCATTTTTATTAACAACGTCAGGTGTAGCATTTGTGCTAAATCAAAAAATGTTCGTAATGTTTACGATGAATAACTATGTCCATCGGATTATTCAAGAAGTTAACATAATACTGGAAAGGACATCGAAGTATCCCAATCAAGCTAGTATGATGCACAAAGGAATGATAGCGTTTGAACTAGTATACAAAGCT…	1167	ATGTCGTACAAAGAGAATAAGAAGTTATACCAAAAAACTGTGGAAGATATAAACAAGATAGGTTCTTATGGTGGAGTTGATTTTCTTCTTAGAGACATATCTAAACCAATCGCAAAAATGGGATACGCTTTTATATTTATTATATTATCAAGTGATCTTTGTATATTTTATTCGATATACAATTTTCAAAACGATTTTGAGAGTTTGGCATTTTTATTAACAACGTCAGGTGTAGCATTTGTGCTAAATCAAAAAATGTTCGTAATGTTTACGATGAATAACTATGTCCATCGGATTATTCAAGAAGTTAACATAATACTGGAAAGGACATCGAAGTATCCCAATCAAGCTAGTATGATGCACAAAGGAATGATAGCGTTTGAACTAGTATACAAAGCT…	1230	3MαH
S1S06	Or116	2	ATGTCGTACAAAGAGAATAAGAAGTTATACCAAAAAACTGTGGAAGATATTAACAAAATAGGTTCTTATGGTGGAGTTGATTTTCTTCTTAGAGACATATCTAAACCAATCGCAAAAATGGGATACGCTTTTATATTTATTATATTATCAAGTGATCTTTGTATATTTTATTCTATATACAATTTTCAAAACGATTTTGAGAGTTTGGCATTTTTATTAACAACGTCAGGTGTAGCATTTGTGCTAAATCAAAAAATGTTCGTAATGTTTACGATGAATAACTATGTCCATCGGATTATTCAAGAAGTTAACATAATACTGGAAAGGACATCGAAGTATCCCAATCAAGCTAGTATGATGCACAAAGGAATGATAGCGTTTGAACTAGTATACAAAGCT…	1167	ATGTCGTACAAAGAGAATAAGAAGTTATACCAAAAAACTGTGGAAGATATTAACAAAATAGGTTCTTATGGTGGAGTTGATTTTCTTCTTAGAGACATATCTAAACCAATCGCAAAAATGGGATACGCTTTTATATTTATTATATTATCAAGTGATCTTTGTATATTTTATTCTATATACAATTTTCAAAACGATTTTGAGAGTTTGGCATTTTTATTAACAACGTCAGGTGTAGCATTTGTGCTAAATCAAAAAATGTTCGTAATGTTTACGATGAATAACTATGTCCATCGGATTATTCAAGAAGTTAACATAATACTGGAAAGGACATCGAAGTATCCCAATCAAGCTAGTATGATGCACAAAGGAATGATAGCGTTTGAACTAGTATACAAAGCT…	1229	3MαH
S1S08	Or116	2	ATGTCGTACAAAGAGAATAAGAAGTTATACCAAAAAACTGTGGAAAATATTAACAAAATAGGTTCTTATGGTGGAGTGGATTTTCTTCTTAGAGACATATCTAAACCAATCGCAAAAATGGGATACGCTTTTATATTTATTATATTATCAAGTGATCTTTGTATATTTTATTCTATATACAATTTTCAAAACGATTTTGAGAGTTTGGCATTTTTATTAACAACGTCAGGTGTAGCATTTGTGCTAAATCAAAAAATGTTCGTAATGTTTACGATGAATAACTATGTCCATCGGATTATTCAAGAAGTTAACATAATACTGGAAAGGACATCGAAGTATCCCAATCAAGCTAGTATGATGCACAAAGGAATGATAGCGTTTGAACTAGTATACAAAGCT…	1167	ATGTCGTACAAAGAGAATAAGAAGTTATACCAAAAAACTGTGGAAAATATTAACAAAATAGGTTCTTATGGTGGAGTGGATTTTCTTCTTAGAGACATATCTAAACCAATCGCAAAAATGGGATACGCTTTTATATTTATTATATTATCAAGTGATCTTTGTATATTTTATTCTATATACAATTTTCAAAACGATTTTGAGAGTTTGGCATTTTTATTAACAACGTCAGGTGTAGCATTTGTGCTAAATCAAAAAATGTTCGTAATGTTTACGATGAATAACTATGTCCATCGGATTATTCAAGAAGTTAACATAATACTGGAAAGGACATCGAAGTATCCCAATCAAGCTAGTATGATGCACAAAGGAATGATAGCGTTTGAACTAGTATACAAAGCT…	1223	3MαH
S1S10	Or116	2	ATGTCGTACAAAGAGAATAAGAAGTTATACCAAAAAACTGTGGAAGATATAAACAAGATAGGTTCTTATGGTGGAGTTGATTTTCTTCTTAGAGACATATCTAAACCAATCGCAAAAATGGGATACGCTTTTATATTTATTATATTATCAAGTGATCTTTGTATATTTTATTCGATATACAATTTTCAAAACGATTTTGAGAGTTTGGCATTTTTATTAACAACGTCAGGTGTAGCATTTGTGCTAAATCAAAAAATGTTCGTAATGTTTACGATGAATAACTATGTCCATCGGATTATTCAAGAAGTTAACATAATACTGGAAAGGACATCGAAGTATCCCAATCAAGCTAGTATGATGCACAAAGGAATGATAGCGTTTGAACTAGTATACAAAGCT…	1167	ATGTCGTACAAAGAGAATAAGAAGTTATACCAAAAAACTGTGGAAGATATAAACAAGATAGGTTCTTATGGTGGAGTTGATTTTCTTCTTAGAGACATATCTAAACCAATCGCAAAAATGGGATACGCTTTTATATTTATTATATTATCAAGTGATCTTTGTATATTTTATTCGATATACAATTTTCAAAACGATTTTGAGAGTTTGGCATTTTTATTAACAACGTCAGGTGTAGCATTTGTGCTAAATCAAAAAATGTTCGTAATGTTTACGATGAATAACTATGTCCATCGGATTATTCAAGAAGTTAACATAATACTGGAAAGGACATCGAAGTATCCCAATCAAGCTAGTATGATGCACAAAGGAATGATAGCGTTTGAACTAGTATACAAAGCT…	1230	3MαH
S1S12	Or116	2	ATGTCGTACAAAGAGAATAAGAAGTTATACCAAAAAACTGTGGAAGATATTAACAAAATAGGTTCTTATGGTGGAGTTGATTTTCTTCTTAGAGACATATCTAAACCAATCGCAAAAATGGGATACGCTTTTATATTTATTATATTATCAAGTGATCTTTGTATATTTTATTCTATATACAATTTTCAGAACGATTTTGAGAGTTTGGCATTTTTATTAACAACGTCAGGTGTAGCATTTGTGCTAAATCAAAAAATGTTCGTAATGTTTACGATGAATAACTATGTCCATCGGATTATTCAAGAAGTTAACATAATACTGGAAAGGACATCGAAGTATCCCAATCAAGCTAGTATGATGCACAAAGGAATGATAGCGTTTGAACTAGTATACAAAGCT…	1167	ATGTCGTACAAAGAGAATAAGAAGTTATACCAAAAAACTGTGGAAGATATTAACAAAATAGGTTCTTATGGTGGAGTTGATTTTCTTCTTAGAGACATATCTAAACCAATCGCAAAAATGGGATACGCTTTTATATTTATTATATTATCAAGTGATCTTTGTATATTTTATTCTATATACAATTTTCAGAACGATTTTGAGAGTTTGGCATTTTTATTAACAACGTCAGGTGTAGCATTTGTGCTAAATCAAAAAATGTTCGTAATGTTTACGATGAATAACTATGTCCATCGGATTATTCAAGAAGTTAACATAATACTGGAAAGGACATCGAAGTATCCCAATCAAGCTAGTATGATGCACAAAGGAATGATAGCGTTTGAACTAGTATACAAAGCT…	1230	3MαH
S2S01	Or116	0					Sobralene	absent_pseudo
S2S02	Or116	0					Sobralene	absent_pseudo
S2S03	Or116	0					Sobralene	absent_pseudo
S2S04	Or116	0					Sobralene	absent_pseudo
S2S07	Or116	0					Sobralene	absent_pseudo
S2S08	Or116	0					Sobralene	absent_pseudo
S2S09	Or116	0					Sobralene	absent_pseudo
S2S10	Or116	0					Sobralene	absent_pseudo
S2S11	Or116	0					Sobralene	absent_pseudo
S2S12	Or116	0					Sobralene	absent_pseudo
S2S13	Or116	0					Sobralene	absent_pseudo
S2S14	Or116	0					Sobralene	absent_pseudo
S2S15	Or116	0					Sobralene	absent_pseudo
S2S16	Or116	0					Sobralene	absent_pseudo
S2S17	Or116	0					Sobralene	absent_pseudo
S2S19	Or116	0					Sobralene	absent_pseudo

## Sheet: Or137
sample	gene	copy number	cds	cds_length	gene region	region_length	chemotype	notes
JAC04	Or137	2	ATGGTGTTTGAGGAGAATAAGATTTTATATAGAAAAATTGTTGAATTAACTAACAAGTTAGGTTCTCTTGGTGGAGTTGATTTTCTCTTAAGAGACATTACAAAACCTTTCTCAAAAAGTGGATATGCTGCAATCATTATTCTTTTATTCGGTCACAGCTGTATATTTTACTCTACGTACCATTTTAAGGACGATTTTATGAATTTGGCATTTGTTTTGACGACATCGGGTGTGGCATATTTAACACTTCAAAAATGGTACGCAATTTTCACTATGAATCGCTATGCTCATAGAATTATTCAAGAAGTGAACCTAATATTGGAAAGAACATCGAAACATCCTAACCAGGCGGGTGAGATGCACAAGGGGATGATAGTTTTTGGTCTAACATACAAAGCT…	1164	ATGGTGTTTGAGGAGAATAAGATTTTATATAGAAAAATTGTTGAATTAACTAACAAGTTAGGTTCTCTTGGTGGAGTTGATTTTCTCTTAAGAGACATTACAAAACCTTTCTCAAAAAGTGGATATGCTGCAATCATTATTCTTTTATTCGGTCACAGCTGTATATTTTACTCTACGTACCATTTTAAGGACGATTTTATGAATTTGGCATTTGTTTTGACGACATCGGGTGTGGCATATTTAACACTTCAAAAATGGTACGCAATTTTCACTATGAATCGCTATGCTCATAGAATTATTCAAGAAGTGAACCTAATATTGGAAAGAACATCGAAACATCCTAACCAGGCGGGTGAGATGCACAAGGGGATGATAGTTTTTGGTCTAACATACAAAGCT…	1225	3MαH
JAC05	Or137P	2	ATGGCATTCGAGGAGAATAAGATTTTGTACAGAAAAATTGTTGAATCAACTAACAAGTTAGGTTCTTTTGGTGGAGTTGATTTCCTCTTAAGAGACATTACAAAACCTTTCTCAAAAAGTGGATATGCTGCAATCATTATTCTTTTATTCGGCCATAGCTGCATATTTTACTCTACGTACCATTTTAAGGACGATTTTATGAATTTGGCATTTGTTTTGACGACATCGGGTGTGGCGTATTTAACACTTCAAAAATGGTACGCAATTTTCACTATGAATCGCTATGCTCATAGAATTATTCAAGAAGTGAACCTAATACTGGAAAGAACATCGAAACATCCTAACCAGGCGGGTGAGATGCACAAGGGGATGATAGTTTTTGGTCTAACATACAAAGCT…	1164	ATGGCATTCGAGGAGAATAAGATTTTGTACAGAAAAATTGTTGAATCAACTAACAAGTTAGGTTCTTTTGGTGGAGTTGATTTCCTCTTAAGAGACATTACAAAACCTTTCTCAAAAAGTGGATATGCTGCAATCATTATTCTTTTATTCGGCCATAGCTGCATATTTTACTCTACGTACCATTTTAAGGACGATTTTATGAATTTGGCATTTGTTTTGACGACATCGGGTGTGGCGTATTTAACACTTCAAAAATGGTACGCAATTTTCACTATGAATCGCTATGCTCATAGAATTATTCAAGAAGTGAACCTAATACTGGAAAGAACATCGAAACATCCTAACCAGGCGGGTGAGATGCACAAGGGGATGATAGTTTTTGGTCTAACATACAAAGCT…	1225	3MαH
JAC11	Or137	2	ATGGTGTTTGAGGAGAATAAGATTTTATATAGAAAAATTGTTGAATTAACTAACAAGTTAGGTTCTCTTGGTGGAGTTGATTTTCTCTTAAGAGACATTACAAAACCTTTCTCAAAAAGTGGATATGCTGCAATCATTATTCTTTTATTCGGTCACAGCTGTATATTTTACTCTACGTACCATTTTAAGGACGATTTTATGAATTTGGCATTTGTTTTGACGACATCGGGTGTGGCATATTTAACACTTCAAAAATGGTACGCAATTTTCACTATGAATCGCTATGCTCATAGAATTATTCAAGAAGTGAACCTAATATTGGAAAGAACATCGAAACATCCTAACCAGGCGGGTGAGATGCACAAGGGGATGATAGTTTTTGGTCTAACATACAAAGCT…	1164	ATGGTGTTTGAGGAGAATAAGATTTTATATAGAAAAATTGTTGAATTAACTAACAAGTTAGGTTCTCTTGGTGGAGTTGATTTTCTCTTAAGAGACATTACAAAACCTTTCTCAAAAAGTGGATATGCTGCAATCATTATTCTTTTATTCGGTCACAGCTGTATATTTTACTCTACGTACCATTTTAAGGACGATTTTATGAATTTGGCATTTGTTTTGACGACATCGGGTGTGGCATATTTAACACTTCAAAAATGGTACGCAATTTTCACTATGAATCGCTATGCTCATAGAATTATTCAAGAAGTGAACCTAATATTGGAAAGAACATCGAAACATCCTAACCAGGCGGGTGAGATGCACAAGGGGATGATAGTTTTTGGTCTAACATACAAAGCT…	1225	3MαH
JAC12	Or137	2	ATGGTGTTTGAGGAGAATAAGATTTTGTATAGAAAAATTGTTGAATCAACTAACAAGTTAGGTTCTTTTGGTGGAGTTGATTTCCTCTTAAGAGACATTACAAAACCTTTCTCAAAAAGTGGATATGCTGCAATAATTAGTCTTTTATTCGGTCATATCTGTATATTTTACTCTACGTACCATTTTAAGGACGATTTTATGGATTTGGCATTTGTTTTTACGACATCGGGTGTGGCATATTTAACACTTCAAAAATGGTACGCAATTTTCACTATGAATCGCTATGCTCATAGAATTATTCAAGAAGTGAACCTAATACTGGAAAGAACATCGAAACATCCTAACCAGGCGGGTGAGATGCACAAGGGGATGATAGTTTTTGGTCTAACATACAAAGCT…	1164	ATGGTGTTTGAGGAGAATAAGATTTTGTATAGAAAAATTGTTGAATCAACTAACAAGTTAGGTTCTTTTGGTGGAGTTGATTTCCTCTTAAGAGACATTACAAAACCTTTCTCAAAAAGTGGATATGCTGCAATAATTAGTCTTTTATTCGGTCATATCTGTATATTTTACTCTACGTACCATTTTAAGGACGATTTTATGGATTTGGCATTTGTTTTTACGACATCGGGTGTGGCATATTTAACACTTCAAAAATGGTACGCAATTTTCACTATGAATCGCTATGCTCATAGAATTATTCAAGAAGTGAACCTAATACTGGAAAGAACATCGAAACATCCTAACCAGGCGGGTGAGATGCACAAGGGGATGATAGTTTTTGGTCTAACATACAAAGCT…	1225	3MαH
JAC15	Or137	2	ATGGTGTTTGAGGAGAATAAGATTTTGTATAGAAAAATTGTTGAATCAACTAACAAGTTAGGTTCTTTTGGTGGAGTTGATTTCCTCTTAAGAGACATTACAAAACCTTTCTCAAAAAGTGGATATGCTGCAATCATTATTCTTTTATTCGGCCATAGCTGCATATTTTACTCTACGTACCATTTTAAGGACGATTTTATGAATTTGGCATTTGTTTTGACGACATCGGGTGTGGCGTATTTAACACTTCAAAAATGGTACGCAATTTTCACTATGAATCGCTATGCTCATAGAATTATTCAAGAAGTGAACCTAATATTGGAAAGAACATCGAAACATCCTAACCAGGCGGGTGAGATGCACAAGGGGATGATAGTTTTTGGTCTAACATACAAAGCT…	1164	ATGGTGTTTGAGGAGAATAAGATTTTGTATAGAAAAATTGTTGAATCAACTAACAAGTTAGGTTCTTTTGGTGGAGTTGATTTCCTCTTAAGAGACATTACAAAACCTTTCTCAAAAAGTGGATATGCTGCAATCATTATTCTTTTATTCGGCCATAGCTGCATATTTTACTCTACGTACCATTTTAAGGACGATTTTATGAATTTGGCATTTGTTTTGACGACATCGGGTGTGGCGTATTTAACACTTCAAAAATGGTACGCAATTTTCACTATGAATCGCTATGCTCATAGAATTATTCAAGAAGTGAACCTAATATTGGAAAGAACATCGAAACATCCTAACCAGGCGGGTGAGATGCACAAGGGGATGATAGTTTTTGGTCTAACATACAAAGCT…	1225	3MαH
JAC16	Or137	2	ATGGTGTTTGAGGAGAATAAGATTTTATATAGAAAAATTGTTGAATTAACTAACAAGTTAGGTTCTCTTGGTGGAGTTGATTTTCTCTTAAGAGACATTACAAAACCTTTCTCAAAAAGTGGATATGCTGCAATCATTATTCTTTTATTCGGTCACAGCTGTATATTTTACTCTACGTACCATTTTAAGGACGATTTTATGAATTTGGCATTTGTTTTGACGACATCGGGTGTGGCATATTTAACACTTCAAAAATGGTACGCAATTTTCACTATGAATCGCTATGCTCATAGAATTATTCAAGAAGTGAACCTAATATTGGAAAGAACATCGAAACATCCTAACCAGGCGGGTGAGATGCACAAGGGGATGATAGTTTTTGGTCTAACATACAAAGCT…	1164	ATGGTGTTTGAGGAGAATAAGATTTTATATAGAAAAATTGTTGAATTAACTAACAAGTTAGGTTCTCTTGGTGGAGTTGATTTTCTCTTAAGAGACATTACAAAACCTTTCTCAAAAAGTGGATATGCTGCAATCATTATTCTTTTATTCGGTCACAGCTGTATATTTTACTCTACGTACCATTTTAAGGACGATTTTATGAATTTGGCATTTGTTTTGACGACATCGGGTGTGGCATATTTAACACTTCAAAAATGGTACGCAATTTTCACTATGAATCGCTATGCTCATAGAATTATTCAAGAAGTGAACCTAATATTGGAAAGAACATCGAAACATCCTAACCAGGCGGGTGAGATGCACAAGGGGATGATAGTTTTTGGTCTAACATACAAAGCT…	1225	3MαH
JAC18	Or137	2	ATGGTGTTTGAGGAGAATAAGATTTTATATAGAAAAATTGTTGAATTAACTAACAAGTTAGGTTCTCTTGGTGGAGTTGATTTTCTCTTAAGAGACATTACAAAACCTTTCTCAAAAAGTGGATATGCTGCAATCATTATTCTTTTATTCGGTCACAGCTGTATATTTTACTCTACGTACCATTTTAAGGACGATTTTATGAATTTGGCATTTGTTTTGACGACATCGGGTGTGGCATATTTAACACTTCAAAAATGGTACGCAATTTTCACTATGAATCGCTATGCTCATAGAATTATTCAAGAAGTGAACCTAATATTGGAAAGAACATCGAAACATCCTAACCAGGCGGGTGAGATGCACAAGGGGATGATAGTTTTTGGTCTAACATACAAAGCT…	1164	ATGGTGTTTGAGGAGAATAAGATTTTATATAGAAAAATTGTTGAATTAACTAACAAGTTAGGTTCTCTTGGTGGAGTTGATTTTCTCTTAAGAGACATTACAAAACCTTTCTCAAAAAGTGGATATGCTGCAATCATTATTCTTTTATTCGGTCACAGCTGTATATTTTACTCTACGTACCATTTTAAGGACGATTTTATGAATTTGGCATTTGTTTTGACGACATCGGGTGTGGCATATTTAACACTTCAAAAATGGTACGCAATTTTCACTATGAATCGCTATGCTCATAGAATTATTCAAGAAGTGAACCTAATATTGGAAAGAACATCGAAACATCCTAACCAGGCGGGTGAGATGCACAAGGGGATGATAGTTTTTGGTCTAACATACAAAGCT…	1225	3MαH
JAC23	Or137	2	ATGGTGTTTGAGGAGAATAAGATTTTGTATAGAAAAATTGTTGAATCAACTAACAAGTTAGGTTCTCTTGGTGGAGTTGACTTTCTCTTAAGAGACATTACAAAACCTTTCTCAAAAAGTGGATATGCTGCAATCATTATTCTTTTATTCGGTCACAGCTGTATATTTTACTCTACGTACCATTTTAAGGACGATTTTATGAATTTGGCATTTGTTTTGACGACATCGGGTGTGGCATATTTAACACTTCAAAAATGGTACGCAATTTTCACTATGAATCGCTATGCTCATAGAATTATTCAAGAAGTGAACCTAATATTGGAAAGAACATCGAAACATCCTAACCAGGCGGGTGAGATGCACAAGGGGATGATAGTTTTTGGTCTAACATACAAAGCT…	1164	ATGGTGTTTGAGGAGAATAAGATTTTGTATAGAAAAATTGTTGAATCAACTAACAAGTTAGGTTCTCTTGGTGGAGTTGACTTTCTCTTAAGAGACATTACAAAACCTTTCTCAAAAAGTGGATATGCTGCAATCATTATTCTTTTATTCGGTCACAGCTGTATATTTTACTCTACGTACCATTTTAAGGACGATTTTATGAATTTGGCATTTGTTTTGACGACATCGGGTGTGGCATATTTAACACTTCAAAAATGGTACGCAATTTTCACTATGAATCGCTATGCTCATAGAATTATTCAAGAAGTGAACCTAATATTGGAAAGAACATCGAAACATCCTAACCAGGCGGGTGAGATGCACAAGGGGATGATAGTTTTTGGTCTAACATACAAAGCT…	1225	3MαH
JAC01	Or137	2	ATGGTGTTTGAGGAAAATACGATTTTGTACAGAAAAATTGTTGAATTAACTAACAAGTTTGGTTCACTTGGTGGAGTTGATTTTCTTCTCCGAGACATTACAAAACCTTTCTCAAAAAGTGGATATGCTGCAATCATTATTCTTTTATTCGGTCACAGTTGTATATTTTACTCTACGTACCATTTTAAGGACGATTTTATGAATTTGGCATTTGTTTTGACAACATCGGGTGTAGCATATTTAACACTTCAAAAATGGTACGCAATTTTCACTATGAATCGCTATGCTCATAGAATTATTAAAGAAGTGGACCTAATACTGGAAAGAACATCGAGATATCCTAACCAGGCGGGTGAGATGCACAAGGGGATGATAGCTTTTGGTCTAACATACAAAGCT…	1164	ATGGTGTTTGAGGAAAATACGATTTTGTACAGAAAAATTGTTGAATTAACTAACAAGTTTGGTTCACTTGGTGGAGTTGATTTTCTTCTCCGAGACATTACAAAACCTTTCTCAAAAAGTGGATATGCTGCAATCATTATTCTTTTATTCGGTCACAGTTGTATATTTTACTCTACGTACCATTTTAAGGACGATTTTATGAATTTGGCATTTGTTTTGACAACATCGGGTGTAGCATATTTAACACTTCAAAAATGGTACGCAATTTTCACTATGAATCGCTATGCTCATAGAATTATTAAAGAAGTGGACCTAATACTGGAAAGAACATCGAGATATCCTAACCAGGCGGGTGAGATGCACAAGGGGATGATAGCTTTTGGTCTAACATACAAAGCT…	1223	Sobra
JAC06	Or137	2	ATGGCGTTTGAGGAAAATACGATTTTGTACAGAAAAATTGTTGAATCAACTAACAAGTTTGGTTCTCTTGGTGGAGTTGATTTTCTTCTCCGAGACATTACAAAACCTTTCTCAAAAAGTGGATATGCTGCAATCATTATTCTTTTATTCGGTCATAGCTGTATATTTTACTCTACGTACCATTTTAAGGACGATTTTATGAATTTGGCATTTGTTTTGACAACATCGGGTGTAGCATATTTAACACTTCAAAAATGGTACGCAATTTTCACTATGAATCGCTATGCTCATAGAATTATTCAAGAAGTGAACCTAATACTGGAAAGAACATCGAGATATCCTAACCAGGCGGGTGAGATGCACAAGGGGATGATAGTTTTTGGTCTAACATACAAAGCT…	1164	ATGGCGTTTGAGGAAAATACGATTTTGTACAGAAAAATTGTTGAATCAACTAACAAGTTTGGTTCTCTTGGTGGAGTTGATTTTCTTCTCCGAGACATTACAAAACCTTTCTCAAAAAGTGGATATGCTGCAATCATTATTCTTTTATTCGGTCATAGCTGTATATTTTACTCTACGTACCATTTTAAGGACGATTTTATGAATTTGGCATTTGTTTTGACAACATCGGGTGTAGCATATTTAACACTTCAAAAATGGTACGCAATTTTCACTATGAATCGCTATGCTCATAGAATTATTCAAGAAGTGAACCTAATACTGGAAAGAACATCGAGATATCCTAACCAGGCGGGTGAGATGCACAAGGGGATGATAGTTTTTGGTCTAACATACAAAGCT…	1225	Sobra
JAC08	Or137	2	ATGGTGTTTGAGGAAAATACGATTTTGTACAGAAAAATTGTTGAATCAACTAACAAGTTTGGTTCTCTTGGTGGAGTTGATTTTCTTCTCCGAGACATTACAAAACCTTTTTCAAAAAGTGGATATGCTGCAATCATTATTCTTTTATTCGGTCATAGCTGTATATTTTACTCTACGTACCATTTTAAGGACGATTTTATGAATTTGGCATTTGTTTTGACAACATCGGGTGTAGCATATTTAACACTTCAAAAATGGTACGCAATTTTCACTATGAATCGCTATGCTCATAGAATTATTCAAGAAGTGAACCTAATACTGGAAAGAACATCGAGATATCCTAACCAGGCGGGTGAGATGCACAAGGGGATGATAGCTTTTGGTCTAACATACAAAGCT…	1164	ATGGTGTTTGAGGAAAATACGATTTTGTACAGAAAAATTGTTGAATCAACTAACAAGTTTGGTTCTCTTGGTGGAGTTGATTTTCTTCTCCGAGACATTACAAAACCTTTTTCAAAAAGTGGATATGCTGCAATCATTATTCTTTTATTCGGTCATAGCTGTATATTTTACTCTACGTACCATTTTAAGGACGATTTTATGAATTTGGCATTTGTTTTGACAACATCGGGTGTAGCATATTTAACACTTCAAAAATGGTACGCAATTTTCACTATGAATCGCTATGCTCATAGAATTATTCAAGAAGTGAACCTAATACTGGAAAGAACATCGAGATATCCTAACCAGGCGGGTGAGATGCACAAGGGGATGATAGCTTTTGGTCTAACATACAAAGCT…	1223	Sobra
JAC09	Or137	2	ATGGCGTTTGAGGAGAATAAAATTATGTACAGAAAAATTGTTGAATCAACTAACAAATTTGGTTCTCTTGGTGGAGTTGATTTTCTTCTCCGAGACATTACAAAACCTTTCTCAAAAAGTGGATATGCTGCAATCATTATTCTTTTATTCGGTCACAGTTGTATATTTTACTCTACGTACCATTTTAAGGACGATTTTATGAATTTGGCATTTGTTTTGACAACATCGGGTGTAGCATATTTAACACTTCAAAAATGGTACGCAATTTTCACTATGAATCGCTATGCTCATAGAATTATTCAAGAAGTGAACCTAATACTGGAAAGAACATCGAGATATCCTAACCAGGCGGGTGAGATGCACAAGGGGATGATAGCTTTTGGTCTAACATACAAAGCT…	1164	ATGGCGTTTGAGGAGAATAAAATTATGTACAGAAAAATTGTTGAATCAACTAACAAATTTGGTTCTCTTGGTGGAGTTGATTTTCTTCTCCGAGACATTACAAAACCTTTCTCAAAAAGTGGATATGCTGCAATCATTATTCTTTTATTCGGTCACAGTTGTATATTTTACTCTACGTACCATTTTAAGGACGATTTTATGAATTTGGCATTTGTTTTGACAACATCGGGTGTAGCATATTTAACACTTCAAAAATGGTACGCAATTTTCACTATGAATCGCTATGCTCATAGAATTATTCAAGAAGTGAACCTAATACTGGAAAGAACATCGAGATATCCTAACCAGGCGGGTGAGATGCACAAGGGGATGATAGCTTTTGGTCTAACATACAAAGCT…	1223	Sobra
JAC14	Or137	2	ATGGTGTTTGAGGAAAATACGATTTTGTACAGAAAAATTGTTGAATCAACTAACAAGTTTGGTTCTCTTGGTGGAGTTGATTTTCTTCTCCGAGACATTACAAAACCTTTCTCAAAAAGTGGATATGCTGCAATCATTATTCTTTTATTCGGTCACAGTTGTATATTTTACTCTACGTACCATTTTAAGGACGATTTTATGAATTTGGCATTTGTTTTGACAACATCGGGTGTAGCATATTTAACACTTCAAAAATGGTACGCAATTTTCACTATGAATCGCTATGCTCATAGAATTATTCAAGAAGTGAACCTAATACTGGAAAGAACATCGAGATATCCTAACCAGGCGGGTGAGATGCACAAGGGGATGATAGCTTTTGGTCTAACATACAAAGCT…	1164	ATGGTGTTTGAGGAAAATACGATTTTGTACAGAAAAATTGTTGAATCAACTAACAAGTTTGGTTCTCTTGGTGGAGTTGATTTTCTTCTCCGAGACATTACAAAACCTTTCTCAAAAAGTGGATATGCTGCAATCATTATTCTTTTATTCGGTCACAGTTGTATATTTTACTCTACGTACCATTTTAAGGACGATTTTATGAATTTGGCATTTGTTTTGACAACATCGGGTGTAGCATATTTAACACTTCAAAAATGGTACGCAATTTTCACTATGAATCGCTATGCTCATAGAATTATTCAAGAAGTGAACCTAATACTGGAAAGAACATCGAGATATCCTAACCAGGCGGGTGAGATGCACAAGGGGATGATAGCTTTTGGTCTAACATACAAAGCT…	1223	Sobra
JAC22	Or137	2	ATGGTGTTTGAGGAAAATACGATTTTGTACAGAAAAATTGTTGAATCAACTAACAAGTTTGGTTCTCTTGGTGGAGTTGATTTTCTTCTCCGAGACATTACAAAACCTTTCTCAAAAAGTGGATATGCTGCAATCATTATTCTTTTATTCGGTCACAGTTGTATATTTTACTCTACGTACCATTTTAAGGACGATTTTATGAATTTGGCATTTGTTTTGACAACATCGGGTGTAGCATATTTAACACTTCAAAAATGGTACGCAATTTTCACTATGAATCGCTATGCTCATAGAATTATTCAAGAAGTGAACCTAATACTGGAAAGAACATCGAGATATCCTAACCAGGCGGGTGAGATGCACAAGGGGATGATAGCTTTTGGTCTAACATACAAAGCT…	1164	ATGGTGTTTGAGGAAAATACGATTTTGTACAGAAAAATTGTTGAATCAACTAACAAGTTTGGTTCTCTTGGTGGAGTTGATTTTCTTCTCCGAGACATTACAAAACCTTTCTCAAAAAGTGGATATGCTGCAATCATTATTCTTTTATTCGGTCACAGTTGTATATTTTACTCTACGTACCATTTTAAGGACGATTTTATGAATTTGGCATTTGTTTTGACAACATCGGGTGTAGCATATTTAACACTTCAAAAATGGTACGCAATTTTCACTATGAATCGCTATGCTCATAGAATTATTCAAGAAGTGAACCTAATACTGGAAAGAACATCGAGATATCCTAACCAGGCGGGTGAGATGCACAAGGGGATGATAGCTTTTGGTCTAACATACAAAGCT…	1225	Sobra
LAP01	Or137	2		0	AGTTCCATTCCTTAACTTTACTTTCTCGTACAGAAAAATTTTGTACAGAAAAATTGTTGAATCAACTAACAAGTTAGGTTCTTTTGGTGGAGTTGATTTCCTCTTAAGAGACATTACAAAACCTTTCTCAAAAAGTGGATATGCTGCAATAATTAGTCTTTTATTCGGTCATATCTGTATATTTTACTCTACGTACCATTTTAAGGACGATTTTATGGATTTGGCATTTGTTTTTACGACATCCGGTGTGGCATATTTAACACTTCAAAAATGGTACGCAATTTTCACTATGAATCGCTATGCTCATAGAATTATTCAAGAAGTGAACCTAATACTGGAAAGAACATCGAAACATCCTAACCAGGCGGGTGAGATGCACAAGGGGATGATTGTTTTTGG…	1243	9MGB_h	pseudogene
LAP05	Or137	2	ATGGCGTTCGAGGAGAATAAGATTTTGTACAGAAAAATTGTTGAATCAACTAACAAGTTAGGTTCTTTTGGTGGAGTTGATTTCCTCTTAAGAGACATTACAAAACCTTTCTCAAAAAGTGGATATGCTGCAATCATTATTCTCTTATTCGGTCACAGCTGTATATTTTACTCTACGTACCATTTTAAGGATGATTTTATGAATTTGGCATTTGTTTTGACGACATCGGGTGTGGCATATTTAACACTTCAAAAATGGTACGCAATTTTCACTATGAATCGCTATGCTCATAGAATTATTCAAGAAGTGAACCTAATACTGGAAAGAACATCGAAACATCCTAACCAGGCGGGTGAGATGCACAAGGGGATGATTGTTTTTGGTCTAACATACAAAGCT…	1164	ATGGCGTTCGAGGAGAATAAGATTTTGTACAGAAAAATTGTTGAATCAACTAACAAGTTAGGTTCTTTTGGTGGAGTTGATTTCCTCTTAAGAGACATTACAAAACCTTTCTCAAAAAGTGGATATGCTGCAATCATTATTCTCTTATTCGGTCACAGCTGTATATTTTACTCTACGTACCATTTTAAGGATGATTTTATGAATTTGGCATTTGTTTTGACGACATCGGGTGTGGCATATTTAACACTTCAAAAATGGTACGCAATTTTCACTATGAATCGCTATGCTCATAGAATTATTCAAGAAGTGAACCTAATACTGGAAAGAACATCGAAACATCCTAACCAGGCGGGTGAGATGCACAAGGGGATGATTGTTTTTGGTCTAACATACAAAGCT…	1225	9MGB_h
LAP06	Or137	2	ATGGCATTCGAGGAGAATAAGATTTTGTACAGAAAAATTGTTGAATCAACTAACAAGTTAGGTTCTTTTGGTGGAGTTGATTTCCTCTTAAGAGACATTACAAAACCTTTCTCAAAAAGTGGATATGCTGCAATAATTAGTCTTTTATTCGGTCATATCTGTATATTTTACTCTACGTACCATTTTAAGGACGATTTTATGGATTTGGCATTTGTTTTTACGACATCCGGTGTGGCATATTTAACACTTCAAAAATGGTACGCAATTTTCACTATGAATCGCTATGCTCATAGAATTATTCAAGAAGTGAATCTAATACTGGAAAGAACATCGAAACATCCTAACCAGGCGGGTGAGATGCACAAGGGGATGATTGTTTTTGGTCTAACATACAAAGCT…	1164	ATGGCATTCGAGGAGAATAAGATTTTGTACAGAAAAATTGTTGAATCAACTAACAAGTTAGGTTCTTTTGGTGGAGTTGATTTCCTCTTAAGAGACATTACAAAACCTTTCTCAAAAAGTGGATATGCTGCAATAATTAGTCTTTTATTCGGTCATATCTGTATATTTTACTCTACGTACCATTTTAAGGACGATTTTATGGATTTGGCATTTGTTTTTACGACATCCGGTGTGGCATATTTAACACTTCAAAAATGGTACGCAATTTTCACTATGAATCGCTATGCTCATAGAATTATTCAAGAAGTGAATCTAATACTGGAAAGAACATCGAAACATCCTAACCAGGCGGGTGAGATGCACAAGGGGATGATTGTTTTTGGTCTAACATACAAAGCT…	1225	9MGB_h
LAP07	Or137	2	ATGGTGTTTGAGGAGAATAAGATTTTGTACAGAAAAATTGTTGAATCAACTAACAAGTTAGGTTCTTTTGGTGGAGTTGATTTCCTCTTAAGAGACATTACAAAACCTTTCTCAAAAAGTGGATATGCTGCAATCATTATTCTCTTATTCGGTCACAGCTGTATATTTTACTCTACGTACCATTTTAAGGATGATTTTATGAATTTGGCATTTGTTTTGACGACATCGGGTGTGGCATATTTAACACTTCAAAAATGGTACGCAATTTTCACTATGAATCGCTATGCTCATAGAATTATTCAAGAAGTGAACCTCATACTGGAAAGAACATCGAAACATCCTAACCAGGCGGGTGAGATGCACAAGGGGATGATTGTTTTTGGTCTAACATACAAAGCT…	1164	ATGGTGTTTGAGGAGAATAAGATTTTGTACAGAAAAATTGTTGAATCAACTAACAAGTTAGGTTCTTTTGGTGGAGTTGATTTCCTCTTAAGAGACATTACAAAACCTTTCTCAAAAAGTGGATATGCTGCAATCATTATTCTCTTATTCGGTCACAGCTGTATATTTTACTCTACGTACCATTTTAAGGATGATTTTATGAATTTGGCATTTGTTTTGACGACATCGGGTGTGGCATATTTAACACTTCAAAAATGGTACGCAATTTTCACTATGAATCGCTATGCTCATAGAATTATTCAAGAAGTGAACCTCATACTGGAAAGAACATCGAAACATCCTAACCAGGCGGGTGAGATGCACAAGGGGATGATTGTTTTTGGTCTAACATACAAAGCT…	1225	9MGB_h
LAP08	Or137	2	ATGGCGTTCGAGGAGAATAAGATTTTGTACAGAAAAATTGTTGAATCAACTAACAAGTTAGGTTCTTATGGTGGAGTTGATTTCCTCTTAAGAGACATTACAAAACCTTTCTCAAAAAGTGGATATGCTGCAATAATTAGTCTTTTATTCGGTCATATCTGTATATTTTACTCTACGTACCATTTTAAGGACGATTTTATGGATTTGGCATTTGTTTTGACGACATCGGGTGTGGCATATTTAACACTTCAAAAATGGTACGCAATTTTCACTATGAATCGCTATGCTCATAGAATTATTCAAGAAGTGAACCTAATATTGGAAAGAACATCGAAACATCCTAACCAGGCGGATGAGATGCACAAGGGGATGATTGTTTTTGGTCTAACGTACAAAGCT…	1164	ATGGCGTTCGAGGAGAATAAGATTTTGTACAGAAAAATTGTTGAATCAACTAACAAGTTAGGTTCTTATGGTGGAGTTGATTTCCTCTTAAGAGACATTACAAAACCTTTCTCAAAAAGTGGATATGCTGCAATAATTAGTCTTTTATTCGGTCATATCTGTATATTTTACTCTACGTACCATTTTAAGGACGATTTTATGGATTTGGCATTTGTTTTGACGACATCGGGTGTGGCATATTTAACACTTCAAAAATGGTACGCAATTTTCACTATGAATCGCTATGCTCATAGAATTATTCAAGAAGTGAACCTAATATTGGAAAGAACATCGAAACATCCTAACCAGGCGGATGAGATGCACAAGGGGATGATTGTTTTTGGTCTAACGTACAAAGCT…	1225	9MGB_h
LAP10	Or137	2	ATGGCATTCGAGGAGAATAAGATTTTGTACAGAAAAATTGTTGAATCAACTAACAAGTTAGGTTCTTTTGGTGGAGTTGATTTCCTCTTAAGAGACATTACAAAACCTTTCTCAAAAAGTGGATATGCTGCAATAATTAGTCTTTTATTCGGTCATATCTGTATATTTTACTCTACGTACCATTTTAAGGACGATTTTATGGATTTGGCATTTGTTTTTACGACATCCGGTGTGGCATATTTAACACTTCAAAAATGGTACGCAATTTTCACTATGAATCGCTATGCTCATAGAATTATTCAAGAAGTGAACCTAATACTGGAAAGAACATCAAAACATCCTAACCAGGCGGATGAGATGCACAAGGGGATGATTGTTTTTGGTCTAACGTACAAAGCT…	1164	ATGGCATTCGAGGAGAATAAGATTTTGTACAGAAAAATTGTTGAATCAACTAACAAGTTAGGTTCTTTTGGTGGAGTTGATTTCCTCTTAAGAGACATTACAAAACCTTTCTCAAAAAGTGGATATGCTGCAATAATTAGTCTTTTATTCGGTCATATCTGTATATTTTACTCTACGTACCATTTTAAGGACGATTTTATGGATTTGGCATTTGTTTTTACGACATCCGGTGTGGCATATTTAACACTTCAAAAATGGTACGCAATTTTCACTATGAATCGCTATGCTCATAGAATTATTCAAGAAGTGAACCTAATACTGGAAAGAACATCAAAACATCCTAACCAGGCGGATGAGATGCACAAGGGGATGATTGTTTTTGGTCTAACGTACAAAGCT…	1226	9MGB_h
LAP11	Or137	2	ATGGTGTTTGAGGAGAATAAGATTTTGTATAGAAAAATTGTTGAATCAACTAACAAGTTAGGTTCTTTTGGTGGAGTTGATTTCCTCTTAAGAGACATTACAAAACCTTTCTCAAAAAGTGGATATGCTGCAATAATTAGTCTTTTATTCGGTCATATCTGTATATTTTACTCTACGTACCATTTTAAGGACGATTTTATGGATTTGGCATTTGTTTTTACGACATCCGGTGTGGCATATTTAACACTTCAAAAATGGTACGCAATTTTCACTATGAATCGCTATGCTCATAGAATTATTCAAGAAGTGAACCTAATACTGGAAAGAACATCGAAACATCCTAACCAGGCGGGTGAGATGCACAAGGGGATGATTGTTTTTGGTCTAACATACAAAGCT…	1164	ATGGTGTTTGAGGAGAATAAGATTTTGTATAGAAAAATTGTTGAATCAACTAACAAGTTAGGTTCTTTTGGTGGAGTTGATTTCCTCTTAAGAGACATTACAAAACCTTTCTCAAAAAGTGGATATGCTGCAATAATTAGTCTTTTATTCGGTCATATCTGTATATTTTACTCTACGTACCATTTTAAGGACGATTTTATGGATTTGGCATTTGTTTTTACGACATCCGGTGTGGCATATTTAACACTTCAAAAATGGTACGCAATTTTCACTATGAATCGCTATGCTCATAGAATTATTCAAGAAGTGAACCTAATACTGGAAAGAACATCGAAACATCCTAACCAGGCGGGTGAGATGCACAAGGGGATGATTGTTTTTGGTCTAACATACAAAGCT…	1227	9MGB_h
LAP15	Or137	2	ATGGCGTTCGAGGAGAATAAGATTTTGTACAGAAAAATTGTTGAATCAACTAACAAGTTAGGTTCTTTTGGTGGAGTTGATTTCCTCTTAAGAGACATTACAAAACCTTTCTCAAAAAGTGGATATGCTGCAATCATTATTCTCTTATTCGGTCACAGCTGTATATTTTACTCTACGTACCATTTTAAGGATGATTTTATGAATTTGGCATTTGTTTTGACGACATCGGGTGTGGCATATTTAACACTTCAAAAATGGTACGCAATTTTCACTATGAATCGCTATGCTCATAGAATTATTCAAGAAGTGAACCTAATACTGGAAAGAACATCGAAACATCCTAACCAGGCGGGTGAGATGCACAAGGGGATGATTGTTTTTGGTCTAACATACAAAGCT…	1164	ATGGCGTTCGAGGAGAATAAGATTTTGTACAGAAAAATTGTTGAATCAACTAACAAGTTAGGTTCTTTTGGTGGAGTTGATTTCCTCTTAAGAGACATTACAAAACCTTTCTCAAAAAGTGGATATGCTGCAATCATTATTCTCTTATTCGGTCACAGCTGTATATTTTACTCTACGTACCATTTTAAGGATGATTTTATGAATTTGGCATTTGTTTTGACGACATCGGGTGTGGCATATTTAACACTTCAAAAATGGTACGCAATTTTCACTATGAATCGCTATGCTCATAGAATTATTCAAGAAGTGAACCTAATACTGGAAAGAACATCGAAACATCCTAACCAGGCGGGTGAGATGCACAAGGGGATGATTGTTTTTGGTCTAACATACAAAGCT…	1225	9MGB_h
LAP16	Or137	2	ATGGCATTCGAGGAGAATAAGATTTTGTACAGAAAAATTGTTGAATCAACTAACAAGTTAGGTTCTTTTGGTGGAGTTGATTTCCTCTTAAGAGACATTACAAAACCTTTCTCAAAAAGTGGATATGCTGCAATAATTAGTCTTTTATTCGGTCATATCTGTATATTTTACTCTACGTACCATTTTAAGGACGATTTTATGGATTTGGCATTTGTTTTGACAACATCGGGTGTGGCATATTTAACACTTCAAAAATGGTACGCAATTTTCACTATGAATCGCTATGCTCATAGAATTATTCAAGAAGTGAATCTAATACTGGAAAGAACATCGAAACATCCTAACCAGGCGGGTGAGATGCACAAGGGGATGATTGTTTTTGGTCTAACATACAAAGCT…	1164	ATGGCATTCGAGGAGAATAAGATTTTGTACAGAAAAATTGTTGAATCAACTAACAAGTTAGGTTCTTTTGGTGGAGTTGATTTCCTCTTAAGAGACATTACAAAACCTTTCTCAAAAAGTGGATATGCTGCAATAATTAGTCTTTTATTCGGTCATATCTGTATATTTTACTCTACGTACCATTTTAAGGACGATTTTATGGATTTGGCATTTGTTTTGACAACATCGGGTGTGGCATATTTAACACTTCAAAAATGGTACGCAATTTTCACTATGAATCGCTATGCTCATAGAATTATTCAAGAAGTGAATCTAATACTGGAAAGAACATCGAAACATCCTAACCAGGCGGGTGAGATGCACAAGGGGATGATTGTTTTTGGTCTAACATACAAAGCT…	1226	9MGB_h
LAP18	Or137	2	ATGGTGTTTGAGGAGAATAAGATTTTGTACAGAAAAATTGTTGAATCAACTAACAAGTTAGGTTCTTTTGGTGGAGTTGATTTCCTCTTAAGAGACATTACAAAACCTTTCTCAAAAAGTGGATATGCTGCAATAATTAGTCTTTTATTCGGTCATATCTGTATATTTTACTCTACGTACCATTTTAAGGACGATTTTATGGATTTGGCATTTGTTTTTACGACATCGGGTGTGGCATATTTAACACTTCAAAAATGGTACGCAATTTTCACTATGAATCGCTATGCTCATAGAATTATTCAAGAAGTGAACCTCATACTGGAAAGAACATCGAAACATCCTAACCAGGCGGGTGAGATGCACAAGGGGATGATAGTTTTTGGTCTAACATACAAAGCT…	1164	ATGGTGTTTGAGGAGAATAAGATTTTGTACAGAAAAATTGTTGAATCAACTAACAAGTTAGGTTCTTTTGGTGGAGTTGATTTCCTCTTAAGAGACATTACAAAACCTTTCTCAAAAAGTGGATATGCTGCAATAATTAGTCTTTTATTCGGTCATATCTGTATATTTTACTCTACGTACCATTTTAAGGACGATTTTATGGATTTGGCATTTGTTTTTACGACATCGGGTGTGGCATATTTAACACTTCAAAAATGGTACGCAATTTTCACTATGAATCGCTATGCTCATAGAATTATTCAAGAAGTGAACCTCATACTGGAAAGAACATCGAAACATCCTAACCAGGCGGGTGAGATGCACAAGGGGATGATAGTTTTTGGTCTAACATACAAAGCT…	1225	9MGB_h
LAP20	Or137	2	ATGGCGTTCGAGGAAAATAAGATTTTGTACAGAAAAATTGTTGAATCAACTAACAAGTTAGGTTCTTATGGTGGAGTTGATTTCCTCTTAAGAGACATTACAAAACCTTTCTCAAAAAGTGGATATGCTGCAATAATTAGTCTTTTATTCGGTCATATCTGTATATTTTACTCTACGTACCATTTTAAGGACGATTTTATGGATTTGGCATTTGTTTTGACAACATCGGGTGTGGCATATTTAACACTTCAAAAATGGTACGCAATTTTCACTATGAATCGCTATGCTCATAGAATTATTCAAGAAGTGAACCTAATACTGGAAAGAACATCGAAACATCCTAACCAGGCGGATGAGATGCACAAGGGGATGATTGTTTTTGGTCTAACGTACAAAGCT…	1164	ATGGCGTTCGAGGAAAATAAGATTTTGTACAGAAAAATTGTTGAATCAACTAACAAGTTAGGTTCTTATGGTGGAGTTGATTTCCTCTTAAGAGACATTACAAAACCTTTCTCAAAAAGTGGATATGCTGCAATAATTAGTCTTTTATTCGGTCATATCTGTATATTTTACTCTACGTACCATTTTAAGGACGATTTTATGGATTTGGCATTTGTTTTGACAACATCGGGTGTGGCATATTTAACACTTCAAAAATGGTACGCAATTTTCACTATGAATCGCTATGCTCATAGAATTATTCAAGAAGTGAACCTAATACTGGAAAGAACATCGAAACATCCTAACCAGGCGGATGAGATGCACAAGGGGATGATTGTTTTTGGTCTAACGTACAAAGCT…	1225	9MGB_h
MAR06	Or137	2	ATGGCGTTTGAGGAAAATACGATTTTGTACAGAAAAATTGTTGAATCAACTAACAAGTTTGGTTCTCTTGGTGGAGTTGATTTTCTCTTAAGAGACATTACAAAACCTTTCTCAAAAAGTGGATATGCTGCAATCATTATTCTTTTATTCGGTCACAGCTGTATATTTTACTCTACATACCATTTCAAGGATGATTTTATGAATTTGGCATTTGTTTTGACGACATCGGGTGTGGCATATTTAACACTTCAAAAATGGTACGCAATTTTCACTATGAATCGCTATGCTCATAGAATTATTCAAGAAGTGAACCTAATACTGGAAAGAACATCGAGGCATCCTAACCAGGCGGGTGAGATGCACAAGGGGATGATAGCTTTTGGTCTAACATACAAAGCT…	1164	ATGGCGTTTGAGGAAAATACGATTTTGTACAGAAAAATTGTTGAATCAACTAACAAGTTTGGTTCTCTTGGTGGAGTTGATTTTCTCTTAAGAGACATTACAAAACCTTTCTCAAAAAGTGGATATGCTGCAATCATTATTCTTTTATTCGGTCACAGCTGTATATTTTACTCTACATACCATTTCAAGGATGATTTTATGAATTTGGCATTTGTTTTGACGACATCGGGTGTGGCATATTTAACACTTCAAAAATGGTACGCAATTTTCACTATGAATCGCTATGCTCATAGAATTATTCAAGAAGTGAACCTAATACTGGAAAGAACATCGAGGCATCCTAACCAGGCGGGTGAGATGCACAAGGGGATGATAGCTTTTGGTCTAACATACAAAGCT…	1225	Sobralene
MAR15	Or137	2	ATGGCGTTCGAGGAGAATAAAATTATGTACAGAAAAATTGTTGAATCAACTAACAAATTTGGTTCTCTTGGTGGAGTTGATTTTCTCTTAAGAGACATTACAAAACCTTTCTCAAAAAGTGGATATGCTGCAATCATTATTCTTTTATTCGGTCACAGTTGTATATTTTACTCTACGTACCATTTTAAGGACGATTTTATGAATTTGGCATTTGTTTTGACGACATCGGGTGTGGCATATTTAACACTTCAAAAATGGTACGCAATTTTCACTATGAATCGCTATGCTCATAGAATTATTCAAGAAGTGAACCTAATACTGGAAAGAACATCGAGACATCCTAACCAGGCGGGTGAAATGCATAAGGGGATGATAGCTTTTGGTCTAACATACAAAGCT…	1164	ATGGCGTTCGAGGAGAATAAAATTATGTACAGAAAAATTGTTGAATCAACTAACAAATTTGGTTCTCTTGGTGGAGTTGATTTTCTCTTAAGAGACATTACAAAACCTTTCTCAAAAAGTGGATATGCTGCAATCATTATTCTTTTATTCGGTCACAGTTGTATATTTTACTCTACGTACCATTTTAAGGACGATTTTATGAATTTGGCATTTGTTTTGACGACATCGGGTGTGGCATATTTAACACTTCAAAAATGGTACGCAATTTTCACTATGAATCGCTATGCTCATAGAATTATTCAAGAAGTGAACCTAATACTGGAAAGAACATCGAGACATCCTAACCAGGCGGGTGAAATGCATAAGGGGATGATAGCTTTTGGTCTAACATACAAAGCT…	1225	Sobralene
MAR16	Or137	2	ATGGCGTTTGAGGAAAATACGATTTTGTACAGAAAAATTGTTGAATCAACTAACAAGTTTGGTTCTCTTGGTGGAGTTGATTTTCTTCTCCGAGACATTACAAAACCTTTCTCAAAAAGTGGATATGCTGCAATCATTATTCTTTTATTCGGTCATAGCTGTATATTTTACTCTACGTGCCATTTTAAGGACGATTTTATGAATTTGGCATTTGTTTTGACGACATCGGGTGTGGCATATTTAACACTTCAAAAATGGTACGCAATTTTCACTATGAATCGCTATGCTCATAGAATTATTCAAGAAGTGAACCTAATACTGGAAAGAACATCGAGGCATCCTAACCAGGCGGGTGAGATGCACAAGGGGATGATAGCTTTTGGTCTAACATACAAAGCT…	1164	ATGGCGTTTGAGGAAAATACGATTTTGTACAGAAAAATTGTTGAATCAACTAACAAGTTTGGTTCTCTTGGTGGAGTTGATTTTCTTCTCCGAGACATTACAAAACCTTTCTCAAAAAGTGGATATGCTGCAATCATTATTCTTTTATTCGGTCATAGCTGTATATTTTACTCTACGTGCCATTTTAAGGACGATTTTATGAATTTGGCATTTGTTTTGACGACATCGGGTGTGGCATATTTAACACTTCAAAAATGGTACGCAATTTTCACTATGAATCGCTATGCTCATAGAATTATTCAAGAAGTGAACCTAATACTGGAAAGAACATCGAGGCATCCTAACCAGGCGGGTGAGATGCACAAGGGGATGATAGCTTTTGGTCTAACATACAAAGCT…	1225	Sobralene
MAR17	Or137	2	ATGGCGTTTGAGGAAAATACGATTTTGTACAGAAAAATTGTTGAATCAACTAACAAGTTTGGTTCTCTTGGTGGAGTTGATTTTCTCTTAAGAGACATTACAAAACCTTTCTCAAAAAGTGGATATGCTGCAATCATTATTCTTTTATTCGGTCACAGCTGTATATTTTACTCTACATACCATTTCAAGGATGATTTTATGAATTTGGCATTTGTTTTGACGACATCGGGTGTGGCATATTTAACACTTCAAAAATGGTACGCAATTTTCACTATGAATCGCTATGCTCATAGAATTATTCAAGAAGTGAACCTAATACTGGAAAGAACATCGAGATATCCTAACCAGGCGGGTGAGATGCACAAGGGGATGATAGCTTTTGGTCTAACATACAAAGCT…	1164	ATGGCGTTTGAGGAAAATACGATTTTGTACAGAAAAATTGTTGAATCAACTAACAAGTTTGGTTCTCTTGGTGGAGTTGATTTTCTCTTAAGAGACATTACAAAACCTTTCTCAAAAAGTGGATATGCTGCAATCATTATTCTTTTATTCGGTCACAGCTGTATATTTTACTCTACATACCATTTCAAGGATGATTTTATGAATTTGGCATTTGTTTTGACGACATCGGGTGTGGCATATTTAACACTTCAAAAATGGTACGCAATTTTCACTATGAATCGCTATGCTCATAGAATTATTCAAGAAGTGAACCTAATACTGGAAAGAACATCGAGATATCCTAACCAGGCGGGTGAGATGCACAAGGGGATGATAGCTTTTGGTCTAACATACAAAGCT…	1223	Sobralene
MAR18	Or137	2	ATGGCGTTTGAGGAGAATAAAATTATGTACAGAAAAATTGTTCAATCAACTAACAAGTTTGGTTCTCTTGGTGGAGTTGATTTTCTTCTCCGAGACATTACAAAACCTTTTTCAAAAAGTGGATATGCTGCAATCATTATTCTTTTATTCGGTCATAGCTGTATATTTTACTCTACGTACCATTTTAAGGACGATTTTATGAATTTGGCATTTGTTTTGACGACATCGGGTGTGGCATATTTAACACTTCAAAAATGGTACGCAATTTTCACTATGAATCGCTATGCTCATAGAATTATTCAAGAAGTGAACCTAATACTGGAAAGAACATCGAGGCATCCTAACCAGGCGGGTGAGATGCACAAGGGGATGATAGCTTTTGGTCTAACATACAAAGCT…	1164	ATGGCGTTTGAGGAGAATAAAATTATGTACAGAAAAATTGTTCAATCAACTAACAAGTTTGGTTCTCTTGGTGGAGTTGATTTTCTTCTCCGAGACATTACAAAACCTTTTTCAAAAAGTGGATATGCTGCAATCATTATTCTTTTATTCGGTCATAGCTGTATATTTTACTCTACGTACCATTTTAAGGACGATTTTATGAATTTGGCATTTGTTTTGACGACATCGGGTGTGGCATATTTAACACTTCAAAAATGGTACGCAATTTTCACTATGAATCGCTATGCTCATAGAATTATTCAAGAAGTGAACCTAATACTGGAAAGAACATCGAGGCATCCTAACCAGGCGGGTGAGATGCACAAGGGGATGATAGCTTTTGGTCTAACATACAAAGCT…	1225	Sobralene
MAR19	Or137	2	ATGGCGTTTGAGGAAAATACGATTTTGTACAGAAAAATTGTTGAATCAACTAACAAGTTTGGTTCTCTTGGTGGAGTTGATTTTCTTCTCCGAGACATTACAAAACCTTTCTCAAAAAGTGGATATGCTGCAATCATTATTCTTTTATTCGGTCATAGCTGTATATTTTACTCTACGTACCATTTTAAAGACGATTTTATGAATTTGGCATTTGTTTTGACGACATCGGGTGTGGCATATTTAACACTTCAAAAATGGTACGCAATTTTCACTATGAATCGCTATGCTCATAGAATTATTCAAGAAGTGAACCTAATACTGGAAAGAACATCGAGACATCCTAACCAGGCGGGTGAGATGCACAAGGGGATGATAGCTTTTGGTCTAACATACAAAGCT…	1164	ATGGCGTTTGAGGAAAATACGATTTTGTACAGAAAAATTGTTGAATCAACTAACAAGTTTGGTTCTCTTGGTGGAGTTGATTTTCTTCTCCGAGACATTACAAAACCTTTCTCAAAAAGTGGATATGCTGCAATCATTATTCTTTTATTCGGTCATAGCTGTATATTTTACTCTACGTACCATTTTAAAGACGATTTTATGAATTTGGCATTTGTTTTGACGACATCGGGTGTGGCATATTTAACACTTCAAAAATGGTACGCAATTTTCACTATGAATCGCTATGCTCATAGAATTATTCAAGAAGTGAACCTAATACTGGAAAGAACATCGAGACATCCTAACCAGGCGGGTGAGATGCACAAGGGGATGATAGCTTTTGGTCTAACATACAAAGCT…	1223	Sobralene
MAR20	Or137	2	ATGGCGTTTGAGGAGAATAAAATTATGTACAGAAAAATTGTTGAATCAACTAACAAGTTTGGTTCTCTTGGTGGAGTTGATTTTCTTCTCCGAGACATTACAAAACCTTTTTCAAAAAGTGGATATGCTGCAATCATTATTCTTTTATTCGGTCATAGCTGTATATTTTACTCTACGTACCATTTTAAGGACGATTTTATGAATTTGGCATTTGTTTTGACAACATCGGGTGTAGCATATTTAACACTTCAAAAATGGTACGCAATTTTCACTATGAATCGCTATGCTCATAGAATTATTCAAGAAGTGAACCTAATACTGGAAAGAACATCGAGATATCCTAACCAGGCGGGTGAGATGCACAAGGGGATGATAGCTTTTGGTCTAACATACAAAGCT…	1164	ATGGCGTTTGAGGAGAATAAAATTATGTACAGAAAAATTGTTGAATCAACTAACAAGTTTGGTTCTCTTGGTGGAGTTGATTTTCTTCTCCGAGACATTACAAAACCTTTTTCAAAAAGTGGATATGCTGCAATCATTATTCTTTTATTCGGTCATAGCTGTATATTTTACTCTACGTACCATTTTAAGGACGATTTTATGAATTTGGCATTTGTTTTGACAACATCGGGTGTAGCATATTTAACACTTCAAAAATGGTACGCAATTTTCACTATGAATCGCTATGCTCATAGAATTATTCAAGAAGTGAACCTAATACTGGAAAGAACATCGAGATATCCTAACCAGGCGGGTGAGATGCACAAGGGGATGATAGCTTTTGGTCTAACATACAAAGCT…	1225	Sobralene
MAR21	Or137	2	ATGGCGTTTGAGGAAAATACGATTTTGTACAGAAAAATTGTTGAATCAACTAACAAGTTTGGTTCTCTTGGTGGAGTTGATTTTCTTCTCCGAGACATTACAAAACCTTTCTCAAAAAGTGGATATGCTGCAATCATTATTCTTTTATTCGGTCATAGCTGTATATTTTACTCTACGTGCCATTTTAAGGACGATTTTATGAATTTGGCATTTGTTTTGACGACATCGGGTGTGGCATATTTAACACTTCAAAAATGGTACGCAATTTTCACTATGAATCGCTATGCTCATAGAATTATTCAAGAAGTGAACCTAATACTGGAAAGAACATCGAGGCATCCTAACCAGGCGGGTGAGATGCACAAGGGGATGATAGCTTTTGGTCTAACATACAAAGCT…	1164	ATGGCGTTTGAGGAAAATACGATTTTGTACAGAAAAATTGTTGAATCAACTAACAAGTTTGGTTCTCTTGGTGGAGTTGATTTTCTTCTCCGAGACATTACAAAACCTTTCTCAAAAAGTGGATATGCTGCAATCATTATTCTTTTATTCGGTCATAGCTGTATATTTTACTCTACGTGCCATTTTAAGGACGATTTTATGAATTTGGCATTTGTTTTGACGACATCGGGTGTGGCATATTTAACACTTCAAAAATGGTACGCAATTTTCACTATGAATCGCTATGCTCATAGAATTATTCAAGAAGTGAACCTAATACTGGAAAGAACATCGAGGCATCCTAACCAGGCGGGTGAGATGCACAAGGGGATGATAGCTTTTGGTCTAACATACAAAGCT…	1225	Sobralene
MAR22	Or137	2	ATGGTGTTTGAGGAAAATACGATTTTGTACAGAAAAATTGTTGAATCAACTAACAAGTTTGGTTCTCTTGGTGGAGTTGATTTTCTTCTCCGAGACATTACAAAACCTTTCTCAAAAAGTGGATATGCTGCAATCATTATTCTTTTATTCGGTCACAGCTGTATATTTTACTCTACATACCATTTCAAGGATGATTTTATGAATTTGGCATTTGTTTTGACGACATCGGGTGTGGCATATTTAACACTTCAAAAATGGTACGCAATTTTCACTATGAATCGCTATGCTCATAGAATTATTCAAGAAGTGAACCTAATACTGGAAAGAACATCGAGGCATCCTAACCAGGCGGGTGAGATGCACAAGGGGATGATAGCTTTTGGTCTAACATACAAAGCT…	1164	ATGGTGTTTGAGGAAAATACGATTTTGTACAGAAAAATTGTTGAATCAACTAACAAGTTTGGTTCTCTTGGTGGAGTTGATTTTCTTCTCCGAGACATTACAAAACCTTTCTCAAAAAGTGGATATGCTGCAATCATTATTCTTTTATTCGGTCACAGCTGTATATTTTACTCTACATACCATTTCAAGGATGATTTTATGAATTTGGCATTTGTTTTGACGACATCGGGTGTGGCATATTTAACACTTCAAAAATGGTACGCAATTTTCACTATGAATCGCTATGCTCATAGAATTATTCAAGAAGTGAACCTAATACTGGAAAGAACATCGAGGCATCCTAACCAGGCGGGTGAGATGCACAAGGGGATGATAGCTTTTGGTCTAACATACAAAGCT…	1225	Sobralene
S1S02	Or137	2	ATGGCGTTCGAGGAGAATAAGATTTTGTACAGAAAAATTGTTGAATCAACTAACAAGTTAGGTTCTTTTGGTGGAGTTGATTTCCTCTTAAGAGACATTACAAAACCTTTCTCAAAAAGTGGATATGCTGCAATCATTATTCTTTTATTTGGTCACAGCTGTATATTTTACTCGACGTACCATTTTAAGGACGATTTTATGAATTTGGCATTTGTTTTTACGACATCGGGTGTGGCATATTTAACACTTCAAAAATGGTACGCAATTTTCACTATGAATCGCTATGCTCATAGAATTATTCAAGAAGTGAACCTCATACTGGAAAGAACATCAAAACATCCTAACCAGGCGGGTGAGATGCACAAGGGGATGATAGTTTTTGGTCTAACATACAAAGCT…	1164	ATGGCGTTCGAGGAGAATAAGATTTTGTACAGAAAAATTGTTGAATCAACTAACAAGTTAGGTTCTTTTGGTGGAGTTGATTTCCTCTTAAGAGACATTACAAAACCTTTCTCAAAAAGTGGATATGCTGCAATCATTATTCTTTTATTTGGTCACAGCTGTATATTTTACTCGACGTACCATTTTAAGGACGATTTTATGAATTTGGCATTTGTTTTTACGACATCGGGTGTGGCATATTTAACACTTCAAAAATGGTACGCAATTTTCACTATGAATCGCTATGCTCATAGAATTATTCAAGAAGTGAACCTCATACTGGAAAGAACATCAAAACATCCTAACCAGGCGGGTGAGATGCACAAGGGGATGATAGTTTTTGGTCTAACATACAAAGCT…	1225	9MGB_low
S1S03	Or137	2	ATGGTGTTTGAGGAGAATAAGATTTTGTACAGAAAAATTATTGAATCAACTAACAAGTTAGGTTCTTTTGGTGGAGTTGATTTCCTCTTAAGAGACATTACAAAACCTTTCTCAAAAAGTGGATATGCTGCAATCATTATTCTTTTATTCGGCCATAGCTGCATATTTTACTCTACGTACCATTTTAAGGACGATTTTATGAATTTGGCATTTGTTTTGACAACATCGGGTGTGGCATATTTAACACTTCAAAAATGGTACGCAATTTTCACTATGAATCGCTATGCTCATAGAATTATTCAAGAAGTGAACCTAATACTGGAAAGAACATCGAAACATCCTAACCAGGCGGGTGAGATGCACAAGGGGATGATTGTTTTTGGTCTAACATACAAAGCT…	1164	ATGGTGTTTGAGGAGAATAAGATTTTGTACAGAAAAATTATTGAATCAACTAACAAGTTAGGTTCTTTTGGTGGAGTTGATTTCCTCTTAAGAGACATTACAAAACCTTTCTCAAAAAGTGGATATGCTGCAATCATTATTCTTTTATTCGGCCATAGCTGCATATTTTACTCTACGTACCATTTTAAGGACGATTTTATGAATTTGGCATTTGTTTTGACAACATCGGGTGTGGCATATTTAACACTTCAAAAATGGTACGCAATTTTCACTATGAATCGCTATGCTCATAGAATTATTCAAGAAGTGAACCTAATACTGGAAAGAACATCGAAACATCCTAACCAGGCGGGTGAGATGCACAAGGGGATGATTGTTTTTGGTCTAACATACAAAGCT…	1225	9MGB_low
S1S07	Or137	2	ATGGTGTTTGAGGAGAATAAGATTTTGTACAGAAAGATTGTTGAATCAACTAACAAGTTAGGTTCTTTTGGTGGAGTTGATTTCCTCTTAAGAGACATTACAAAACCTTTCTCAAAAAGTGGATATGCTGCAATCATTATTCTTTTATTCGGCCATAGCTGCATATTTTACTCTACGTACCATTTTAAGGACGATTTTATGAATTTAGCATTTGTTTTGACAACATCGGGTGTTGCGTATTTAACACTTCAAAAATGGTACGCAATTTTCACTATGAATCGCTATGCTCATAGAATTATTCAAGAAGTGAACCTAATACTGGAAAGAACATCGAAACATCCTAACCAGGCGGGTGAGATGCACAAGGGGATGATTGTTTTTGGTCTAACATACAAAGCT…	1164	ATGGTGTTTGAGGAGAATAAGATTTTGTACAGAAAGATTGTTGAATCAACTAACAAGTTAGGTTCTTTTGGTGGAGTTGATTTCCTCTTAAGAGACATTACAAAACCTTTCTCAAAAAGTGGATATGCTGCAATCATTATTCTTTTATTCGGCCATAGCTGCATATTTTACTCTACGTACCATTTTAAGGACGATTTTATGAATTTAGCATTTGTTTTGACAACATCGGGTGTTGCGTATTTAACACTTCAAAAATGGTACGCAATTTTCACTATGAATCGCTATGCTCATAGAATTATTCAAGAAGTGAACCTAATACTGGAAAGAACATCGAAACATCCTAACCAGGCGGGTGAGATGCACAAGGGGATGATTGTTTTTGGTCTAACATACAAAGCT…	1225	9MGB_low
S1S09	Or137	2	ATGGCGTTCGAGGAGAATAAGATTTTGTATAGAAAAATTGTTGAATCAACTAACAAGTTAGGTTCTTTTGGTGGAGTTGACTTTCTCTTAAGAGACATTACAAAACCTTTCTCAAAAAGTGGATATGCTGCAATCATTATTCTCTTATTCGGCCATAGCTGTATATTTTACTCTACGTACCATTTTAAGGACGATTTTATGAATTTGGCATTTGTTTTGACGACATCGGGTGTGGCGTATTTAACACTTCAAAAATGGTACGCAATTTTCACTATGAATCGCTATGCTCATAGAATTATTCAAGAAGTGAACCTAATACTGGAAAGAACATCGAAACATCCTAACCAGGCGGGTGAGATGCACAAGGGGATGATAGTTTTTGGTCTTACATACAAAGCT…	1164	ATGGCGTTCGAGGAGAATAAGATTTTGTATAGAAAAATTGTTGAATCAACTAACAAGTTAGGTTCTTTTGGTGGAGTTGACTTTCTCTTAAGAGACATTACAAAACCTTTCTCAAAAAGTGGATATGCTGCAATCATTATTCTCTTATTCGGCCATAGCTGTATATTTTACTCTACGTACCATTTTAAGGACGATTTTATGAATTTGGCATTTGTTTTGACGACATCGGGTGTGGCGTATTTAACACTTCAAAAATGGTACGCAATTTTCACTATGAATCGCTATGCTCATAGAATTATTCAAGAAGTGAACCTAATACTGGAAAGAACATCGAAACATCCTAACCAGGCGGGTGAGATGCACAAGGGGATGATAGTTTTTGGTCTTACATACAAAGCT…	1227	9MGB_low
S1S13	Or137	2	ATGGTGTTTGAGGAGAATAAGATTTTGTACAGAAAAATTATTGAATCAACTAACAAGTTAGGTTCTTTTGGTGGAGTTGATTTCCTCTTAAGAGACATTACAAAACCTTTCTCAAAAAGTGGATATGCTGCAATCATTATTCTTTTATTCGGCCATAGCTGCATATTTTACTCTACGTACCATTTTAAGGACGATTTTATGAATTTGGCATTTGTTTTGACGACATCGGGTGTGGCGTATTTAACACTTCAAAAATGGTACGCAATTTTCACTATGAATCGCTATGCTCATAGAATTATTCAAGAAGTGAACCTAATACTGGAAAGAACATCGAAACATCCTAACCAGGCGGGTGAGATGCACAAGGGGATGATTGTGTTTGGTCTAACATACAAAGCT…	1164	ATGGTGTTTGAGGAGAATAAGATTTTGTACAGAAAAATTATTGAATCAACTAACAAGTTAGGTTCTTTTGGTGGAGTTGATTTCCTCTTAAGAGACATTACAAAACCTTTCTCAAAAAGTGGATATGCTGCAATCATTATTCTTTTATTCGGCCATAGCTGCATATTTTACTCTACGTACCATTTTAAGGACGATTTTATGAATTTGGCATTTGTTTTGACGACATCGGGTGTGGCGTATTTAACACTTCAAAAATGGTACGCAATTTTCACTATGAATCGCTATGCTCATAGAATTATTCAAGAAGTGAACCTAATACTGGAAAGAACATCGAAACATCCTAACCAGGCGGGTGAGATGCACAAGGGGATGATTGTGTTTGGTCTAACATACAAAGCT…	1225	9MGB_low
S1S14	Or137	2	ATGGTGTTTGAGGAGAATAAGATTTTGTACAGAAAAATTGTTGAATCAACTAACAAGTTAGGTTCTTTTGGTGGAGTTGATTTCCTCTTAAGAGACATTACAAAACCTTTCTCAAAAAGTGGATATGCTGCAATTATTATTCTTTTATTCGGTCACAGCTGTATATTTTACTCTACGTACCATTTTAAGGATGATTTTATGAATTTGGCATTTGTTTTGACAACATCGGGTGTGGCATATTTAACACTTCAAAAATGGTACGCAATTTTCACTATGAATCGCTATGCTCATAGAATTATTCAAGAAGTGCACCTAATACTGGAAAGAACATCGAAACATCCTAACCAGGCGGGTGAGATGCACAAGGGGATGATTGTTTTTGGTCTAACATACAAAGCT…	1164	ATGGTGTTTGAGGAGAATAAGATTTTGTACAGAAAAATTGTTGAATCAACTAACAAGTTAGGTTCTTTTGGTGGAGTTGATTTCCTCTTAAGAGACATTACAAAACCTTTCTCAAAAAGTGGATATGCTGCAATTATTATTCTTTTATTCGGTCACAGCTGTATATTTTACTCTACGTACCATTTTAAGGATGATTTTATGAATTTGGCATTTGTTTTGACAACATCGGGTGTGGCATATTTAACACTTCAAAAATGGTACGCAATTTTCACTATGAATCGCTATGCTCATAGAATTATTCAAGAAGTGCACCTAATACTGGAAAGAACATCGAAACATCCTAACCAGGCGGGTGAGATGCACAAGGGGATGATTGTTTTTGGTCTAACATACAAAGCT…	1230	9MGB_low
S1S01	Or137	2	ATGGTGTTCGAGGAGAATAAGATTTTGTACAGAAAAATTGTTGAATCAACTAACAAGTTAGGTTCTTTTGGTGGAGTTGATTTCCTCTTAAGAGACATTACAAAACCTTTCTCAAAAAGTGGATATGCTGCAATCATTATTCTTTTATTCGGTCATAGCTGCATATTTTACTCTACGTACCATTTTAAGGACGATTTTATGAATTTGGCATTTGTTTTGACAACATCGGGTGTGGCGTATTTAACACTTCAAAAATGGTACGCAATTTTCACTATGAATCGCTATGCTCATAGAATTATTCAAGAAGTGAACCTGATACTGGAAAGAACATCAAAACATCCTAACCAGGCGGGTGAGATGCACAAGGGGATGATAGTTTTTGGTCTAACATACAAAGCT…	1164	ATGGTGTTCGAGGAGAATAAGATTTTGTACAGAAAAATTGTTGAATCAACTAACAAGTTAGGTTCTTTTGGTGGAGTTGATTTCCTCTTAAGAGACATTACAAAACCTTTCTCAAAAAGTGGATATGCTGCAATCATTATTCTTTTATTCGGTCATAGCTGCATATTTTACTCTACGTACCATTTTAAGGACGATTTTATGAATTTGGCATTTGTTTTGACAACATCGGGTGTGGCGTATTTAACACTTCAAAAATGGTACGCAATTTTCACTATGAATCGCTATGCTCATAGAATTATTCAAGAAGTGAACCTGATACTGGAAAGAACATCAAAACATCCTAACCAGGCGGGTGAGATGCACAAGGGGATGATAGTTTTTGGTCTAACATACAAAGCT…	1225	3MαH
S1S04	Or137	2	ATGGCGTTCGAGGAGAATAAGATTCTGTACAGAAAAATTGTTGAATCAACCAACAAGTTAGGTTCTTTTGGTGGAGTTGATTTCCTCTTAAGAGACATTACAAAACCTTTCTCAAAAAGTGGATATGCTGCAATCATTATTCTTTTATTCGGTCATAGCTGCATATTTTACTCTACGTACCATTTTAAGGACGATTTTATGAATTTGGCATTTGTTTTGACAACATCGGGTGTGGCGTATTTAACACTTCAAAAATGGTACGCAATTTTCACTATGAATCGCTATGCTCATAGAATTATTCAAGAAGTGAACCTGATACTGGAAAGAACATCAAAACATCCTAACCAGGCGGGTGAGATGCACAAGGGGATGATAGTTTTTGGTCTAACATACAAAGCT…	1164	ATGGCGTTCGAGGAGAATAAGATTCTGTACAGAAAAATTGTTGAATCAACCAACAAGTTAGGTTCTTTTGGTGGAGTTGATTTCCTCTTAAGAGACATTACAAAACCTTTCTCAAAAAGTGGATATGCTGCAATCATTATTCTTTTATTCGGTCATAGCTGCATATTTTACTCTACGTACCATTTTAAGGACGATTTTATGAATTTGGCATTTGTTTTGACAACATCGGGTGTGGCGTATTTAACACTTCAAAAATGGTACGCAATTTTCACTATGAATCGCTATGCTCATAGAATTATTCAAGAAGTGAACCTGATACTGGAAAGAACATCAAAACATCCTAACCAGGCGGGTGAGATGCACAAGGGGATGATAGTTTTTGGTCTAACATACAAAGCT…	1225	3MαH
S1S05	Or137	2	ATGGCGTTCGAGGAGAATAAGATTCTGTACAGAAAAATTGTTGAATCAACTAACAAGTTAGGTTCTTTTGGTGGAGTTGATTTCCTCTTAAGAGACATTACAAAACCTTTCTCAAAAAGTGGATATGCTGCAATCATTATTCTTTTATTCGGTCATAGCTGCATATTTTACTCTACGTACCATTTTAAGGACGATTTTATGAATTTGGCATTTGTTTTGACAACATCGGGTGTGGCGTATTTAACACTTCAAAAATGGTACGCAATTTTCACTATGAATCGCTATGCTCATAGAATTATTCAAGAAGTGAACCTGATACTGGAAAGAACATCAAAACATCCTAACCAGGCGGGTGAGATGCACAAGGGGATGATAGTTTTTGGTCTAACATACAAAGCT…	1164	ATGGCGTTCGAGGAGAATAAGATTCTGTACAGAAAAATTGTTGAATCAACTAACAAGTTAGGTTCTTTTGGTGGAGTTGATTTCCTCTTAAGAGACATTACAAAACCTTTCTCAAAAAGTGGATATGCTGCAATCATTATTCTTTTATTCGGTCATAGCTGCATATTTTACTCTACGTACCATTTTAAGGACGATTTTATGAATTTGGCATTTGTTTTGACAACATCGGGTGTGGCGTATTTAACACTTCAAAAATGGTACGCAATTTTCACTATGAATCGCTATGCTCATAGAATTATTCAAGAAGTGAACCTGATACTGGAAAGAACATCAAAACATCCTAACCAGGCGGGTGAGATGCACAAGGGGATGATAGTTTTTGGTCTAACATACAAAGCT…	1225	3MαH
S1S06	Or137	2	ATGGTGTTCGAGGAGAATAAGATTTTGTACAGAAAAATTGTTGAATCAACTAACAAGTTAGGTTCTTTTGGTGGAGTTGATTTCCTCTTAAGAGACATTACAAAACCTTTCTCAAAAAGTGGATATGCTGCAATCATTATTCTTTTATTCGGTCATAGCTGCATATTTTACTCTACGTACCATTTTAAGGACGATTTTATGAATTTGGCATTTGTTTTGACAACATCGGGTGTGGCGTATTTAACACTTCAAAAATGGTACGCAATTTTCACTATGAATCGCTATGCTCATAGAATTATTCAAGAAGTGAACCTGATACTGGAAAGAACATCAAAACATCCTAACCAGGCGGATGAGATGCACAAGGGGATGATAGTTTTTGGTCTAACATACAAAGCT…	1164	ATGGTGTTCGAGGAGAATAAGATTTTGTACAGAAAAATTGTTGAATCAACTAACAAGTTAGGTTCTTTTGGTGGAGTTGATTTCCTCTTAAGAGACATTACAAAACCTTTCTCAAAAAGTGGATATGCTGCAATCATTATTCTTTTATTCGGTCATAGCTGCATATTTTACTCTACGTACCATTTTAAGGACGATTTTATGAATTTGGCATTTGTTTTGACAACATCGGGTGTGGCGTATTTAACACTTCAAAAATGGTACGCAATTTTCACTATGAATCGCTATGCTCATAGAATTATTCAAGAAGTGAACCTGATACTGGAAAGAACATCAAAACATCCTAACCAGGCGGATGAGATGCACAAGGGGATGATAGTTTTTGGTCTAACATACAAAGCT…	1225	3MαH
S1S08	Or137	2	ATGGCGTTCGAGGAGAATAAGATTCTGTACAGAAAAATTGTTGAATCAACTAACAAGTTAGGTTCTTTTGGTGGAGTTGATTTCCTCTTAAGAGACATTACAAAACCTTTCTCAAAAAGTGGATATGCTGCAATCATTATTCTTTTATTCGGTCATAGCTGTATATTTTACTCTACGTACCATTTTAAGGACGATTTTATGAATTTGGCATTTGTTTTGACAACATCGGGTGTGGCGTATTTAACACTTCAAAAATGGTACGCAATTTTCACTATGAATCGCTATGCTCATAGAATTATTCAAGAAGTGAACCTGATACTGGAAAGAACATCAAAACATCCTAACCAGGCGGATGAGATGCACAAGGGGATGATAGTTTTTGGTCTAACATACAAAGCT…	1164	ATGGCGTTCGAGGAGAATAAGATTCTGTACAGAAAAATTGTTGAATCAACTAACAAGTTAGGTTCTTTTGGTGGAGTTGATTTCCTCTTAAGAGACATTACAAAACCTTTCTCAAAAAGTGGATATGCTGCAATCATTATTCTTTTATTCGGTCATAGCTGTATATTTTACTCTACGTACCATTTTAAGGACGATTTTATGAATTTGGCATTTGTTTTGACAACATCGGGTGTGGCGTATTTAACACTTCAAAAATGGTACGCAATTTTCACTATGAATCGCTATGCTCATAGAATTATTCAAGAAGTGAACCTGATACTGGAAAGAACATCAAAACATCCTAACCAGGCGGATGAGATGCACAAGGGGATGATAGTTTTTGGTCTAACATACAAAGCT…	1225	3MαH
S1S10	Or137	2	ATGGCGTTCGAGGAGAATAAGGTTCTGTACAGAAAAATTGTTGAATCAACCAACAAGTTAGGTTCTTTTGGTGGAGTTGATTTCCTCTTAAGAGACATTACAAAACCTTTCTCAAAAAGTGGATATGCTGCAATCATTATTCTTTTATTCGGTCATAGCTGCATATTTTACTCTACGTACCATTTTAAGGACGATTTTATGAATTTGGCATTTGTTTTGACAACATCGGGTGTGGCGTATTTAACACTTCAAAAATGGTACGCAATTTTCACTATGAATCGCTATGCTCATAGAATTATTCAAGAAGTGAACCTGATACTGGAAAGAACATCAAAACATCCTAACCAGGCGGATGAGATGCACAAGGGGATGATAGTTTTTGGTCTAACATACAAAGCT…	1164	ATGGCGTTCGAGGAGAATAAGGTTCTGTACAGAAAAATTGTTGAATCAACCAACAAGTTAGGTTCTTTTGGTGGAGTTGATTTCCTCTTAAGAGACATTACAAAACCTTTCTCAAAAAGTGGATATGCTGCAATCATTATTCTTTTATTCGGTCATAGCTGCATATTTTACTCTACGTACCATTTTAAGGACGATTTTATGAATTTGGCATTTGTTTTGACAACATCGGGTGTGGCGTATTTAACACTTCAAAAATGGTACGCAATTTTCACTATGAATCGCTATGCTCATAGAATTATTCAAGAAGTGAACCTGATACTGGAAAGAACATCAAAACATCCTAACCAGGCGGATGAGATGCACAAGGGGATGATAGTTTTTGGTCTAACATACAAAGCT…	1225	3MαH
S1S12	Or137	2	ATGGCGTTCGAGGAGAATAAGATTCTGTACAGAAAAATTGTTGAATCAACCAACAAGTTAGGTTCTTTTGGTGGAGTTGATTTCCTCTTAAGAGACATTACAAAACCTTTCTCAAAAAGTGGATATGCTGCAATCATTATTCTTTTATTCGGTCATAGCTGCATATTTTACTCTACGTACCATTTTAAGGACGATTTTATGAATTTGGCATTTGTTTTGACAACATCGGGTGTGGCGTATTTAACACTTCAAAAATGGTACGCAATTTTCACTATGAATCGCTATGCTCATAGAATTATTCAAGAAGTGAACCTGATACTGGAAAGAACATCAAAACATCCTAACCAGGCGGGTGAGATGCACAAGGGGATGATAGTTTTTGGTCTAACATACAAAGCT…	1164	ATGGCGTTCGAGGAGAATAAGATTCTGTACAGAAAAATTGTTGAATCAACCAACAAGTTAGGTTCTTTTGGTGGAGTTGATTTCCTCTTAAGAGACATTACAAAACCTTTCTCAAAAAGTGGATATGCTGCAATCATTATTCTTTTATTCGGTCATAGCTGCATATTTTACTCTACGTACCATTTTAAGGACGATTTTATGAATTTGGCATTTGTTTTGACAACATCGGGTGTGGCGTATTTAACACTTCAAAAATGGTACGCAATTTTCACTATGAATCGCTATGCTCATAGAATTATTCAAGAAGTGAACCTGATACTGGAAAGAACATCAAAACATCCTAACCAGGCGGGTGAGATGCACAAGGGGATGATAGTTTTTGGTCTAACATACAAAGCT…	1225	3MαH
S2S01	Or137	2	ATGGTGTTTGAGGAGAATAAGATTTTGTACAGAAAAATTGTTGAATCAACTAACAAGTTAGGTTCTTTTGGTGGAGTTGATTTCCTCTTAAGAGACATTACAAAACCTTTCTCAAAAAGTGGATATGCTGCAATCATTATTCTTTTATTCGGCCATAGCTGCATATTTTACTCTACGTACCATTTTAAGGACGATTTTATGAATTTGGCATTTGTTTTGACGACATCGGGTGTGGCGTATTTAACACTTCAAAAATGGTACGCAATTTTCACTATGAATCGCTATGCTCATAGAATTATTCAAGAAGTGAATCTAATACTGGAAAGAACATCGAAACATCCTAACCAGGTGGGTGAGATGCACAAGGGGATGATAGTTTTTGGTCTAACGTACAAAGCT…	1164	ATGGTGTTTGAGGAGAATAAGATTTTGTACAGAAAAATTGTTGAATCAACTAACAAGTTAGGTTCTTTTGGTGGAGTTGATTTCCTCTTAAGAGACATTACAAAACCTTTCTCAAAAAGTGGATATGCTGCAATCATTATTCTTTTATTCGGCCATAGCTGCATATTTTACTCTACGTACCATTTTAAGGACGATTTTATGAATTTGGCATTTGTTTTGACGACATCGGGTGTGGCGTATTTAACACTTCAAAAATGGTACGCAATTTTCACTATGAATCGCTATGCTCATAGAATTATTCAAGAAGTGAATCTAATACTGGAAAGAACATCGAAACATCCTAACCAGGTGGGTGAGATGCACAAGGGGATGATAGTTTTTGGTCTAACGTACAAAGCT…	1225	Sobralene
S2S02	Or137	2	ATGGCGTTCGAGGAGAATAAAATTATGTACAGAAAAATTGTTGAATCAACTAACAAATTTGGTTCTCTTGGTGGAGTTGATTTTCTCTTAAGAGACATTACAAAACCTTTCTCAAAAAGTGGATATGCTGCAATCATTATTCTTTTATTCGGTCACAGTTGTATATTTTACTCTACGTACCATTTTAAGGACGATTTTATGAATTTGGCATTTGTTTTGACAACATCGGGTGTAGCATATTTAACACTTCAAAAATGGTACGCAATTTTCACTATGAATCGCTATGCTCATAGAATTATTAAAGAAGTGGACCTAATACTGGAAAGAACATCGAGATATCCTAACCAGGCGGGTGAGATGCACAAGGGGATGATAGCTTTTGGTCTAACATACAAAGCT…	1164	ATGGCGTTCGAGGAGAATAAAATTATGTACAGAAAAATTGTTGAATCAACTAACAAATTTGGTTCTCTTGGTGGAGTTGATTTTCTCTTAAGAGACATTACAAAACCTTTCTCAAAAAGTGGATATGCTGCAATCATTATTCTTTTATTCGGTCACAGTTGTATATTTTACTCTACGTACCATTTTAAGGACGATTTTATGAATTTGGCATTTGTTTTGACAACATCGGGTGTAGCATATTTAACACTTCAAAAATGGTACGCAATTTTCACTATGAATCGCTATGCTCATAGAATTATTAAAGAAGTGGACCTAATACTGGAAAGAACATCGAGATATCCTAACCAGGCGGGTGAGATGCACAAGGGGATGATAGCTTTTGGTCTAACATACAAAGCT…	1225	Sobralene
S2S03	Or137	2	ATGGCGTTCGAGGAGAATAAAATTATGTACAGAAAAATTGTTGAATCGACTAACAAGTTTGGTTCTCTTGGTGGAGTTGATTTTCTTCTCCGAGACATTACAAAACCTTTCTCAAAAAGTGGATATGCTGCAATCATTATTCTTTTATTCGGTCATAGCTGTATATTTTACTCTACGTACCATTTTAAGGACGATTTTATGAATTTGGCATTTGTTTTGACGACATCGGGTGTGGCATATTTAACACTTCAAAAATGGTACGCAATTTTCACTATGAATCGCTATGCTCATAGAATTATTCAAGAAGTGAACCTAATACTGGAAAGAACATCGAGACATCCTAACCAGGCGGGTGAGATGCACAAGGGGATGATAGCTTTTGGTCTAACATACAAAGCT…	1164	ATGGCGTTCGAGGAGAATAAAATTATGTACAGAAAAATTGTTGAATCGACTAACAAGTTTGGTTCTCTTGGTGGAGTTGATTTTCTTCTCCGAGACATTACAAAACCTTTCTCAAAAAGTGGATATGCTGCAATCATTATTCTTTTATTCGGTCATAGCTGTATATTTTACTCTACGTACCATTTTAAGGACGATTTTATGAATTTGGCATTTGTTTTGACGACATCGGGTGTGGCATATTTAACACTTCAAAAATGGTACGCAATTTTCACTATGAATCGCTATGCTCATAGAATTATTCAAGAAGTGAACCTAATACTGGAAAGAACATCGAGACATCCTAACCAGGCGGGTGAGATGCACAAGGGGATGATAGCTTTTGGTCTAACATACAAAGCT…	1225	Sobralene
S2S04	Or137	2	ATGGCGTTCGAGGAGAATAAAATTATGTACAGAAAAATTGTTGAATCAACTAACAAATTTGGTTCTCTTGGTGGAGTTGATTTTCTCTTAAGAGACATTACAAAACCTTTCTCAAAAAGTGGATATGCTGCAATCATTATTCTTTTATTCGGTCACAGTTGTATATTTTACTCTACGTACCATTTTAAGGACGATTTTATGAATTTGGCATTTGTTTTGACGACATCGGGTGTGGCATATTTAACACTTCAAAAATGGTACGCAATTTTCACTATGAATCGCTATGCTCATAGAATTATTCAAGAAGTGAACCTAATACTGGAAAGAACATCGAGATATCCTAACCAGGCGGGTGAGATGCACAAGGGGATGATAGCTTTTGGTCTAACATACAAAGCT…	1164	ATGGCGTTCGAGGAGAATAAAATTATGTACAGAAAAATTGTTGAATCAACTAACAAATTTGGTTCTCTTGGTGGAGTTGATTTTCTCTTAAGAGACATTACAAAACCTTTCTCAAAAAGTGGATATGCTGCAATCATTATTCTTTTATTCGGTCACAGTTGTATATTTTACTCTACGTACCATTTTAAGGACGATTTTATGAATTTGGCATTTGTTTTGACGACATCGGGTGTGGCATATTTAACACTTCAAAAATGGTACGCAATTTTCACTATGAATCGCTATGCTCATAGAATTATTCAAGAAGTGAACCTAATACTGGAAAGAACATCGAGATATCCTAACCAGGCGGGTGAGATGCACAAGGGGATGATAGCTTTTGGTCTAACATACAAAGCT…	1225	Sobralene
S2S07	Or137	2	ATGGCGTTCGAGGAGAATAAAATTATGTACAGAAAAATTGTTGAATCAACTAACAAATTTGGTTCTCTTGGTGGAGTTGATTTTCTCTTAAGAGACATTACAAAACCTTTCTCAAAAAGTGGATATGCTGCAATCATTATTCTTTTATTCGGTCACAGTTGTATATTTTACTCTACGTACCATTTTAAGGACGATTTTATGAATTTGGCATTTGTTTTGACGACATCGGGTGTGGCATATTTAACACTTCAAAAATGGTACGCAATTTTCACTATGAATCGCTATGCTCATAGAATTATTCAAGAAGTGAACCTAATACTGGAAAGAACATCGAGATATCCTAACCAGGCGGGTGAGATGCACAAGGGGATGATAGCTTTTGGTCTAACATACAAAGCT…	1164	ATGGCGTTCGAGGAGAATAAAATTATGTACAGAAAAATTGTTGAATCAACTAACAAATTTGGTTCTCTTGGTGGAGTTGATTTTCTCTTAAGAGACATTACAAAACCTTTCTCAAAAAGTGGATATGCTGCAATCATTATTCTTTTATTCGGTCACAGTTGTATATTTTACTCTACGTACCATTTTAAGGACGATTTTATGAATTTGGCATTTGTTTTGACGACATCGGGTGTGGCATATTTAACACTTCAAAAATGGTACGCAATTTTCACTATGAATCGCTATGCTCATAGAATTATTCAAGAAGTGAACCTAATACTGGAAAGAACATCGAGATATCCTAACCAGGCGGGTGAGATGCACAAGGGGATGATAGCTTTTGGTCTAACATACAAAGCT…	1225	Sobralene
S2S08	Or137	2	ATGGCGTTCGAGGAGAATAAAATTATGTACAGAAAAATTGTTGAATCGACTAACAAGTTTGGTTCTCTTGGTGGAGTTGATTTTCTTCTCCGAGACATTACAAAACCTTTCTCAAAAAGTGGATATGCTGCAATCATTATTCTTTTATTCGGTCATAGCTGTATATTTTACTCTACGTACCATTTTAAGGACGATTTTATGAATTTGGCATTTGTTTTGACGACATCGGGTGTGGCATATTTAACACTTCAAAAATGGTACGCAATTTTCACTATGAATCGCTATGCTCATAGAATTATTCAAGAAGTGAACCTAATACTGGAAAGAACATCGAGACATCCTAACCAGGCGGGTGAGATGCACAAGGGGATGATAGCTTTTGGTCTAACATACAAAGCT…	1164	ATGGCGTTCGAGGAGAATAAAATTATGTACAGAAAAATTGTTGAATCGACTAACAAGTTTGGTTCTCTTGGTGGAGTTGATTTTCTTCTCCGAGACATTACAAAACCTTTCTCAAAAAGTGGATATGCTGCAATCATTATTCTTTTATTCGGTCATAGCTGTATATTTTACTCTACGTACCATTTTAAGGACGATTTTATGAATTTGGCATTTGTTTTGACGACATCGGGTGTGGCATATTTAACACTTCAAAAATGGTACGCAATTTTCACTATGAATCGCTATGCTCATAGAATTATTCAAGAAGTGAACCTAATACTGGAAAGAACATCGAGACATCCTAACCAGGCGGGTGAGATGCACAAGGGGATGATAGCTTTTGGTCTAACATACAAAGCT…	1225	Sobralene
S2S09	Or137	2	ATGGCGTTCGAGGAGAATAAAATTATGTACAGAAAAATTGTTGAATCAACTAACAAATTTGGTTCTCTTGGTGGAGTTGATTTTCTCTTAAGAGACATTACAAAACCTTTCTCAAAAAGTGGATATGCTGCAATCATTATTCTTTTATTCGGTCACAGTTGTATATTTTACTCTACGTACCATTTTAAGGACGATTTTATGAATTTGGCATTTGTTTTGACAACATCGGGTGTAGCATATTTAACACTTCAAAAATGGTACGCAATTTTCACTATGAATCGCTATGCTCATAGAATTATTAAAGAAGTGGACCTAATACTGGAAAGAACATCGAGATATCCTAACCAGGCGGGTGAGATGCACAAGGGGATGATAGCTTTTGGTCTAACATACAAAGCT…	1164	ATGGCGTTCGAGGAGAATAAAATTATGTACAGAAAAATTGTTGAATCAACTAACAAATTTGGTTCTCTTGGTGGAGTTGATTTTCTCTTAAGAGACATTACAAAACCTTTCTCAAAAAGTGGATATGCTGCAATCATTATTCTTTTATTCGGTCACAGTTGTATATTTTACTCTACGTACCATTTTAAGGACGATTTTATGAATTTGGCATTTGTTTTGACAACATCGGGTGTAGCATATTTAACACTTCAAAAATGGTACGCAATTTTCACTATGAATCGCTATGCTCATAGAATTATTAAAGAAGTGGACCTAATACTGGAAAGAACATCGAGATATCCTAACCAGGCGGGTGAGATGCACAAGGGGATGATAGCTTTTGGTCTAACATACAAAGCT…	1225	Sobralene
S2S10	Or137	2	ATGGCGTTCGAGGAGAATAAAATTATGTACAGAAAAATTGTTGAATCAACTAACAAATTTGGTTCTCTTGGTGGAGTTGATTTTCTCTTAAGAGACATTACAAAACCTTTCTCAAAAAGTGGATATGCTGCAATCATTATTCTTTTATTCGGTCATAGCTGTATATTTTACTCTACGTACCATTTTAAGGACGATTTTATGAATTTGGCATTTGTTTTGACGACATCGGGTGTGGCATATTTAACACTTCAAAAATGGTACGCAATTTTCACTATGAATCGCTATGCTCATAGAATTATTCAAGAAGTGAACCTAATACTGGAAAGAACATCGAGACATCCTAACCAGGCGGGTGAGATGCACAAGGGGATGATAGCTTTTGGTCTAACATACAAAGCT…	1164	ATGGCGTTCGAGGAGAATAAAATTATGTACAGAAAAATTGTTGAATCAACTAACAAATTTGGTTCTCTTGGTGGAGTTGATTTTCTCTTAAGAGACATTACAAAACCTTTCTCAAAAAGTGGATATGCTGCAATCATTATTCTTTTATTCGGTCATAGCTGTATATTTTACTCTACGTACCATTTTAAGGACGATTTTATGAATTTGGCATTTGTTTTGACGACATCGGGTGTGGCATATTTAACACTTCAAAAATGGTACGCAATTTTCACTATGAATCGCTATGCTCATAGAATTATTCAAGAAGTGAACCTAATACTGGAAAGAACATCGAGACATCCTAACCAGGCGGGTGAGATGCACAAGGGGATGATAGCTTTTGGTCTAACATACAAAGCT…	1225	Sobralene
S2S11	Or137	2	ATGGCGTTCGAGGAGAATAAAATTATGTACAGAAAAATTGTTGAATCAACTAACAAATTTGGTTCTCTTGGTGGAGTTGATTTTCTCTTAAGAGACATTACAAAACCTTTCTCAAAAAGTGGATATGCTGCAATCATTATTCTTTTATTCGGTCACAGTTGTATATTTTACTCTACGTACCATTTTAAGGACGATTTTATGAATTTGGCATTTGTTTTGACGACATCGGGTGTGGCATATTTAACACTTCAAAAATGGTACGCAATTTTCACTATGAATCGCTATGCTCATAGAATTATTCAAGAAGTGAACCTAATACTGGAAAGAACATCGAGATATCCTAACCAGGCGGGTGAGATGCACAAGGGGATGATAGTTTTTGGTCTAACATACAAAGCT…	1164	ATGGCGTTCGAGGAGAATAAAATTATGTACAGAAAAATTGTTGAATCAACTAACAAATTTGGTTCTCTTGGTGGAGTTGATTTTCTCTTAAGAGACATTACAAAACCTTTCTCAAAAAGTGGATATGCTGCAATCATTATTCTTTTATTCGGTCACAGTTGTATATTTTACTCTACGTACCATTTTAAGGACGATTTTATGAATTTGGCATTTGTTTTGACGACATCGGGTGTGGCATATTTAACACTTCAAAAATGGTACGCAATTTTCACTATGAATCGCTATGCTCATAGAATTATTCAAGAAGTGAACCTAATACTGGAAAGAACATCGAGATATCCTAACCAGGCGGGTGAGATGCACAAGGGGATGATAGTTTTTGGTCTAACATACAAAGCT…	1225	Sobralene
S2S12	Or137	3	ATGGCGTTCGAGGAGAATAAAATTATGTACAGAAAAATTGTTGAATCAACTAACAAATTTGGTTCTCTTGGTGGAGTTGATTTTCTCTTAAGAGACATTACAAAACCTTTCTCAAAAAGTGGATATGCTGCAATCATTATTCTTTTATTCGGTCACAGTTGTATATTTTACTCTACGTACCATTTTAAGGACGATTTTATGAATTTGGCATTTGTTTTGACGACATCGGGTGTGGCATATTTAACACTTCAAAAATGGTACGCAATTTTCACTATGAATCGCTATGCTCATAGAATTATTCAAGAAGTGAACCTAATACTGGAAAGAACATCGAGATATCCTAACCAGGCGGGTGAGATGCACAAGGGGATGATAGCTTTTGGTCTAACATACAAAGCT…	1164	ATGGCGTTCGAGGAGAATAAAATTATGTACAGAAAAATTGTTGAATCAACTAACAAATTTGGTTCTCTTGGTGGAGTTGATTTTCTCTTAAGAGACATTACAAAACCTTTCTCAAAAAGTGGATATGCTGCAATCATTATTCTTTTATTCGGTCACAGTTGTATATTTTACTCTACGTACCATTTTAAGGACGATTTTATGAATTTGGCATTTGTTTTGACGACATCGGGTGTGGCATATTTAACACTTCAAAAATGGTACGCAATTTTCACTATGAATCGCTATGCTCATAGAATTATTCAAGAAGTGAACCTAATACTGGAAAGAACATCGAGATATCCTAACCAGGCGGGTGAGATGCACAAGGGGATGATAGCTTTTGGTCTAACATACAAAGCT…	1225	Sobralene
S2S13	Or137	2	ATGGCGTTCGAGGAGAATAAAATTATGTACAGAAAAATTGTTGAATCAACTAACAAATTTGGTTCTCTTGGTGGAGTTGATTTTCTCTTAAGAGACATTACAAAACCTTTCTCAAAAAGTGGATATGCTGCAATCATTATTCTTTTATTCGGTCACAGTTGTATATTTTACTCTACGTACCATTTTAAGGACGATTTTATGAATTTGGCATTTGTTTTGACGACATCGGGTGTGGCATATTTAACACTTCAAAAATGGTACGCAATTTTCACTATGAATCGCTATGCTCATAGAATTATTCAAGAAGTGAACCTAATACTGGAAAGAACATCGAGATATCCTAACCAGGCGGGTGAGATGCACAAGGGGATGATAGCTTTTGGTCTAACATACAAAGCT…	1164	ATGGCGTTCGAGGAGAATAAAATTATGTACAGAAAAATTGTTGAATCAACTAACAAATTTGGTTCTCTTGGTGGAGTTGATTTTCTCTTAAGAGACATTACAAAACCTTTCTCAAAAAGTGGATATGCTGCAATCATTATTCTTTTATTCGGTCACAGTTGTATATTTTACTCTACGTACCATTTTAAGGACGATTTTATGAATTTGGCATTTGTTTTGACGACATCGGGTGTGGCATATTTAACACTTCAAAAATGGTACGCAATTTTCACTATGAATCGCTATGCTCATAGAATTATTCAAGAAGTGAACCTAATACTGGAAAGAACATCGAGATATCCTAACCAGGCGGGTGAGATGCACAAGGGGATGATAGCTTTTGGTCTAACATACAAAGCT…	1225	Sobralene
S2S14	Or137	2	ATGGCGTTCGAGGAGAATAAAATTATGTACAGAAAAATTGTTGAATCAACTAACAAATTTGGTTCTCTTGGTGGAGTTGATTTTCTCTTAAGAGACATTACAAAACCTTTCTCAAAAAGTGGATATGCTGCAATCATTATTCTTTTATTCGGTCATAGCTGTATATTTTACTCTACGTACCATTTTAAGGACGATTTTATGAATTTGGCATTTGTTTTGACGACATCGGGTGTGGCATATTTAACACTTCAAAAATGGTACGCAATTTTCACTATGAATCGCTATGCTCATAGAATTATTCAAGAAGTGAACCTAATACTGGAAAGAACATCGAGATATCCTAACCAGGCGGGTGAGATGCACAAGGGGATGATAGCTTTTGGTCTAACATACAAAGCT…	1164	ATGGCGTTCGAGGAGAATAAAATTATGTACAGAAAAATTGTTGAATCAACTAACAAATTTGGTTCTCTTGGTGGAGTTGATTTTCTCTTAAGAGACATTACAAAACCTTTCTCAAAAAGTGGATATGCTGCAATCATTATTCTTTTATTCGGTCATAGCTGTATATTTTACTCTACGTACCATTTTAAGGACGATTTTATGAATTTGGCATTTGTTTTGACGACATCGGGTGTGGCATATTTAACACTTCAAAAATGGTACGCAATTTTCACTATGAATCGCTATGCTCATAGAATTATTCAAGAAGTGAACCTAATACTGGAAAGAACATCGAGATATCCTAACCAGGCGGGTGAGATGCACAAGGGGATGATAGCTTTTGGTCTAACATACAAAGCT…	1225	Sobralene
S2S15	Or137	2	ATGGTGTTTGAGGAAAATACGATTTTGTACAGAAAAATTGTTGAATCAACTAACAAGTTTGGTTCTCTTGGTGGAGTTGATTTTCTTCTCCGAGACATTACAAAACCTTTCTCAAAAAGTGGATATGCTGCAATCATTATTCTTTTATTCGGTCACAGTTGTATATTTTACTCTACGTACCATTTTAAGGACGATTTTATGAATCTGGCATTTGTTTTGACGACATCGGGTGTAGCATATTTAACACTTCAAAAATGGTACGCAATTTTCACTATGAATCGCTATGCTCATAGAATTATTCAAGAAGTGAACCTAATACTGGAAAGAACATCGAGATATCCTAACCAGGCGGGTGAGATGCACAAGGGGATGATAGCTTTTGGTCTAACATACAAAGCT…	1164	ATGGTGTTTGAGGAAAATACGATTTTGTACAGAAAAATTGTTGAATCAACTAACAAGTTTGGTTCTCTTGGTGGAGTTGATTTTCTTCTCCGAGACATTACAAAACCTTTCTCAAAAAGTGGATATGCTGCAATCATTATTCTTTTATTCGGTCACAGTTGTATATTTTACTCTACGTACCATTTTAAGGACGATTTTATGAATCTGGCATTTGTTTTGACGACATCGGGTGTAGCATATTTAACACTTCAAAAATGGTACGCAATTTTCACTATGAATCGCTATGCTCATAGAATTATTCAAGAAGTGAACCTAATACTGGAAAGAACATCGAGATATCCTAACCAGGCGGGTGAGATGCACAAGGGGATGATAGCTTTTGGTCTAACATACAAAGCT…	1225	Sobralene
S2S16	Or137	2	ATGGCGTTCGAGGAGAATAAAATTATGTACAGAAAAATTGTTGAATCAACTAACAAATTTGGTTCTCTTGGTGGAGTTGATTTTCTCTTAAGAGACATTACAAAACCTTTCTCAAAAAGTGGATATGCTGCAATCATTATTCTTTTATTCGGTCACAGTTGTATATTTTACTCTACGTACCATTTTAAGGACGATTTGATGAATTTGGCATTTGTTTTGACGACATCGGGTGTGGCATATTTAACACTTCAAAAATGGTACGCAATTTTCACTATGAATCGCTATGCTCATAGAATTATTCAAGAAGTGAACCTAATACTGGAAAGAACATCGAGATATCCTAACCAGGCGGGTGAGATGCACAAGGGGATGATAGCTTTTGGTCTAACATACAAAGCT…	1164	ATGGCGTTCGAGGAGAATAAAATTATGTACAGAAAAATTGTTGAATCAACTAACAAATTTGGTTCTCTTGGTGGAGTTGATTTTCTCTTAAGAGACATTACAAAACCTTTCTCAAAAAGTGGATATGCTGCAATCATTATTCTTTTATTCGGTCACAGTTGTATATTTTACTCTACGTACCATTTTAAGGACGATTTGATGAATTTGGCATTTGTTTTGACGACATCGGGTGTGGCATATTTAACACTTCAAAAATGGTACGCAATTTTCACTATGAATCGCTATGCTCATAGAATTATTCAAGAAGTGAACCTAATACTGGAAAGAACATCGAGATATCCTAACCAGGCGGGTGAGATGCACAAGGGGATGATAGCTTTTGGTCTAACATACAAAGCT…	1225	Sobralene
S2S17	Or137	2	ATGGCGTTCGAGGAGAATAAAATTATGTACAGAAAAATTGTTGAATCGACTAACAAGTTTGGTTCTCTTGGTGGAGTTGATTTTCTTCTCCGAGACATTACAAAACCTTTCTCAAAAAGTGGATATGCTGCAATCATTATTCTTTTATTCGGTCATAGCTGTATATTTTACTCTACGTACCATTTTAAGGACGATTTTATGAATTTGGCATTTGTTTTGACGACATCGGGTGTGGCATATTTAACACTTCAAAAATGGTACGCAATTTTCACTATGAATCGCTATGCTCATAGAATTATTCAAGAAGTGAACCTAATACTGGAAAGAACATCGAGACATCCTAACCAGGCGGGTGAGATGCACAAGGGGATGATAGCTTTTGGTCTAACATACAAAGCT…	1164	ATGGCGTTCGAGGAGAATAAAATTATGTACAGAAAAATTGTTGAATCGACTAACAAGTTTGGTTCTCTTGGTGGAGTTGATTTTCTTCTCCGAGACATTACAAAACCTTTCTCAAAAAGTGGATATGCTGCAATCATTATTCTTTTATTCGGTCATAGCTGTATATTTTACTCTACGTACCATTTTAAGGACGATTTTATGAATTTGGCATTTGTTTTGACGACATCGGGTGTGGCATATTTAACACTTCAAAAATGGTACGCAATTTTCACTATGAATCGCTATGCTCATAGAATTATTCAAGAAGTGAACCTAATACTGGAAAGAACATCGAGACATCCTAACCAGGCGGGTGAGATGCACAAGGGGATGATAGCTTTTGGTCTAACATACAAAGCT…	1225	Sobralene
S2S19	Or137	2	ATGGCGTTCGAGGAGAATAAAATTATGTACAGAAAAATTGTTGAATCAACTAACAAATTTGGTTCTCTTGGTGGAGTTGATTTTCTCTTAAGAGACATTACAAAACCTTTCTCAAAAAGTGGATATGCTGCAATCATTATTCTTTTATTCGGTCACAGTTGTATATTTTACTCTACGTACCATTTTAAGGACGATTTTATGAATTTGGCATTTGTTTTGACGACATCGGGTGTGGCATATTTAACACTTCAAAAATGGTACGCAATTTTCACTATGAATCGCTATGCTCATAGAATTATTCAAGAAGTGAACCTAATACTGGAAAGAACATCGAGATATCCTAACCAGGCGGGTGAGATGCACAAGGGGATGATAGTTTTTGGTCTAACATACAAAGCT…	1164	ATGGCGTTCGAGGAGAATAAAATTATGTACAGAAAAATTGTTGAATCAACTAACAAATTTGGTTCTCTTGGTGGAGTTGATTTTCTCTTAAGAGACATTACAAAACCTTTCTCAAAAAGTGGATATGCTGCAATCATTATTCTTTTATTCGGTCACAGTTGTATATTTTACTCTACGTACCATTTTAAGGACGATTTTATGAATTTGGCATTTGTTTTGACGACATCGGGTGTGGCATATTTAACACTTCAAAAATGGTACGCAATTTTCACTATGAATCGCTATGCTCATAGAATTATTCAAGAAGTGAACCTAATACTGGAAAGAACATCGAGATATCCTAACCAGGCGGGTGAGATGCACAAGGGGATGATAGTTTTTGGTCTAACATACAAAGCT…	1225	Sobralene

## Sheet: Or109
sample	gene	copy number	cds	cds_length	gene region	region_length	chemotype	notes
JAC04	Or109	1	ATGGAAGAGTTTAACAAAAAGTGGTCTAGAATTAACTTCTTATTGTCTCATATGACTGTTAACATTACTACAGGATCACTCAAGGATCGTTTGGTTATATCTGTCGTTGCTATGGTCAATGTCTTGTTTTTCGTCTGCCTATTTTTGCATTTATGGAATAGCGAATTTGCGCTAAATTTCAACATTTTGGTGTCAGGTCTTACATTCTTTGGTTGCGCTCACTACTTATTCAGGCTTGCTGTGGGATTTTTTAAGGTGGATTTATATACAGAGCTCATGCAGAAGATTAAAGCTCTGTATACAGAGAAGGGAGACGATAAAGAAGATGAACAAATTTTGGCAAAACATTTGATGAACTCCTTGAAGATATTTTCTTTGATTGACAAATGCTTCAGTGTT…	1128	ATGGAAGAGTTTAACAAAAAGTGGTCTAGAATTAACTTCTTATTGTCTCATATGACTGTTAACATTACTACAGGATCACTCAAGGATCGTTTGGTTATATCTGTCGTTGCTATGGTCAATGTCTTGTTTTTCGTCTGCCTATTTTTGCATTTATGGAATAGCGAATTTGCGCTAAATTTCAACATTTTGGTGTCAGGTCTTACATTCTTTGGTTGCGCTCACTACTTATTCAGGCTTGCTGTGGGATTTTTTAAGGTGGATTTATATACAGAGCTCATGCAGAAGATTAAAGCTCTGTATACAGAGAAGGGAGACGATAAAGAAGATGAACAAATTTTGGCAAAACATTTGATGAACTCCTTGAAGATATTTTCTTTGATTGACAAGTAAGATAAATCA…	1260	3MαH
JAC05	Or109	1	ATGGAAGAGTTTAACAAAAAGTGGTCTAGAATTAACTTCTTATTGTCTCATATGACTGTTAACATTACTACAGGATCACTCAAGGATCGTTTGGTTATATCTGTCGTTGCTATGGTCAATGTCTTGTTTTTCGTCTGCCTATTTTTGCATTTATGGAATAGCGAATTTGCGCTAAATTTCAACATTTTGGTGTCAGGTCTTACATTCTTTGGTTGCGCTCACTACTTATTCAGGCTTGCTGTGGGATTTTTTAAGGTGGATTTATATACAGAGCTCATGCAGAAGATTAAAGCTCTGTATACAGAGAAGGGAGACGATAAAGAAGATGAACAAATTTTGGCAAAACATTTGGTGAACTCCTTGAAGATATTTTCTTTGATTGACAAATGCTTCAGTGTT…	1128	ATGGAAGAGTTTAACAAAAAGTGGTCTAGAATTAACTTCTTATTGTCTCATATGACTGTTAACATTACTACAGGATCACTCAAGGATCGTTTGGTTATATCTGTCGTTGCTATGGTCAATGTCTTGTTTTTCGTCTGCCTATTTTTGCATTTATGGAATAGCGAATTTGCGCTAAATTTCAACATTTTGGTGTCAGGTCTTACATTCTTTGGTTGCGCTCACTACTTATTCAGGCTTGCTGTGGGATTTTTTAAGGTGGATTTATATACAGAGCTCATGCAGAAGATTAAAGCTCTGTATACAGAGAAGGGAGACGATAAAGAAGATGAACAAATTTTGGCAAAACATTTGGTGAACTCCTTGAAGATATTTTCTTTGATTGACAAGTAAGATAAATCA…	1260	3MαH
JAC11	Or109	2	ATGGAAGAGTTTAACAAAAAGTGGTCTAGAATTAACTTCTTATTGTCTCATATGACTGTTAACATTACTACAGGATCACTCAAGGATCGTTTGGTTATATCTGTCGTTGCTATGGTCAATGTCTTGTTTTTCATCTGCCTATTTTTGCATTTATGGAATAGCGAATTTGCGCTAAATTTCAACATTTTGGTGTCAGGTCTTACATTCTTTGGTTGCGCTCACTACTTATTCAGGCTATCTATGGGATTTTCTAAGAGGGATTTATATGCACAGTTCATGCAGAAGATTAAAGCTCTATATACAGAGAAGGGAGACGATGAAGAAGATGAACAAATTTTGGCAAAACATTTGATGAATTCCTTGAAGATATTTTCTATGATTGACAAATGGTTCACTTTT…	1128	ATGGAAGAGTTTAACAAAAAGTGGTCTAGAATTAACTTCTTATTGTCTCATATGACTGTTAACATTACTACAGGATCACTCAAGGATCGTTTGGTTATATCTGTCGTTGCTATGGTCAATGTCTTGTTTTTCATCTGCCTATTTTTGCATTTATGGAATAGCGAATTTGCGCTAAATTTCAACATTTTGGTGTCAGGTCTTACATTCTTTGGTTGCGCTCACTACTTATTCAGGCTATCTATGGGATTTTCTAAGAGGGATTTATATGCACAGTTCATGCAGAAGATTAAAGCTCTATATACAGAGAAGGGAGACGATGAAGAAGATGAACAAATTTTGGCAAAACATTTGATGAATTCCTTGAAGATATTTTCTATGATTGACAAGTAAGATAAATCA…	1261	3MαH
JAC12	Or109	1	ATGGAAGAGTTTAACAAAAAGTGGTCTAGAATTAACTTCTTATTGTCTCATATGACTGTTAACATTACTACAGGATCACTCAAGGATCGTTTGGTTATATCTGTCGTTGCTATGGTCAATGTCTTGTTTTTCGTCTACCTATTTTTGCATTTATGGAATAGCGAATTTGCGCTAAATTTCAACATTTTGGTGTCAGGTCTTACATTCTTTGGTTGCGCTCACTACTTATTCAGGCTTGCTGTGGGATTTTTTAAGGTGGATTTATATACAGAGCTCATGCAGAAGATTAAAGCTCTGTATACAGAGAAGGGAGACGATAAAGAAGATGAACAAATTTTGGCAAAACATTTGATGAACTCCTTGAAGATATTTTCTTTGATTGACAAATGCTTCAGTGTT…	1128	ATGGAAGAGTTTAACAAAAAGTGGTCTAGAATTAACTTCTTATTGTCTCATATGACTGTTAACATTACTACAGGATCACTCAAGGATCGTTTGGTTATATCTGTCGTTGCTATGGTCAATGTCTTGTTTTTCGTCTACCTATTTTTGCATTTATGGAATAGCGAATTTGCGCTAAATTTCAACATTTTGGTGTCAGGTCTTACATTCTTTGGTTGCGCTCACTACTTATTCAGGCTTGCTGTGGGATTTTTTAAGGTGGATTTATATACAGAGCTCATGCAGAAGATTAAAGCTCTGTATACAGAGAAGGGAGACGATAAAGAAGATGAACAAATTTTGGCAAAACATTTGATGAACTCCTTGAAGATATTTTCTTTGATTGACAAGTAAGATAAATCA…	1256	3MαH
JAC15	Or109	1	ATGGAAGAGTTTAACAAAAAGTTGTCTAGAATTAACTTCTTATTGTCTCATATGACTGTTAACATTACTACAGGATCACTCAAGGATCGTTTGGTTATATCTGTCGTTGCTATGGCCAATGTCTTGTTTTTCGTCTGCCTATTTTTGCATTTATGGAATAGCGAATTTGCGCTAAATTTCAACATTTTGGTATCAGGTCTTACATTCTTTGGTTGCGCTCACTACTTATTCAGGCTATCTATGGGATTTTCTAAGAGGGATTTATATGCACAGTTCATGCAGAAGATAAAAGCTCTGTATACAGAAAAGGGAGACGATGAAGAAGATGAACAAATTTTGGCAAAACATTTGATGAATTCCTTGAAGATATTTTCTATGATTGACAAATATTTCACTTTT…	1128	ATGGAAGAGTTTAACAAAAAGTTGTCTAGAATTAACTTCTTATTGTCTCATATGACTGTTAACATTACTACAGGATCACTCAAGGATCGTTTGGTTATATCTGTCGTTGCTATGGCCAATGTCTTGTTTTTCGTCTGCCTATTTTTGCATTTATGGAATAGCGAATTTGCGCTAAATTTCAACATTTTGGTATCAGGTCTTACATTCTTTGGTTGCGCTCACTACTTATTCAGGCTATCTATGGGATTTTCTAAGAGGGATTTATATGCACAGTTCATGCAGAAGATAAAAGCTCTGTATACAGAAAAGGGAGACGATGAAGAAGATGAACAAATTTTGGCAAAACATTTGATGAATTCCTTGAAGATATTTTCTATGATTGACAAGTAAGATAAATCA…	1260	3MαH
JAC16	Or109	1	ATGGAAGAGTTTAACAAAAAGTGGTCTAGAATTAACTTCTTATTGTCTCATATGACTGTTAACATTACTACAGGATCACTCAAGGATCGTTTGGTTATATCTGTCGTTGCTATGGTCAATGTCTTGTTTTTCGTCTGCATATTTTTGCATTTATGGAATAGCGAATTTGCGCTAAATTTCAACATTTTGGTGTCAGGTCTTACATTCTTTGGTTGCGCTCACTACATATTCAGGTTATCTATGGGATTTACTAAGAGGGATTTATATGCACAGTTCATGCAGAAGATTAAAGCTCTATATACAGAGAAGGGAGACGATGAAGAAGATGAACAAATTCTGGCAAAACATTTGGTGAACTTCATGAAGATATTTTCTATGATTGAAAAATGTTTCACTTTT…	1128	ATGGAAGAGTTTAACAAAAAGTGGTCTAGAATTAACTTCTTATTGTCTCATATGACTGTTAACATTACTACAGGATCACTCAAGGATCGTTTGGTTATATCTGTCGTTGCTATGGTCAATGTCTTGTTTTTCGTCTGCATATTTTTGCATTTATGGAATAGCGAATTTGCGCTAAATTTCAACATTTTGGTGTCAGGTCTTACATTCTTTGGTTGCGCTCACTACATATTCAGGTTATCTATGGGATTTACTAAGAGGGATTTATATGCACAGTTCATGCAGAAGATTAAAGCTCTATATACAGAGAAGGGAGACGATGAAGAAGATGAACAAATTCTGGCAAAACATTTGGTGAACTTCATGAAGATATTTTCTATGATTGAAAAGTAAGATAAATCC…	1259	3MαH
JAC18	Or109	1	ATGGAAGAGTTTAACAAAAAGTGGTCTAGAATTAACTTCTTAATGTCTCATATGACTGTTAACATTACTTCAGGATCACTCAGGGATCGTTTGGTTATATCTGTCGTTGCTATGGACAATGTCTTGTTTTGCATCTGTCTAATTTGGCATTTATTGAATAACGAACTTGCGCTAAATTTTAACATTTTGGTGTCAGGTCTTACATTCTTTGGTTGCGCTCACTACTTATTCAGGCTTGCTGTGGGATTTTTTAAGGTGGATTTATATACAGAGCTCATGCAGAAGATTAAAGCTCTGTATACAGAAAAGGGAGACGATGAAGAAGATGAACAAATTTTGGCCAAACATTTGATGAACTCCTTGAAGATATTTTCTTTGATTGACAAATGCTTCAGTGTT…	1128	ATGGAAGAGTTTAACAAAAAGTGGTCTAGAATTAACTTCTTAATGTCTCATATGACTGTTAACATTACTTCAGGATCACTCAGGGATCGTTTGGTTATATCTGTCGTTGCTATGGACAATGTCTTGTTTTGCATCTGTCTAATTTGGCATTTATTGAATAACGAACTTGCGCTAAATTTTAACATTTTGGTGTCAGGTCTTACATTCTTTGGTTGCGCTCACTACTTATTCAGGCTTGCTGTGGGATTTTTTAAGGTGGATTTATATACAGAGCTCATGCAGAAGATTAAAGCTCTGTATACAGAAAAGGGAGACGATGAAGAAGATGAACAAATTTTGGCCAAACATTTGATGAACTCCTTGAAGATATTTTCTTTGATTGACAAGTAAGATAAATCA…	1260	3MαH
JAC23	Or109	2	ATGGAAGAGTTTAACAAAAAGTGGTCTAGAATTAACTTCTTATTGTCTCATATGACTGTTAACATTACTACAGGATCACTCAAGGATCGTTTGGTTATATCTGTCGTTGCTATGGTCAATGTCTTGTTTTTCGTCTGCCTATTTTTGCATTTATGGAATAGCGAATTTGCGCTAAATTTCAACATTTTGGTGTCAGGTCTTACATTCTTTGGTTGCGCTCACTACATATTCAGGCTATCTATGGGATTTTCTAAGAGGGATTTATATGCAGAGTTCATGCAGAAGATAAAATCTCTGTATACAGAGAAGGGAGACGATGAAGAAGATGAACAAATTTTGGCAAAACATTTGATGAATTCCTTGAAGATATTTTCTATGATTGACAAATGGTTCACTTTT…	1128	ATGGAAGAGTTTAACAAAAAGTGGTCTAGAATTAACTTCTTATTGTCTCATATGACTGTTAACATTACTACAGGATCACTCAAGGATCGTTTGGTTATATCTGTCGTTGCTATGGTCAATGTCTTGTTTTTCGTCTGCCTATTTTTGCATTTATGGAATAGCGAATTTGCGCTAAATTTCAACATTTTGGTGTCAGGTCTTACATTCTTTGGTTGCGCTCACTACATATTCAGGCTATCTATGGGATTTTCTAAGAGGGATTTATATGCAGAGTTCATGCAGAAGATAAAATCTCTGTATACAGAGAAGGGAGACGATGAAGAAGATGAACAAATTTTGGCAAAACATTTGATGAATTCCTTGAAGATATTTTCTATGATTGACAAGTAAGATAAATCA…	1261	3MαH
JAC01	Or109	2	ATGGAAGAGTTTAACAAAAAGTGGTCTAGAATTAACTTCTTATTGTCTCATATGACTGTTAACATTACTACAGGATCACTCAAGGATCGTTTGGTTATATCTGTCGTTGCTATGGTCAATGTCTTGTTTTTCGTCTGCCTATTTTTGCATTTATGGAATAGCGAATTTGCGCTAAATTTCAACATTTTGGTGTCAGGTCTTACATTCTTTGGTTGCGCTCACTACTTATTCAGGCTATCTATGGGATTTTCTAAGAGGGATTTATATGCACAGTTCATGCAGAAGATAAAAGCTCTGTATACAGAAAAGGGAGACGATGAAGAAGATGAACAAATTTTGGCAAAACATTTGATGAATTCCTTGAAGATATTTTCTATGATTGACAAATGGTTCACTTTT…	1128	ATGGAAGAGTTTAACAAAAAGTGGTCTAGAATTAACTTCTTATTGTCTCATATGACTGTTAACATTACTACAGGATCACTCAAGGATCGTTTGGTTATATCTGTCGTTGCTATGGTCAATGTCTTGTTTTTCGTCTGCCTATTTTTGCATTTATGGAATAGCGAATTTGCGCTAAATTTCAACATTTTGGTGTCAGGTCTTACATTCTTTGGTTGCGCTCACTACTTATTCAGGCTATCTATGGGATTTTCTAAGAGGGATTTATATGCACAGTTCATGCAGAAGATAAAAGCTCTGTATACAGAAAAGGGAGACGATGAAGAAGATGAACAAATTTTGGCAAAACATTTGATGAATTCCTTGAAGATATTTTCTATGATTGACAAGTAAGATAAATCA…	1261	Sobralene
JAC06	Or109	2	ATGGAAGAGTTTAACAAAAATTGGTCTAGAATTAACTTCTTATTGTCTCATATGACTGTTAACATTACTACAGGATCACTCAAGGATCGTTTGGTTATATCTGTCGTTGCTATGGTCAATGTCTTGTTTTTCGTCTGCCTATTTTTGCATTTATGGAATAGCGAATTTGCGCTAAATTTCAACATTTTGGTGTCAGGTCTTACATTCTTTGGTTGCGCTCACTACATATTCAGGCTATCTATGGGATTTTCTAAGAGGGATTTATATGCAGAGTTCATGCAGAAGATAAAAGCTCTGTATACAGAAAAGGGAGACAATGAAGAAGATGAACAAATTTTGGCAAAACATTTGATGAATTCCTTGAAGATATTTTCTATGATTGACAAATATTTCACTTTT…	1128	ATGGAAGAGTTTAACAAAAATTGGTCTAGAATTAACTTCTTATTGTCTCATATGACTGTTAACATTACTACAGGATCACTCAAGGATCGTTTGGTTATATCTGTCGTTGCTATGGTCAATGTCTTGTTTTTCGTCTGCCTATTTTTGCATTTATGGAATAGCGAATTTGCGCTAAATTTCAACATTTTGGTGTCAGGTCTTACATTCTTTGGTTGCGCTCACTACATATTCAGGCTATCTATGGGATTTTCTAAGAGGGATTTATATGCAGAGTTCATGCAGAAGATAAAAGCTCTGTATACAGAAAAGGGAGACAATGAAGAAGATGAACAAATTTTGGCAAAACATTTGATGAATTCCTTGAAGATATTTTCTATGATTGACAAGTAAGATAAATCA…	1259	Sobralene
JAC08	Or109	2	ATGGAAGAGTTTAACAAAAAGTGGTCTAGAATTAACTTCTTAATGTCTCATATGACTGTTAACATTACTTCAGGATCACTCAGGGATCGTTTGGTTATATCTGTCGTTGCTATGGTCAATGTCTTGTTTTTCGTCTGCCTATTTTTGCATTTATGGAATAGCGAATTTGCGCTAAATTTCAACATTTTGGTGTCAGGTCTTACATTCTTTGGTTGCGCTCACTACTTATTCAGGCTATCTATGGGATTTTCTAAGAGGGATTTATATGCACAGTTCATGCAGAAGATTAAAGCTCTATATACAGAGAAGGGAGACAATGAAGAAGATGAACAAATTTTGGCAAAACATTTGATGAATTCCTTGAAGATATTTTCTATGATTGACAAATATTTCACTTTT…	1128	ATGGAAGAGTTTAACAAAAAGTGGTCTAGAATTAACTTCTTAATGTCTCATATGACTGTTAACATTACTTCAGGATCACTCAGGGATCGTTTGGTTATATCTGTCGTTGCTATGGTCAATGTCTTGTTTTTCGTCTGCCTATTTTTGCATTTATGGAATAGCGAATTTGCGCTAAATTTCAACATTTTGGTGTCAGGTCTTACATTCTTTGGTTGCGCTCACTACTTATTCAGGCTATCTATGGGATTTTCTAAGAGGGATTTATATGCACAGTTCATGCAGAAGATTAAAGCTCTATATACAGAGAAGGGAGACAATGAAGAAGATGAACAAATTTTGGCAAAACATTTGATGAATTCCTTGAAGATATTTTCTATGATTGACAAGTAAGATAAATCA…	1261	Sobralene
JAC09	Or109	2	ATGGAAGAGTTTAACAAAAAGTGGTCTAGAATTAACTTCTTAATGTCTCATATGACTGTTAACATTACTTCAGGATCACTCAGGGATCGTTTGGTTATATCTGTCGTTGCTATGGTCAATGTCTTGTTTTTCGTCTGCCTATTTTTGCATTTATGGAATAGCGAATTTGCGCTAAATTTCAACATTTTGGTGTCAGGTCTTACATTCTTTGGTTGCGCTCACTACATATTCAGGCTATCTATGGGATTTTCTAAGAGGGATTTATATGCAGAGTTCATGCAGAAGATAAAATCTCTGTATACAGAGAAGGGAGACGATGAAGAAGATGAACAAATTTTGGCAAAACATTTGATGAATTCCTTGAAGATATTTTCTATGATTGACAAATATTTCACTTTT…	1128	ATGGAAGAGTTTAACAAAAAGTGGTCTAGAATTAACTTCTTAATGTCTCATATGACTGTTAACATTACTTCAGGATCACTCAGGGATCGTTTGGTTATATCTGTCGTTGCTATGGTCAATGTCTTGTTTTTCGTCTGCCTATTTTTGCATTTATGGAATAGCGAATTTGCGCTAAATTTCAACATTTTGGTGTCAGGTCTTACATTCTTTGGTTGCGCTCACTACATATTCAGGCTATCTATGGGATTTTCTAAGAGGGATTTATATGCAGAGTTCATGCAGAAGATAAAATCTCTGTATACAGAGAAGGGAGACGATGAAGAAGATGAACAAATTTTGGCAAAACATTTGATGAATTCCTTGAAGATATTTTCTATGATTGACAAGTAAGATAAATCA…	1259	Sobralene
JAC14	Or109	2	ATGGAAGAGTTTAACAAAAAGTGGTCTAGAATTAACTTCTTATTGTCTCATATGACTGTTAACATTACTACAGGATCACTCAAGGATCGTTTGGTTATATCTGTCGTTGCTATGGTCAATGTCTTGTTTTTCGTCTGCCTATTTTTGCATTTATGGAATAGTGAATTTGCGCTAAATTTCAACATTTTGGTGTCAGGTCTTACATTCTTTGGTTGCGCTCACTACATATTCAGGCTATCTATGGGATTTTCTAAGAGGGATTTATATGCACAGTTCATGCAGAAGATAAAAGCTCTGTATACAGAAAAGGGAGACGATGAAGAAGATGAACAAATTTTGGCAAAACATTTGATGAATTCCTTGAAGATATTTTCTATGATTGACAAATATTTCACTTTT…	1128	ATGGAAGAGTTTAACAAAAAGTGGTCTAGAATTAACTTCTTATTGTCTCATATGACTGTTAACATTACTACAGGATCACTCAAGGATCGTTTGGTTATATCTGTCGTTGCTATGGTCAATGTCTTGTTTTTCGTCTGCCTATTTTTGCATTTATGGAATAGTGAATTTGCGCTAAATTTCAACATTTTGGTGTCAGGTCTTACATTCTTTGGTTGCGCTCACTACATATTCAGGCTATCTATGGGATTTTCTAAGAGGGATTTATATGCACAGTTCATGCAGAAGATAAAAGCTCTGTATACAGAAAAGGGAGACGATGAAGAAGATGAACAAATTTTGGCAAAACATTTGATGAATTCCTTGAAGATATTTTCTATGATTGACAAGTAAGATAAATCA…	1260	Sobralene
JAC22	Or109	2	ATGGAAGAGTTTAACAAAAAGTGGTCTAGAATTAACTTCTTATTGTCTCATATGACTGTTAACATTACTACAGGATCACTCAAGGATCGTTTGGTTATATCTGTCGTTGCTATGGTCAATGTCTTGTTTTTCGTCTGCCTATTTTTGCATTTATGGAATAGCGAATTTGCGCTAAATTTCAACATTTTGGTGTCAGGTCTTACATTCTTTGGTTGCGCTCACTACTTATTCAGGCTTGCTGTGGGATTTTTTAAGGTGGATTTATATACAGAGCTCATGCAGAAGATTAAAGCTCTGTATACAGAGAAGGGAGACGATAAAGAAGATGAACAAATTTTGGCAAAACATTTGATGAATTCCTTGAAGATATTTTCTATGATTGAAAAATGTTTCACTTTT…	1131	ATGGAAGAGTTTAACAAAAAGTGGTCTAGAATTAACTTCTTATTGTCTCATATGACTGTTAACATTACTACAGGATCACTCAAGGATCGTTTGGTTATATCTGTCGTTGCTATGGTCAATGTCTTGTTTTTCGTCTGCCTATTTTTGCATTTATGGAATAGCGAATTTGCGCTAAATTTCAACATTTTGGTGTCAGGTCTTACATTCTTTGGTTGCGCTCACTACTTATTCAGGCTTGCTGTGGGATTTTTTAAGGTGGATTTATATACAGAGCTCATGCAGAAGATTAAAGCTCTGTATACAGAGAAGGGAGACGATAAAGAAGATGAACAAATTTTGGCAAAACATTTGATGAATTCCTTGAAGATATTTTCTATGATTGAAAAGTAAGATAAATCC…	1263	Sobralene	pseudogene
LAP01	Or109	1	ATGGAAGAGTTTAACAAAAAGTGGTCTAGAATTAACTTCTTAATGTCTCATATGACTGTTAACATTACTTCAGGATCACTCAGGGATCGTTTGGTTATATCTGTCGTTGCTATGGACAATGTCTTGTTTTGCATCTGTCTAATTTGGCATTTATTGAATAACGAACTTGCGCTAAATTTCAACATTTTGGTGTCAGGTCTTACATTCTTTGGTTGCGCTCACTACTTATTCAGGCTTGCTGTGGGATTTTTTAAGGTGGATTTATATACAGAGCTCATGCAGAAGATTAAAGCTCTGTATACAGAGAAGGGAGACGATGAAGAAGATGAACAAATTTTGGCAAAACATTTGATGAACTCCTTGAAGATATTTTCTTTGATTGACAAATGCTTCAGTGTT…	1128	ATGGAAGAGTTTAACAAAAAGTGGTCTAGAATTAACTTCTTAATGTCTCATATGACTGTTAACATTACTTCAGGATCACTCAGGGATCGTTTGGTTATATCTGTCGTTGCTATGGACAATGTCTTGTTTTGCATCTGTCTAATTTGGCATTTATTGAATAACGAACTTGCGCTAAATTTCAACATTTTGGTGTCAGGTCTTACATTCTTTGGTTGCGCTCACTACTTATTCAGGCTTGCTGTGGGATTTTTTAAGGTGGATTTATATACAGAGCTCATGCAGAAGATTAAAGCTCTGTATACAGAGAAGGGAGACGATGAAGAAGATGAACAAATTTTGGCAAAACATTTGATGAACTCCTTGAAGATATTTTCTTTGATTGACAAGTAAGATAAATCA…	1259	9MGB_h
LAP05	Or109	1	ATGGAAGAGTTTAACAAAAAGTGGTCTAGAATTAACTTCTTAATGTCTCATATGACTGTTAACATTACTTCAGGATCACTCAGGGATCGTTTGGTTATATCTGTCGTTGCTATGGACAATGTCTTGTTTTGCATCTGTCTATTTTGGCATTTATGGAATAACGAATTTGCGCTAAATTTCAACATTTTGGTGTCAGCTCTTACCTTCTTTGGTTGCGCTCACTACTTATTCAGGCTTGCTGTGGGATTTTTTAAGGTGGATTTATATACAGAGCTCATGCAGAAGATTAAAGCTCTGTATACAGAGAAGGGAGACGATGAAGAAGATGAACAAATTTTGGCAAAACATTTGATGAACTCCTTGAAGATATTTTCTTTGATTGACAAATGCTTCAGTGTT…	1128	ATGGAAGAGTTTAACAAAAAGTGGTCTAGAATTAACTTCTTAATGTCTCATATGACTGTTAACATTACTTCAGGATCACTCAGGGATCGTTTGGTTATATCTGTCGTTGCTATGGACAATGTCTTGTTTTGCATCTGTCTATTTTGGCATTTATGGAATAACGAATTTGCGCTAAATTTCAACATTTTGGTGTCAGCTCTTACCTTCTTTGGTTGCGCTCACTACTTATTCAGGCTTGCTGTGGGATTTTTTAAGGTGGATTTATATACAGAGCTCATGCAGAAGATTAAAGCTCTGTATACAGAGAAGGGAGACGATGAAGAAGATGAACAAATTTTGGCAAAACATTTGATGAACTCCTTGAAGATATTTTCTTTGATTGACAAGTAAGATAAATCA…	1258	9MGB_h
LAP06	Or109	1	ATGGAAGAGTTTAACAAAAAGTGGTCTAGAATTAACTTCTTAATGTCTCATATGACTGTTAACATTACTTCAGGATCACTCAGGGATCGTTTGGTTATATCTGTCGTTGCTATGGACAATGTCTTGTTTTGCATCTGTCTAATTTGGCATTTATTGAATAACGAACTTGCGCTAAATTTCAACATTTTGGTGTCAGGTCTTACATTCTTTGGTTGCGCTCACTACTTATTCAGGCTTGCTGTGGGATTTTTTAAGGTGGATTTATATACAGAGCTCATGCAGAAGATTAAAGCTCTGTATACAGAAAAGGGAGACGATGAAGAAGATGAACAAATTTTGGCAAAACATTTGATGAACTCCTTGAAGATATTTTCTTTGATTGACAAATGCTTCAGTGTT…	1128	ATGGAAGAGTTTAACAAAAAGTGGTCTAGAATTAACTTCTTAATGTCTCATATGACTGTTAACATTACTTCAGGATCACTCAGGGATCGTTTGGTTATATCTGTCGTTGCTATGGACAATGTCTTGTTTTGCATCTGTCTAATTTGGCATTTATTGAATAACGAACTTGCGCTAAATTTCAACATTTTGGTGTCAGGTCTTACATTCTTTGGTTGCGCTCACTACTTATTCAGGCTTGCTGTGGGATTTTTTAAGGTGGATTTATATACAGAGCTCATGCAGAAGATTAAAGCTCTGTATACAGAAAAGGGAGACGATGAAGAAGATGAACAAATTTTGGCAAAACATTTGATGAACTCCTTGAAGATATTTTCTTTGATTGACAAGTAAGATAAATCA…	1259	9MGB_h
LAP07	Or109	1	ATGGAAGAGTTTAACAAAAAGTGGTCTAGAATTAACTTCTTAATGTCTCATATGACTGTTAACATTACTTCAGGATCACTCAGGGATCGTTTGGTTATATCTGTCGTTGCTATGGACAATGTCTTGTTTTGCATCTGTCTATTTTGGCATTTATGGAATAACGAATTTGCGCTAAATTTCAACATTTTGGTGTCAGCTCTTACCTTCTTTGGTTGCGCTCACTACTTATTCAGGCTTGCTGTGGGATTTTTTAAGGTGGATTTATATGCAGAGCTCATGCAGAAGATTAAAGCTCTGTATACAGAAAAGGGAGATGATGAAGAAGATGAACAAATTTTGGCAAAACATTTGATGAACTCCTTGAAGATATTTTCTTTGATTGACAAATGCTTCAGTGTT…	1128	ATGGAAGAGTTTAACAAAAAGTGGTCTAGAATTAACTTCTTAATGTCTCATATGACTGTTAACATTACTTCAGGATCACTCAGGGATCGTTTGGTTATATCTGTCGTTGCTATGGACAATGTCTTGTTTTGCATCTGTCTATTTTGGCATTTATGGAATAACGAATTTGCGCTAAATTTCAACATTTTGGTGTCAGCTCTTACCTTCTTTGGTTGCGCTCACTACTTATTCAGGCTTGCTGTGGGATTTTTTAAGGTGGATTTATATGCAGAGCTCATGCAGAAGATTAAAGCTCTGTATACAGAAAAGGGAGATGATGAAGAAGATGAACAAATTTTGGCAAAACATTTGATGAACTCCTTGAAGATATTTTCTTTGATTGACAAGTAAGATGAATCA…	1244	9MGB_h
LAP08	Or109	1	ATGGAAGAGTTTAACAAAAAGTGGTCTAGAATTAACTTCTTAATGTCTCATATGACTGTTAACATTACTTCAGGATCACTCAGGGATCGTTTGGTTATATCTGTCGTTGCTATGGACAATGTCTTGTTTTGCATCTGTCTATTTTGGCATTTATGGAATAACGAATTTGCGCTAAATTTCAACATTTTGGTGTCAGGTCTTACATTCTTTGGTTGCGCTCACTACTTATTCAGGCTTGCTGTGGGATTTTTTAAGGTGGATTTATATGCAGAGCTCATGCAGAAGATTAAAGCTCTGTATACAGAAAAGGGAGATGATGAAGAAGATGAACAAATTTTGGCAAAACATTTGATGAACTCCTTGAAGATATTTTCTTTGATTGACAAATGCTTCAGTGTT…	1128	ATGGAAGAGTTTAACAAAAAGTGGTCTAGAATTAACTTCTTAATGTCTCATATGACTGTTAACATTACTTCAGGATCACTCAGGGATCGTTTGGTTATATCTGTCGTTGCTATGGACAATGTCTTGTTTTGCATCTGTCTATTTTGGCATTTATGGAATAACGAATTTGCGCTAAATTTCAACATTTTGGTGTCAGGTCTTACATTCTTTGGTTGCGCTCACTACTTATTCAGGCTTGCTGTGGGATTTTTTAAGGTGGATTTATATGCAGAGCTCATGCAGAAGATTAAAGCTCTGTATACAGAAAAGGGAGATGATGAAGAAGATGAACAAATTTTGGCAAAACATTTGATGAACTCCTTGAAGATATTTTCTTTGATTGACAAGTAAGATGAATCA…	1244	9MGB_h
LAP10	Or109	1	ATGGAAGAGTTTAACAAAAAGTGGTCTAGAATTAACTTCTTAATGTCTCATATGACTGTTAACATTACTTCAGGATCACTCAGGGATCGTTTGGTTATATCTGTCGTTGCTATGGACAATGTCTTGTTTTGCATCTGTCTAATTTGGCATTTATTGAATAACGAACTTGCGCTAAATTTCAACATTTTGGTGTCAGGTCTTACATTCTTTGGTTGCGCTCACTACTTATTCAGGCTTGCTGTGGGATTTTTTAAGGTGGATTTATATACAGAGCTCATGCAGAAGATTAAAGCTCTGTATACAGAGAAGGGAGACGATGAAGAAGATGAACAAATTTTGGCAAAACATTTGATGAACTCCTTGAAGATATTTTCTTTGATTGACAAATGCTTCAGTGTT…	1128	ATGGAAGAGTTTAACAAAAAGTGGTCTAGAATTAACTTCTTAATGTCTCATATGACTGTTAACATTACTTCAGGATCACTCAGGGATCGTTTGGTTATATCTGTCGTTGCTATGGACAATGTCTTGTTTTGCATCTGTCTAATTTGGCATTTATTGAATAACGAACTTGCGCTAAATTTCAACATTTTGGTGTCAGGTCTTACATTCTTTGGTTGCGCTCACTACTTATTCAGGCTTGCTGTGGGATTTTTTAAGGTGGATTTATATACAGAGCTCATGCAGAAGATTAAAGCTCTGTATACAGAGAAGGGAGACGATGAAGAAGATGAACAAATTTTGGCAAAACATTTGATGAACTCCTTGAAGATATTTTCTTTGATTGACAAGTAAGATAAATCA…	1259	9MGB_h
LAP11	Or109	1	ATGGAAGAGTTTAACAAAAAGTGGTCTAGAATTAACTTCTTAATGTCTCATATGACTGTTAACATTACTTCAGGATCACTCAGGGATCGTTTGGTTATATCTGTCGTTGCTATGGACAATGTCTTGTTTTGCATCTGTCTAATTTGGCATTTATTGAATAACGAACTTGCGCTAAATTTCAACATTTTGGTGTCAGGTCTTACATTCTTTGGTTGCGCTCACTACTTATTCAGGCTTGCTGTGGGATTTTTTAAGGTGGATTTATATACAGAGCTCATGCAGAAGATTAAAGCTCTGTATACAGAGAAGGGAGACGATGAAGAAGATGAACAAATTTTGGCAAAACATTTGATGAACTCCTTGAAGATATTTTCTTTGATTGACAAATGCTTTAGTGTT…	1128	ATGGAAGAGTTTAACAAAAAGTGGTCTAGAATTAACTTCTTAATGTCTCATATGACTGTTAACATTACTTCAGGATCACTCAGGGATCGTTTGGTTATATCTGTCGTTGCTATGGACAATGTCTTGTTTTGCATCTGTCTAATTTGGCATTTATTGAATAACGAACTTGCGCTAAATTTCAACATTTTGGTGTCAGGTCTTACATTCTTTGGTTGCGCTCACTACTTATTCAGGCTTGCTGTGGGATTTTTTAAGGTGGATTTATATACAGAGCTCATGCAGAAGATTAAAGCTCTGTATACAGAGAAGGGAGACGATGAAGAAGATGAACAAATTTTGGCAAAACATTTGATGAACTCCTTGAAGATATTTTCTTTGATTGACAAGTAAGATAAATCA…	1259	9MGB_h
LAP15	Or109	1	ATGGAAGAGTTTAACAAAAAGTGGTCTAGAATTAACTTCTTAATGTCTCATATGACTGTTAACATTACTTCAGGATCACTCAGGGATCGTTTGGTTATATCTGTCGTTGCTATGGACAATGTCTTGTTTTGCATCTGTCTATTTTGGCATTTATGGAATAACGAATTTGCGCTAAATTTCAACATTTTGGTGTCAGCTCTTACCTTCTTTGGTTGCGCTCACTACTTATTCAGGCTTGCTGTGGGATTTTTTAAGGTGGATTTATATGCAGAGCTCATGCAGAAGATTAAAGCTCTGTATACAGAGAAGGGAGACGATGAAGAAGATGAACAAATTTTGGCAAAACATTTGATGAACTCCTTGAAGATATTTTCTTTGATTGACAAATGCTTCAGTGTT…	1128	ATGGAAGAGTTTAACAAAAAGTGGTCTAGAATTAACTTCTTAATGTCTCATATGACTGTTAACATTACTTCAGGATCACTCAGGGATCGTTTGGTTATATCTGTCGTTGCTATGGACAATGTCTTGTTTTGCATCTGTCTATTTTGGCATTTATGGAATAACGAATTTGCGCTAAATTTCAACATTTTGGTGTCAGCTCTTACCTTCTTTGGTTGCGCTCACTACTTATTCAGGCTTGCTGTGGGATTTTTTAAGGTGGATTTATATGCAGAGCTCATGCAGAAGATTAAAGCTCTGTATACAGAGAAGGGAGACGATGAAGAAGATGAACAAATTTTGGCAAAACATTTGATGAACTCCTTGAAGATATTTTCTTTGATTGACAAGTAAGATAAATCA…	1263	9MGB_h
LAP16	Or109	1	ATGGAAGAGTTTAACAAAAAGTGGTCTAGAATTAACTTCTTAATGTCTCATATGACTGTTAACATTACTTCAGGATCACTCAGGGATCGTTTGGTTATATCTGTCGTTGCTATGGACAATGTCTTGTTTTGCATCTGTCTAATTTGGCATTTATTGAATAACGAACTTGCGCTAAATTTCAACATTTTGGTGTCAGGTCTTACATTCTTTGGTTGCGCTCACTACTTATTCAGGCTTGCTGTGGGATTTTTTAAGGTGGATTTATATACAGAGCTCATGCAGAAGATTAAAGCTCTGTATACAGAGAAGGGAGACGATGAAGAAGATGAACAAATTTTGGCAAAACATTTGATGAACTCCTTGAAGATATTTTCTTTGATTGACAAATGCTTCAGTGTT…	1128	ATGGAAGAGTTTAACAAAAAGTGGTCTAGAATTAACTTCTTAATGTCTCATATGACTGTTAACATTACTTCAGGATCACTCAGGGATCGTTTGGTTATATCTGTCGTTGCTATGGACAATGTCTTGTTTTGCATCTGTCTAATTTGGCATTTATTGAATAACGAACTTGCGCTAAATTTCAACATTTTGGTGTCAGGTCTTACATTCTTTGGTTGCGCTCACTACTTATTCAGGCTTGCTGTGGGATTTTTTAAGGTGGATTTATATACAGAGCTCATGCAGAAGATTAAAGCTCTGTATACAGAGAAGGGAGACGATGAAGAAGATGAACAAATTTTGGCAAAACATTTGATGAACTCCTTGAAGATATTTTCTTTGATTGACAAGTAAGATAAATCA…	1261	9MGB_h
LAP18	Or109	1	ATGGAAGAGTTTAACAAAAAGTGGTCTAGAATTAACTTCTTAATGTCTCATATGACTGTTAACATTACTTCAGGATCACTCAGGGATCGTTTGGTTATATCTGTCGTTGCTATGGACAATGTCTTGTTTTGCATCTGTCTATTTTGGCATTTATGGAATAACGAATTTGCGCTAAATTTCAACATTTTGGTGTCAGCTCTTACCTTCTTTGGTTGCGCTCACTACTTATTCAGGCTTGCTGTGGGATTTTTTAAGGTGGATTTATATACAGAGCTCATGCAGAAGATTAAAGCTCTGTATACAGAGAAGGGAGACGATGAAGAAGATGAACAAATTTTGGCAAAACATTTGATGAACTCCTTGAAGATATTTTCTTTGATTGACAAATGCTTCAGTGTT…	1128	ATGGAAGAGTTTAACAAAAAGTGGTCTAGAATTAACTTCTTAATGTCTCATATGACTGTTAACATTACTTCAGGATCACTCAGGGATCGTTTGGTTATATCTGTCGTTGCTATGGACAATGTCTTGTTTTGCATCTGTCTATTTTGGCATTTATGGAATAACGAATTTGCGCTAAATTTCAACATTTTGGTGTCAGCTCTTACCTTCTTTGGTTGCGCTCACTACTTATTCAGGCTTGCTGTGGGATTTTTTAAGGTGGATTTATATACAGAGCTCATGCAGAAGATTAAAGCTCTGTATACAGAGAAGGGAGACGATGAAGAAGATGAACAAATTTTGGCAAAACATTTGATGAACTCCTTGAAGATATTTTCTTTGATTGACAAGTAAGATAAATCA…	1255	9MGB_h
LAP20	Or109	1	ATGGAAGAGTTTAACAAAAAGTGGTCTAGAATTAACTTCTTAATGTCTCATATGACTGTTAACATTACTTCAGGATCACTCAGGGATCGTTTGGTTATATCTGTCGTTGCTATGGACAATGTCTTGTTTTGCATCTGTCTAATTTGGCATTTATTGAATAACGAACTTGCGCTAAATTTTAACATTTTGGTGTCAGGTCTTACATTCTTTGGTTGCGCTCACTACTTATTCAGGCTTGCTGTGGGATTTTTTAAGGTGGATTTATATACAGAGCTCATGCAGAAGATTAAAGCTCTGTATACAGAGAGGGGAGACGATGAAGAAGATGAACAAATTTTGGCAAAACATTTGATGAACTCCTTGAAGATATTTTCTTTGATTGACAAATGCTTCAGTGTT…	1128	ATGGAAGAGTTTAACAAAAAGTGGTCTAGAATTAACTTCTTAATGTCTCATATGACTGTTAACATTACTTCAGGATCACTCAGGGATCGTTTGGTTATATCTGTCGTTGCTATGGACAATGTCTTGTTTTGCATCTGTCTAATTTGGCATTTATTGAATAACGAACTTGCGCTAAATTTTAACATTTTGGTGTCAGGTCTTACATTCTTTGGTTGCGCTCACTACTTATTCAGGCTTGCTGTGGGATTTTTTAAGGTGGATTTATATACAGAGCTCATGCAGAAGATTAAAGCTCTGTATACAGAGAGGGGAGACGATGAAGAAGATGAACAAATTTTGGCAAAACATTTGATGAACTCCTTGAAGATATTTTCTTTGATTGACAAGTAAGATAAATCA…	1261	9MGB_h
MAR06	Or109	1	ATGGAAGAGTTTAACAAAAAGTTGTCTAGAATTAACTTCTTATTGTCTCATATGACTGTTAGCATTACTACAGGATCACTCAGGGATCGTTTGGTTATATCTGTCGTTGCTATGGTCAATGTCTTGTTTTTCGTCTGCCTATTTTTGCATTTATGGAATAGCGAATTTGCGCTAAATTTCAACATTTTGGTGTCAGGTCTTACATTCTTTGGTTGCGCTCACTACTTATTCAGGCTATCTATGGGATTTTCTAAGAGGGATTTATATGCACAGTTCATGCAGAAGATTAAAGCTCTATATACAGAGAAGGGAGACGATGAAGAAGATGAACAAATTTTGGCAAAACATTTGATGAATTCCTTGAAGATATTTTCTATGATTGACAAATGTTTCACTTTT…	1128	ATGGAAGAGTTTAACAAAAAGTTGTCTAGAATTAACTTCTTATTGTCTCATATGACTGTTAGCATTACTACAGGATCACTCAGGGATCGTTTGGTTATATCTGTCGTTGCTATGGTCAATGTCTTGTTTTTCGTCTGCCTATTTTTGCATTTATGGAATAGCGAATTTGCGCTAAATTTCAACATTTTGGTGTCAGGTCTTACATTCTTTGGTTGCGCTCACTACTTATTCAGGCTATCTATGGGATTTTCTAAGAGGGATTTATATGCACAGTTCATGCAGAAGATTAAAGCTCTATATACAGAGAAGGGAGACGATGAAGAAGATGAACAAATTTTGGCAAAACATTTGATGAATTCCTTGAAGATATTTTCTATGATTGACAAGTAAGATAAATCA…	1261	Sobralene
MAR15	Or109	1	ATGGAAGAGTTTAACAAAAAGTGGTCTAGAATTAACTTCTTATTGTCTCATATGACTGTTAACATTACTACAGGATCACTCAGGGATCGTTTGGTTATATCTGTCGTTGCTATGGTCAATGTCTTGTTTTTCGTCTGCCTATTTTTGCATTTATGGAATAGCGAATTTGCGCTAAATTTCAACATTTTGGTGTCAGGTCTTACATTCTTTGGTTGCGCTCACTACATATTCAGGCTATCTATGGGATTTTCTAACAGGGATTTATATGCACAGTTCATGCAGAAGATTAAAGCTCTATATACAGAGAAGGGAGACAATGAAGAAGATGAACAAATTTTGGCAAAACATTTGATGAATTCCTTGAAGATATTTTCTATGATTGACAAATGGTTCACTTTT…	1128	ATGGAAGAGTTTAACAAAAAGTGGTCTAGAATTAACTTCTTATTGTCTCATATGACTGTTAACATTACTACAGGATCACTCAGGGATCGTTTGGTTATATCTGTCGTTGCTATGGTCAATGTCTTGTTTTTCGTCTGCCTATTTTTGCATTTATGGAATAGCGAATTTGCGCTAAATTTCAACATTTTGGTGTCAGGTCTTACATTCTTTGGTTGCGCTCACTACATATTCAGGCTATCTATGGGATTTTCTAACAGGGATTTATATGCACAGTTCATGCAGAAGATTAAAGCTCTATATACAGAGAAGGGAGACAATGAAGAAGATGAACAAATTTTGGCAAAACATTTGATGAATTCCTTGAAGATATTTTCTATGATTGACAAGTAAGATAAATCA…	1263	Sobralene
MAR16	Or109	1	ATGGAAGAGTTTAACAAAAAGTGGTCTAGAATTACCTTCTTATTGTCTCATATGACTGTTAACATTACTACAGGATCACTCAAGGATCGTTTGGTTATATCTGTCGTTGCTATGGTCAATGTCTTGTTTTTCGTCTGCCTATTTTTGCATTTATGGAATAGCGAATTTGCACTAAATTTCAACATTTTGGTGTCAGGTCTTACATTCTTTGGTTGCGCTCACTACATATTCAGGCTATCTATGGGATTTTCTAAGAGGGATTTATATGCACAGTTCATGCAGAAGATAAAAGCTCTGTATACAGAAAAGGGAGACGATGAAGAAGATGAACAAATTTTGGCAAAACATTTGATGAATTCCTTGAAGATATTTTCTATGATTGACAAATGTTTCACTTTT…	1128	ATGGAAGAGTTTAACAAAAAGTGGTCTAGAATTACCTTCTTATTGTCTCATATGACTGTTAACATTACTACAGGATCACTCAAGGATCGTTTGGTTATATCTGTCGTTGCTATGGTCAATGTCTTGTTTTTCGTCTGCCTATTTTTGCATTTATGGAATAGCGAATTTGCACTAAATTTCAACATTTTGGTGTCAGGTCTTACATTCTTTGGTTGCGCTCACTACATATTCAGGCTATCTATGGGATTTTCTAAGAGGGATTTATATGCACAGTTCATGCAGAAGATAAAAGCTCTGTATACAGAAAAGGGAGACGATGAAGAAGATGAACAAATTTTGGCAAAACATTTGATGAATTCCTTGAAGATATTTTCTATGATTGACAAGTAAGATAAATCA…	1260	Sobralene
MAR17	Or109	1	ATGGAAGAGTTTAACAAAAAGTGGTCTAGAATTAACTTCTTATTGTCTCATATGACTGTTAACATTACTACAGGATCACTCAAGGATCGTTTGGTTATATCTGTCGTTGCTATGGTCAATGTCTTGTTTTTCGTCTGCCTATTTTTGCATTTATGGAATAGCGAATTTGCGCTAAATTTCAACATTTTGGTGTCAGGTCTTACATTCTTTGGTTGCGCTCACTACTTATTCAGGCTTGCTGTGGGATTTTTTAAGGTGGATTTATATACAGAGCTCATGCAGAAGATTAAAGCTCTGTATACAGAGAAGGGAGACGATGAAGAAGATGAACAAATTTTGGCAAAACATTTGATGAATTCCTTGAAGATATTTTCTATGATTGACAAATATTTCACTTTT…	1128	ATGGAAGAGTTTAACAAAAAGTGGTCTAGAATTAACTTCTTATTGTCTCATATGACTGTTAACATTACTACAGGATCACTCAAGGATCGTTTGGTTATATCTGTCGTTGCTATGGTCAATGTCTTGTTTTTCGTCTGCCTATTTTTGCATTTATGGAATAGCGAATTTGCGCTAAATTTCAACATTTTGGTGTCAGGTCTTACATTCTTTGGTTGCGCTCACTACTTATTCAGGCTTGCTGTGGGATTTTTTAAGGTGGATTTATATACAGAGCTCATGCAGAAGATTAAAGCTCTGTATACAGAGAAGGGAGACGATGAAGAAGATGAACAAATTTTGGCAAAACATTTGATGAATTCCTTGAAGATATTTTCTATGATTGACAAGTAAGATAAATCA…	1260	Sobralene
MAR18	Or109	1	ATGGAAGAGTTTAACAAAAAGTGGTCTAGAATTAACTTCTTATTGTCTCATATGACTGTTAACATTACTACAGGATCATTCAAGGATCGTTTGGTTATATCTGTCGTTGCTATGGTCAATGTCTTGTTTTTCGTCTGCCTATTTTTGCATTTATGGAAAAGCGAATTTGCGCTAAATTTCAACATTTTGGTGTCAGGTCTTACATTCTTTGGTTGCGCTCACTACATATTCAGGCTATCTATGGGATTTTCTAAGAGGGATTTATATGCAGAGTTCATGCAGAAGATTAAAGCTCTATATACAGAGAAGGGAGACGATGAAGAAGATGAACAAATTTTGGCAAAACATTTGATGAATTCCTTGAAGATATTTTCTATGATTGACAAATATTTCACTTTT…	1128	ATGGAAGAGTTTAACAAAAAGTGGTCTAGAATTAACTTCTTATTGTCTCATATGACTGTTAACATTACTACAGGATCATTCAAGGATCGTTTGGTTATATCTGTCGTTGCTATGGTCAATGTCTTGTTTTTCGTCTGCCTATTTTTGCATTTATGGAAAAGCGAATTTGCGCTAAATTTCAACATTTTGGTGTCAGGTCTTACATTCTTTGGTTGCGCTCACTACATATTCAGGCTATCTATGGGATTTTCTAAGAGGGATTTATATGCAGAGTTCATGCAGAAGATTAAAGCTCTATATACAGAGAAGGGAGACGATGAAGAAGATGAACAAATTTTGGCAAAACATTTGATGAATTCCTTGAAGATATTTTCTATGATTGACAAGTAAGATAAATCA…	1261	Sobralene
MAR19	Or109	1	ATGGAAGAGTTTAACAAAAAGTGGTCTAGAATTAACTTCTTATTGTCTCATATGACTGTTAACATTACTACAGGATCACTCAGGGATCGTTTGGTTATATCTGTCGTTGCTATGGTCAATGTCTTGTTTTTCGTCTGCCTATTTTTGCATTTATGGAATAGCGAATTTGCGCTAAATTTCAACATTTTGGTGTCAGGTCTTACATTCTTTGGTTGCTCTCACTACATATTCAGGCTATCTATGGGATTTTCTAACAGGGATTTATATGCACAGTTCATGCAGAAGATTAAAGCTCTATATACAGAGAAGGGAGACAATGAAGAAGATGAACAAATTTTGGCAAAACATTTGATGAATTCCTTGAAGATATTTTCTATGATTGACAAATGGTTCACTTTT…	1128	ATGGAAGAGTTTAACAAAAAGTGGTCTAGAATTAACTTCTTATTGTCTCATATGACTGTTAACATTACTACAGGATCACTCAGGGATCGTTTGGTTATATCTGTCGTTGCTATGGTCAATGTCTTGTTTTTCGTCTGCCTATTTTTGCATTTATGGAATAGCGAATTTGCGCTAAATTTCAACATTTTGGTGTCAGGTCTTACATTCTTTGGTTGCTCTCACTACATATTCAGGCTATCTATGGGATTTTCTAACAGGGATTTATATGCACAGTTCATGCAGAAGATTAAAGCTCTATATACAGAGAAGGGAGACAATGAAGAAGATGAACAAATTTTGGCAAAACATTTGATGAATTCCTTGAAGATATTTTCTATGATTGACAAGTAAGATAAATCA…	1261	Sobralene
MAR20	Or109	1	ATGGAAGAGTTTAACAAAAAGTGGTCTAGAATTAACTTCTTATTGTCTCATATGACTGTTAACATTACTACAGGATCACTCAAGGATCGTTTGGTTATATCTGTCGTTGCTATGGTCAATGTCTTGTTTTTCGTCTGCCTATTTTTGCATTTATGGAATAGCGAATTTGCGCTAAATTTCAACATTTTGGTGTCAGGTCTTACATTCTTTGGTTGCGCTCACTACTTATTCAGGCTATCTATGGGATTTTCTAAGAGGGATTTATATGCACAGTTCATGCAGAAGATAAAAGCTCTGTATACAGAAAAGGGAGACGATGAAGAAGATGAACAAATTTTGGCAAAACATTTGATGAATTCCTTGAAGATATTTTCTATGATTGACAAATATTTCACTTTT…	1128	ATGGAAGAGTTTAACAAAAAGTGGTCTAGAATTAACTTCTTATTGTCTCATATGACTGTTAACATTACTACAGGATCACTCAAGGATCGTTTGGTTATATCTGTCGTTGCTATGGTCAATGTCTTGTTTTTCGTCTGCCTATTTTTGCATTTATGGAATAGCGAATTTGCGCTAAATTTCAACATTTTGGTGTCAGGTCTTACATTCTTTGGTTGCGCTCACTACTTATTCAGGCTATCTATGGGATTTTCTAAGAGGGATTTATATGCACAGTTCATGCAGAAGATAAAAGCTCTGTATACAGAAAAGGGAGACGATGAAGAAGATGAACAAATTTTGGCAAAACATTTGATGAATTCCTTGAAGATATTTTCTATGATTGACAAGTAAGATAAATCA…	1260	Sobralene
MAR21	Or109	2	ATGGAAGAGTTTAACAAAAATTGGTCTAGAATTAACTTCATATTGTCTCATATGACTGTTAACATTACTACAGGATCACTCAAGGATCGTTTGGTTATATCTGTCGTTGCTATGGTCAATGTCTTGTTTTTCATCTGCCTATTTTTGCATTTATGGAAAAGCGAATTTGCGCTAAATATCAACATTTTGGTGTCAGGTCTTACATTCTTTGGTTGCGCTCACTACATATTCAGGCTATCTATGGGATTTTCTAAGAGGGATTTATATGCACAGTTCATGCAGAAGATTAAAGCTCTATATACAGAGAAGGGAGACGATGAAGAAGATGAACAAATTTTGGCAAAACATTTGATGAATTCCTTGAAGATATTTTCTATGATTGACAAATGCTTCAGTTTT…	1128	ATGGAAGAGTTTAACAAAAATTGGTCTAGAATTAACTTCATATTGTCTCATATGACTGTTAACATTACTACAGGATCACTCAAGGATCGTTTGGTTATATCTGTCGTTGCTATGGTCAATGTCTTGTTTTTCATCTGCCTATTTTTGCATTTATGGAAAAGCGAATTTGCGCTAAATATCAACATTTTGGTGTCAGGTCTTACATTCTTTGGTTGCGCTCACTACATATTCAGGCTATCTATGGGATTTTCTAAGAGGGATTTATATGCACAGTTCATGCAGAAGATTAAAGCTCTATATACAGAGAAGGGAGACGATGAAGAAGATGAACAAATTTTGGCAAAACATTTGATGAATTCCTTGAAGATATTTTCTATGATTGACAAGTAAGATAAATTA…	1260	Sobralene
MAR22	Or109	2	ATGGAAGAGTTTAACAAAAAGTGGTCTAGAATTAACTTCTTATTGTCTCATATGACTGTTAGCATTACTACAGGATCACTCAAGGATCGTTTGGTTATATCTGTCGTTGCTATGGTCAATGTCTTGTTTTTCATCTGCCTATTTTTGCATTTATGGAATAGCGAATTTGCGCTAAATTTCAACATTTTGGTGTCAGGTCTTACATTCTTTGGTTGCGCTCACTACTTATTCAGGCTATCTATGGGATTTTCTAAGAGAGATTTATATGCACAGTTCATGCAGAAGATAAAAGCTCTGTATACAGAGAAGGGAGACGATGAAGAAGATGAACAAATTTTGGCAAAACATTTGATGAATTCCTTGAAGATATTTTCTATGATTGACAAATATTTCACTTTT…	1128	ATGGAAGAGTTTAACAAAAAGTGGTCTAGAATTAACTTCTTATTGTCTCATATGACTGTTAGCATTACTACAGGATCACTCAAGGATCGTTTGGTTATATCTGTCGTTGCTATGGTCAATGTCTTGTTTTTCATCTGCCTATTTTTGCATTTATGGAATAGCGAATTTGCGCTAAATTTCAACATTTTGGTGTCAGGTCTTACATTCTTTGGTTGCGCTCACTACTTATTCAGGCTATCTATGGGATTTTCTAAGAGAGATTTATATGCACAGTTCATGCAGAAGATAAAAGCTCTGTATACAGAGAAGGGAGACGATGAAGAAGATGAACAAATTTTGGCAAAACATTTGATGAATTCCTTGAAGATATTTTCTATGATTGACAAGTAAGATAAATCA…	1262	Sobralene
S1S02	Or109	1	ATGGAAGAGTTTAACAAAAAGTGGTCTAGAATTAACTTCTTAATGTCTCATATGACTGTTAACATTACTTCAGGATCACTCAGGGATCGTTTGGTTATATCTGTCGTTGCTATGGACAATGTCTTGTTTTGCATCTGTCTAATTTGGCATTTATTGAATAACGAACTTGCGCTAAATTTTAACATTTTGGTGTCAGGTCTTACATTCTTTGGTTGCGCTCACTACTTATTCAGGCTTGCTGTGGGATTTTTTAAGGTGGATTTATATACAGAGCTAATGCAGAAGATTAAAGCTCTGTATACAGAGAAGGGAGACGATGAAGAAGATGAACAAATTTTGGCAAAACATTTGATGAACTCCTTGAAGATATTTTCTTTGATTGACAAATGCTTCAGTGTT…	1128	ATGGAAGAGTTTAACAAAAAGTGGTCTAGAATTAACTTCTTAATGTCTCATATGACTGTTAACATTACTTCAGGATCACTCAGGGATCGTTTGGTTATATCTGTCGTTGCTATGGACAATGTCTTGTTTTGCATCTGTCTAATTTGGCATTTATTGAATAACGAACTTGCGCTAAATTTTAACATTTTGGTGTCAGGTCTTACATTCTTTGGTTGCGCTCACTACTTATTCAGGCTTGCTGTGGGATTTTTTAAGGTGGATTTATATACAGAGCTAATGCAGAAGATTAAAGCTCTGTATACAGAGAAGGGAGACGATGAAGAAGATGAACAAATTTTGGCAAAACATTTGATGAACTCCTTGAAGATATTTTCTTTGATTGACAAGTAAGATAAATCA…	1259	9MGB_low
S1S03	Or109	1	ATGGAAGAGTTTAACAAAAAGTGGTCTAGAATTAACTTCTTAATGTCTCATATGACTGTTAACATTACTTCAGGATCACTCAGGGATCGTTTGGTTATATCTGTCGTTGCTATGGACAATGTCTTGTTTTGCATCTGTCTAATTTGGCATTTATTGAATAACGAACTTGCGCTAAATTTCAACATTTTGGTGTCAGGTCTTACATTCTTTGGTTGCGCTCACTACTTATTCAGGCTTGCTGTGGGATTTTTTAAGGTGGATTTATATACAGAGCTCATGCAGAAGATTAAAGCTCTGTATACAGAGAAAGGAGACGATGAAGAAGATGAACAAATTTTGGCAAAACATTTGGTGTACTCCTTAAAGATATTTTCTTTGATTGACAAATACTTCAGTGTT…	1128	ATGGAAGAGTTTAACAAAAAGTGGTCTAGAATTAACTTCTTAATGTCTCATATGACTGTTAACATTACTTCAGGATCACTCAGGGATCGTTTGGTTATATCTGTCGTTGCTATGGACAATGTCTTGTTTTGCATCTGTCTAATTTGGCATTTATTGAATAACGAACTTGCGCTAAATTTCAACATTTTGGTGTCAGGTCTTACATTCTTTGGTTGCGCTCACTACTTATTCAGGCTTGCTGTGGGATTTTTTAAGGTGGATTTATATACAGAGCTCATGCAGAAGATTAAAGCTCTGTATACAGAGAAAGGAGACGATGAAGAAGATGAACAAATTTTGGCAAAACATTTGGTGTACTCCTTAAAGATATTTTCTTTGATTGACAAGTAAGAAAAATTA…	1260	9MGB_low
S1S07	Or109	1	ATGGAAGAGTTTAACAAAAAGTGGTCTAGAATTAACTTCTTAATGTCTCATATGACTGTTAACATTACTTCAGGATCACTCAGGGATCGTTTGGTTATATCTGTCGTTGCTATGGACAATGTCTTGTTTTGCATCTGTCTAATTTGGCATTTATTGAATAACGAACTTGCGCTAAATTTCAACATTTTGGTGTCAGGTCTTACATTCTTTGGTTGCGCTCACTACTTATTCAGGCTTGCTGTGGGATTTTTTAAGGTGGATTTATATACAGAGCTCATGCAGAAGATTAAAGCTCTGTATACAGAGAAAGGAGACGATGAAGAAGATGAACAAATTTTGGCAAAACATTTGATGAACTCCTTGAAGATATTTTCTTTGATTGACAAATGCTTCAGTGTT…	1128	ATGGAAGAGTTTAACAAAAAGTGGTCTAGAATTAACTTCTTAATGTCTCATATGACTGTTAACATTACTTCAGGATCACTCAGGGATCGTTTGGTTATATCTGTCGTTGCTATGGACAATGTCTTGTTTTGCATCTGTCTAATTTGGCATTTATTGAATAACGAACTTGCGCTAAATTTCAACATTTTGGTGTCAGGTCTTACATTCTTTGGTTGCGCTCACTACTTATTCAGGCTTGCTGTGGGATTTTTTAAGGTGGATTTATATACAGAGCTCATGCAGAAGATTAAAGCTCTGTATACAGAGAAAGGAGACGATGAAGAAGATGAACAAATTTTGGCAAAACATTTGATGAACTCCTTGAAGATATTTTCTTTGATTGACAAGTAAGATAAATCA…	1259	9MGB_low
S1S09	Or109	1	ATGGAAGAGTTTAACAAAAAGTGGTCTAGAATTAACTTCTTAATGTCTCATATGACTGTTAACATTACTTCAGGATCACTCAGAGATCGTTTGGTTATATCTGTCGTTGCTATGGACAATGTCTTGTTTTGCATCTGTCTAATTTGGCATTTATTGAATAACGAACTTGCGCTAAATTTCAACATTTTGGTGTCAGGTCTTACATTCTTTGGTTGCGCTCACTACTTATTCAGGCTTGCTGTGGGATTTTTTAAGGTGGATTTATATACAGAGCTCATGCAGAAGATTAAAGCTCTGTATACAGAGAAAGGAGACGATGAAGAAGATGAACAAATTTTGGCAAAACATTTGATGAACTCCTTGAAGATATTTTCTTTGATTGACAAATGCTTCAGTGTT…	1128	ATGGAAGAGTTTAACAAAAAGTGGTCTAGAATTAACTTCTTAATGTCTCATATGACTGTTAACATTACTTCAGGATCACTCAGAGATCGTTTGGTTATATCTGTCGTTGCTATGGACAATGTCTTGTTTTGCATCTGTCTAATTTGGCATTTATTGAATAACGAACTTGCGCTAAATTTCAACATTTTGGTGTCAGGTCTTACATTCTTTGGTTGCGCTCACTACTTATTCAGGCTTGCTGTGGGATTTTTTAAGGTGGATTTATATACAGAGCTCATGCAGAAGATTAAAGCTCTGTATACAGAGAAAGGAGACGATGAAGAAGATGAACAAATTTTGGCAAAACATTTGATGAACTCCTTGAAGATATTTTCTTTGATTGACAAGTAAGATAAATCA…	1260	9MGB_low
S1S13	Or109	1	ATGGAAGAGTTTAACAAAAAGTGGTCTAGAATTAACTTCTTAATGTCTCATATGACTGTTAACATTACTTCAGGATCACTCAGGGATCGTTTGGTTATATCTGTCGTTGCTATGGACAATGTCTTGTTTTGCATCTGTCTAATTTGGCATTTATTGAATAACGAACTTGCGCTAAATTTCAACATTTTGGTGTCAGGTCTTACATTCTTTGGTTGCGCTCACTACTTATTCAGGCTTGCTGTGGGATTTTTTAAGGTGGATTTATATACAGAGCTCATGCAGAAGATTAAAGCTCTGTATACAGAGAAAGGAGACGATGAAGAAGATGAACAAATTTTGGCAAAACATTTGGTGTACTCCTTAAAGATATTTTCTTTGATTGACAAATACTTCAGTGTT…	1128	ATGGAAGAGTTTAACAAAAAGTGGTCTAGAATTAACTTCTTAATGTCTCATATGACTGTTAACATTACTTCAGGATCACTCAGGGATCGTTTGGTTATATCTGTCGTTGCTATGGACAATGTCTTGTTTTGCATCTGTCTAATTTGGCATTTATTGAATAACGAACTTGCGCTAAATTTCAACATTTTGGTGTCAGGTCTTACATTCTTTGGTTGCGCTCACTACTTATTCAGGCTTGCTGTGGGATTTTTTAAGGTGGATTTATATACAGAGCTCATGCAGAAGATTAAAGCTCTGTATACAGAGAAAGGAGACGATGAAGAAGATGAACAAATTTTGGCAAAACATTTGGTGTACTCCTTAAAGATATTTTCTTTGATTGACAAGTAAGAAAAATTA…	1260	9MGB_low
S1S14	Or109	1	ATGGAAGAGTTTAACAAAAAGTGGTCTAGAATTAACTTCTTAATGTCTCATATGACTGTTAACATTACTTCAGGATCACTCAGGGATCGTTTGGTTATATCTGTCGTTGCTATGGACAATGTCTTGTTTTGCATCTGTCTAATTTGGCATTTATTGAATAACGAACTTGCGCTAAATTTCAACATTTTGGTGTCAGGTCTTACATTCTTTGGTTGCGCTCACTACTTATTCAGGCTTGCTGTGGGATTTTTTAAGGTGGATTTATATACAGAGCTCATGCAGAAGATTAAAGCTCTGTATACAGAGAAGGGAGACGATGAAGAAGATGAACAAATTTTGGCAAAACATTTGATGAACTCCTTGAAGATATTTTCTTTGATTGACAAATGCTTCAGTGTT…	1128	ATGGAAGAGTTTAACAAAAAGTGGTCTAGAATTAACTTCTTAATGTCTCATATGACTGTTAACATTACTTCAGGATCACTCAGGGATCGTTTGGTTATATCTGTCGTTGCTATGGACAATGTCTTGTTTTGCATCTGTCTAATTTGGCATTTATTGAATAACGAACTTGCGCTAAATTTCAACATTTTGGTGTCAGGTCTTACATTCTTTGGTTGCGCTCACTACTTATTCAGGCTTGCTGTGGGATTTTTTAAGGTGGATTTATATACAGAGCTCATGCAGAAGATTAAAGCTCTGTATACAGAGAAGGGAGACGATGAAGAAGATGAACAAATTTTGGCAAAACATTTGATGAACTCCTTGAAGATATTTTCTTTGATTGACAAGTAAGATAAATCA…	1260	9MGB_low
S1S01	Or109	1	ATGGAAGAGTTTAACAAAAAGTGGTCTAGAATTAACTTCTTAATGTCTCATATGACTGTTAACATTACTTCAGGATCACTCAGGGATCGTTTGGTTATATCTGTCGTTGCTATGGACAATGTCTTGTTTTGCATCTGTCTAATTTGGCATTTATTGAATAACGAACTTGCGCTAAATTTCAACATTTTGGTGTCAGGTCTTACATTCTTTGGTTGCGCTCACTACTTATTCAGGCTTGCTGTGGGATTTTTTAAGGTGGATTTATATACAGAGCTCATGCAGAAGATTAAAGCTCTGTATACAGAGAAGGGAGACGATGAAGAAGATGAACAAATTTTGGCAAAACATTTGATGAACTCCTTGAAGATATTTTCTTTGATTGACAAATGCTTCAGTGTT…	1128	ATGGAAGAGTTTAACAAAAAGTGGTCTAGAATTAACTTCTTAATGTCTCATATGACTGTTAACATTACTTCAGGATCACTCAGGGATCGTTTGGTTATATCTGTCGTTGCTATGGACAATGTCTTGTTTTGCATCTGTCTAATTTGGCATTTATTGAATAACGAACTTGCGCTAAATTTCAACATTTTGGTGTCAGGTCTTACATTCTTTGGTTGCGCTCACTACTTATTCAGGCTTGCTGTGGGATTTTTTAAGGTGGATTTATATACAGAGCTCATGCAGAAGATTAAAGCTCTGTATACAGAGAAGGGAGACGATGAAGAAGATGAACAAATTTTGGCAAAACATTTGATGAACTCCTTGAAGATATTTTCTTTGATTGACAAGTAAGATAAATCG…	1258	3MαH
S1S04	Or109	1	ATGGAAGAGTTTAACAAAAAGTGGTCTAGAATTAACTTCTTAATGTCTCATATGACTGTTAACATTACTTCAGGATCACTCAGGGATCGTTTGGTTATATCTGTCGTTGCTATGGACAATGTCTTGTTTTGCATCTGTCTAATTTGGCATTTATTGAATAACGAACTTGCGCTAAATTTCAACATTTTGGTGTCAGGTCTTACATTCTTTGGTTGCGCTCACTACTTATTCAGGCTTGCTGTGGGATTTTTTAAGGTGGATTTATATACAGAGCTCATGCAGAAGATTAAAGCTCTGTATACAGAGAAGGGAGACGATGAAGAAGATGAACAAATTTTGGCAAAACATTTGGTGTACTCCTTAAAGATATTTTCTTTGATTGACAAATACTTCAGTGTT…	1128	ATGGAAGAGTTTAACAAAAAGTGGTCTAGAATTAACTTCTTAATGTCTCATATGACTGTTAACATTACTTCAGGATCACTCAGGGATCGTTTGGTTATATCTGTCGTTGCTATGGACAATGTCTTGTTTTGCATCTGTCTAATTTGGCATTTATTGAATAACGAACTTGCGCTAAATTTCAACATTTTGGTGTCAGGTCTTACATTCTTTGGTTGCGCTCACTACTTATTCAGGCTTGCTGTGGGATTTTTTAAGGTGGATTTATATACAGAGCTCATGCAGAAGATTAAAGCTCTGTATACAGAGAAGGGAGACGATGAAGAAGATGAACAAATTTTGGCAAAACATTTGGTGTACTCCTTAAAGATATTTTCTTTGATTGACAAGTAAGATAAATCA…	1255	3MαH
S1S05	Or109	1	ATGGAAGAGTTTAACAAAAAGTGGTCTAGAATTAACTTCTTAATGTCTCATATGACTGTTAACATTACTTCAGGATCACTCAGGGATCGTTTGGTTATATCTGTCGTTGCTATGGACAATGTCTTGTTTTGCATCTGTCTAATTTGGCATTTATTGAATAACGAACTTGCGCTAAATTTCAACATTTTGGTGTCAGGTCTTACATTCTTTGGTTGCGCTCACTACTTATTCAGGCTTGCTGTGGGATTTTTTAAGGTGGATTTATATACAGAGCTCATGCAGAAGATTAAAGCTCTGTATACAGAGAAAGGAGACGATGAAGAAGATGAACAAATTTTGGCAAAACATTTGGTGTACTCCTTAAAGATATTTTCTTTGATTGACAAATACTTCAGTGTT…	1128	ATGGAAGAGTTTAACAAAAAGTGGTCTAGAATTAACTTCTTAATGTCTCATATGACTGTTAACATTACTTCAGGATCACTCAGGGATCGTTTGGTTATATCTGTCGTTGCTATGGACAATGTCTTGTTTTGCATCTGTCTAATTTGGCATTTATTGAATAACGAACTTGCGCTAAATTTCAACATTTTGGTGTCAGGTCTTACATTCTTTGGTTGCGCTCACTACTTATTCAGGCTTGCTGTGGGATTTTTTAAGGTGGATTTATATACAGAGCTCATGCAGAAGATTAAAGCTCTGTATACAGAGAAAGGAGACGATGAAGAAGATGAACAAATTTTGGCAAAACATTTGGTGTACTCCTTAAAGATATTTTCTTTGATTGACAAGTAAGATAAATCA…	1259	3MαH
S1S06	Or109	1	ATGGAAGAGTTTAACAAAAAGTGGTCTAGAATTAACTTCTTAATGTCTCATATGACTGTTAACATTACTTCAGGATCACTCAGGGATCGTTTGGTTATATCTGTCGTTGCTATGGACAATGTCTTGTTTTGCATCTGTCTAATTTGGCATTTATTGAATAACGAACTTGCGCTAAATTTCAACATTTTGGTGTCAGGTCTTACATTCTTTGGTTGCGCTCACTACTTATTCAGGCTTGCTGTGGGATTTTTTAAGGTGGATTTATATACAGAGCTCATGCAGAAGATTAAAGCTCTGTATACAGAGAAAGGAGACGATGAAGAAGATGAACAAATTTTGGCAAAACATTTGGTGTACTCCTTAAAGATATTTTCTTTGATTGACAAATACTTCAGTGTT…	1128	ATGGAAGAGTTTAACAAAAAGTGGTCTAGAATTAACTTCTTAATGTCTCATATGACTGTTAACATTACTTCAGGATCACTCAGGGATCGTTTGGTTATATCTGTCGTTGCTATGGACAATGTCTTGTTTTGCATCTGTCTAATTTGGCATTTATTGAATAACGAACTTGCGCTAAATTTCAACATTTTGGTGTCAGGTCTTACATTCTTTGGTTGCGCTCACTACTTATTCAGGCTTGCTGTGGGATTTTTTAAGGTGGATTTATATACAGAGCTCATGCAGAAGATTAAAGCTCTGTATACAGAGAAAGGAGACGATGAAGAAGATGAACAAATTTTGGCAAAACATTTGGTGTACTCCTTAAAGATATTTTCTTTGATTGACAAGTAAGATAAATCA…	1259	3MαH
S1S08	Or109	1	ATGGAAGAGTTTAACAAAAAGTGGTCTAGAATTAACTTCTTAATGTCTCATATGACTGTTAACATTACTTCAGGATCACTCAGGGATCGTTTGGTTATATCTGTCGTTGCTATGGACAATGTCTTGTTTTGCATCTGTCTAATTTGGCATTTATTGAATAACGAACTTGCGCTAAATTTCAACATTTTGGTGTCAGGTCTTACATTCTTTGGTTGCGCTCACTACTTATTCAGGCTTGCTGTGGGATTTTTTAAGGTGGATTTATATACAGAGCTCATGCAGAAGATTAAAGCTCTGTATACAGAGAAGGGAGACGATGAAGAAGATGAACAAATTTTGGCAAAACATTTGATGAACTCCTTGAAGATATTTTCTTTGATTGACAAATGCTTCAGTGTT…	1128	ATGGAAGAGTTTAACAAAAAGTGGTCTAGAATTAACTTCTTAATGTCTCATATGACTGTTAACATTACTTCAGGATCACTCAGGGATCGTTTGGTTATATCTGTCGTTGCTATGGACAATGTCTTGTTTTGCATCTGTCTAATTTGGCATTTATTGAATAACGAACTTGCGCTAAATTTCAACATTTTGGTGTCAGGTCTTACATTCTTTGGTTGCGCTCACTACTTATTCAGGCTTGCTGTGGGATTTTTTAAGGTGGATTTATATACAGAGCTCATGCAGAAGATTAAAGCTCTGTATACAGAGAAGGGAGACGATGAAGAAGATGAACAAATTTTGGCAAAACATTTGATGAACTCCTTGAAGATATTTTCTTTGATTGACAAGTAAGATAAATCG…	1259	3MαH
S1S10	Or109	1	ATGGAAGAGTTTAACAAAAAGTGGTCTAGAATTAACTTCTTAATGTCTCATATGACTGTTAACATTACTTCAGGATCACTCAGGGATCGTTTGGTTATATCTGTCGTTGCTATGGACAATGTCTTGTTTTGCATCTGTCTAATTTGGCATTTATTGAATAACGAACTTGCGCTAAATTTCAACATTTTGGTGTCAGGTCTTACATTCTTTGGTTGCGCTCACTACTTATTCAGGCTTGCTGTGGGATTTTTTAAGGTGGATTTATATACAGAGCTCATGCAGAAGATTAAAGCTCTGTATACAGAGAAAGGAGACGATGAAGAAGATGAACAAATTTTGGCAAAACATTTGGTGTACTCCTTAAAGATATTTTCTTTGATTGACAAATACTTCAGTGTT…	1128	ATGGAAGAGTTTAACAAAAAGTGGTCTAGAATTAACTTCTTAATGTCTCATATGACTGTTAACATTACTTCAGGATCACTCAGGGATCGTTTGGTTATATCTGTCGTTGCTATGGACAATGTCTTGTTTTGCATCTGTCTAATTTGGCATTTATTGAATAACGAACTTGCGCTAAATTTCAACATTTTGGTGTCAGGTCTTACATTCTTTGGTTGCGCTCACTACTTATTCAGGCTTGCTGTGGGATTTTTTAAGGTGGATTTATATACAGAGCTCATGCAGAAGATTAAAGCTCTGTATACAGAGAAAGGAGACGATGAAGAAGATGAACAAATTTTGGCAAAACATTTGGTGTACTCCTTAAAGATATTTTCTTTGATTGACAAGTAAGATAAATCA…	1263	3MαH
S1S12	Or109	1	ATGGAAGAGTTTAACAAAAAGTGGTCTAGAATTAACTTCTTAATGTCTCATATGACTGTTAACATTACTTCAGGATCACTCAGGGATCGTTTGGTTATATCTGTCGTTGCTATGGACAATGTCTTGTTTTGCATCTGTCTAATTTGGCATTTATTGAATAACGAACTTGCGCTAAATTTCAACATTTTGGTGTCAGGTCTTACATTCTTTGGTTGCGCTCACTACTTATTCAGGCTTGCTGTGGGATTTTTTAAGGTGGATTTATATACAGAGCTCATGCAGAAGATTAAAGCTCTGTATACAGAGAAGGGAGACGATGAAGAAGATGAACAAATTTTGGCAAAACATTTGATGAACTCCTTGAAGATATTTTCTTTGATTGACAAATGCTTCAGTGTT…	1128	ATGGAAGAGTTTAACAAAAAGTGGTCTAGAATTAACTTCTTAATGTCTCATATGACTGTTAACATTACTTCAGGATCACTCAGGGATCGTTTGGTTATATCTGTCGTTGCTATGGACAATGTCTTGTTTTGCATCTGTCTAATTTGGCATTTATTGAATAACGAACTTGCGCTAAATTTCAACATTTTGGTGTCAGGTCTTACATTCTTTGGTTGCGCTCACTACTTATTCAGGCTTGCTGTGGGATTTTTTAAGGTGGATTTATATACAGAGCTCATGCAGAAGATTAAAGCTCTGTATACAGAGAAGGGAGACGATGAAGAAGATGAACAAATTTTGGCAAAACATTTGATGAACTCCTTGAAGATATTTTCTTTGATTGACAAGTAAGATAAATCG…	1258	3MαH
S2S01	Or109	2	ATGGAAGAGTTTAACAAAAAGTGGTCTAGAATTAACTTCTTAATGTCTCATATGACTGTTAACATTACTACAGGATCACTCAAGGATCGTTTGGTTATATCTGTCGTTGCTATGGTCAATGTCTTGTTTTTCATCTGCCTATTTTTGCATTTATGGAAAAGCGAATTTGCGCTAAATTTCAACATTTTGGTGTCAGGTCTTACATTCTTTGGTTGCGCTCACTACATATTCAGGCTATCTATGGGATTTTCTAAGAGGGATTTATATGCAGAGTTCATGCAGAAGATTAAAGCTCTATATACAGAGAAGGGAGACGATGAAGAAGATGAACAAATTTTGGCAAAACATTTGATGAATTCCTTGAAGATATTTTCTATGATTGACAAATATTTCACTTTT…	1128	ATGGAAGAGTTTAACAAAAAGTGGTCTAGAATTAACTTCTTAATGTCTCATATGACTGTTAACATTACTACAGGATCACTCAAGGATCGTTTGGTTATATCTGTCGTTGCTATGGTCAATGTCTTGTTTTTCATCTGCCTATTTTTGCATTTATGGAAAAGCGAATTTGCGCTAAATTTCAACATTTTGGTGTCAGGTCTTACATTCTTTGGTTGCGCTCACTACATATTCAGGCTATCTATGGGATTTTCTAAGAGGGATTTATATGCAGAGTTCATGCAGAAGATTAAAGCTCTATATACAGAGAAGGGAGACGATGAAGAAGATGAACAAATTTTGGCAAAACATTTGATGAATTCCTTGAAGATATTTTCTATGATTGACAAGTAAGATAAATCA…	1259	Sobralene
S2S02	Or109	2	ATGGAAGAGTTTAACAAAAAGTGGTCTAGAATTAACTTCTTATTGTCTCATATGACTGTTAACATTACTACAGGATCACTCAAGGATCGTTTGGTTATATCTGTCGTTGCTATGGTCAATGTCTTGTTTTTCATCTGCCTATTTTTGCATTTATGGAAAAGCGAATTTGCGCTAAATATCAACATTTTGGTGTCAGGTCTTACATTCTTTGGTTGCGCTCACTACTTATTCAGGCTATCTATGGGATTTTCTAAGAGGGATTTATATGCACAGTTCATGCAGAAGATAAAAGCTCTGTATACAGAGAAGGGAGACGATGAAGAAGATGAACAAATTTTGGCAAAACATTTGATGAATTCCTTGAAGATATTTTCTTTGATTGACAAATATTTCACTTTT…	1128	ATGGAAGAGTTTAACAAAAAGTGGTCTAGAATTAACTTCTTATTGTCTCATATGACTGTTAACATTACTACAGGATCACTCAAGGATCGTTTGGTTATATCTGTCGTTGCTATGGTCAATGTCTTGTTTTTCATCTGCCTATTTTTGCATTTATGGAAAAGCGAATTTGCGCTAAATATCAACATTTTGGTGTCAGGTCTTACATTCTTTGGTTGCGCTCACTACTTATTCAGGCTATCTATGGGATTTTCTAAGAGGGATTTATATGCACAGTTCATGCAGAAGATAAAAGCTCTGTATACAGAGAAGGGAGACGATGAAGAAGATGAACAAATTTTGGCAAAACATTTGATGAATTCCTTGAAGATATTTTCTTTGATTGACAAGTAAGATAAATCA…	1263	Sobralene
S2S03	Or109	2	ATGGAAGAGTTTAACAAAAAGTGGTCTAGAATTAACTTCTTAATGTCTCATATGACTGTTAACATTACTTCAGGATCACTCAGGGATCGTTTGGTTATATCTGTCGTTGCTATGGTCAATGTCTTGTTTTTCGTCTGCCTATTTTTGCATTTATGGAATAGCGAATTTGCGCTAAATTTCAACATTTTGGTGTCAGGTCTTACATTCTTTGGTTGCGCTCACTACATATTCAGGCTATCTATGGGATTTTCTAAGAGGGATTTATATGCACAGTTCATGCAGAAGATAAAAGCTCTGTATACAGAAAAGGGAGACGATGAAGAAGATGAACAAATTTTGGCAAAACATTTGATGAATTCCTTGAAGATATTTTCTATGATTGACAAATATTTCACTTTT…	1128	ATGGAAGAGTTTAACAAAAAGTGGTCTAGAATTAACTTCTTAATGTCTCATATGACTGTTAACATTACTTCAGGATCACTCAGGGATCGTTTGGTTATATCTGTCGTTGCTATGGTCAATGTCTTGTTTTTCGTCTGCCTATTTTTGCATTTATGGAATAGCGAATTTGCGCTAAATTTCAACATTTTGGTGTCAGGTCTTACATTCTTTGGTTGCGCTCACTACATATTCAGGCTATCTATGGGATTTTCTAAGAGGGATTTATATGCACAGTTCATGCAGAAGATAAAAGCTCTGTATACAGAAAAGGGAGACGATGAAGAAGATGAACAAATTTTGGCAAAACATTTGATGAATTCCTTGAAGATATTTTCTATGATTGACAAGTAAGATAAATCA…	1260	Sobralene
S2S04	Or109	2	ATGGAAGAGTTTAACAAAAAGTGGTCTAGAATTAACTTCTTATTGTCTCATATGACTGTTAACATTACTTCAGGATCACTCAGGGATCGTTTGGTTATATCTGTCGTTGCTATGGTCAATGTCTTGTTTTTCGTCTGCCTATTTTTGCATTTATGGAATAGCGAATTTGCGCTAAATTTCAACATTTTGGTGTCAGGTCTTACATTCTTTGGTTGCGCTCACTACATATTCAGGCTATCTATGGGATTTTCTAAGAGGGATTTATATGCACAGTTCATGCAGAAGATAAAAGCTCTGTATACAGAAAAGGGAGACGATGAAGAAGATGAACAAATTTTGGCAAAACATTTGATGAATTCCTTGAAGATATTTTCTATGATTGACAAATATTTCACTTTT…	1128	ATGGAAGAGTTTAACAAAAAGTGGTCTAGAATTAACTTCTTATTGTCTCATATGACTGTTAACATTACTTCAGGATCACTCAGGGATCGTTTGGTTATATCTGTCGTTGCTATGGTCAATGTCTTGTTTTTCGTCTGCCTATTTTTGCATTTATGGAATAGCGAATTTGCGCTAAATTTCAACATTTTGGTGTCAGGTCTTACATTCTTTGGTTGCGCTCACTACATATTCAGGCTATCTATGGGATTTTCTAAGAGGGATTTATATGCACAGTTCATGCAGAAGATAAAAGCTCTGTATACAGAAAAGGGAGACGATGAAGAAGATGAACAAATTTTGGCAAAACATTTGATGAATTCCTTGAAGATATTTTCTATGATTGACAAGTAAGATAAATCA…	1266	Sobralene
S2S07	Or109	2	ATGGAAGAGTTTAACAAAAAGTGGTCTAGAATTAACTTGTTATTGTCTCATATGACTGTTAACATTACTACAGGATCACTCAAGGATCGTTTGGTTATATCTGTCGTTGCTATGGTCAATGTCTTGTTTTTCGTCTGCCTATTTTTGCATTTATGGAATAGCGAATTTGCGCTAAATTTCAACATTTTGGTGTCAGGTCTTACATTCTTTGGTTGCGCTCACTACATATTCAGGCTATCTATGGGATTTTCTAAGAGGGATTTATATGCACAGTTCATGCAGAAGATTAAAGCTCTGTATACAGAAAAGGGAGACGATGAAGAAGATGAACAAATTTTGGCAAAACATTTGATGAATTCCTTGAAGATATTTTCTATGATTGACAAATGGTTCACTTTT…	1128	ATGGAAGAGTTTAACAAAAAGTGGTCTAGAATTAACTTGTTATTGTCTCATATGACTGTTAACATTACTACAGGATCACTCAAGGATCGTTTGGTTATATCTGTCGTTGCTATGGTCAATGTCTTGTTTTTCGTCTGCCTATTTTTGCATTTATGGAATAGCGAATTTGCGCTAAATTTCAACATTTTGGTGTCAGGTCTTACATTCTTTGGTTGCGCTCACTACATATTCAGGCTATCTATGGGATTTTCTAAGAGGGATTTATATGCACAGTTCATGCAGAAGATTAAAGCTCTGTATACAGAAAAGGGAGACGATGAAGAAGATGAACAAATTTTGGCAAAACATTTGATGAATTCCTTGAAGATATTTTCTATGATTGACAAGTAAGATAAATCA…	1263	Sobralene
S2S08	Or109	2		0	ATGGAAGAGTTTAACAAAAAGTGGTCTAGAATTAACTTCTTAATGTCTCATATGACTGTTAACATTACTACAGGATCACTCAAGGATCGTTTGGTTATATCTGTCGTTGCTATGGTCAATGTCTTGTTTTTCGTCTGCCTATTTTTGCATTTATGGAATAGCGAATTTGCACTAAATTTCAACATTTTGGTGTCAGGTCTTACATTCTTTGGTTGCGCTCACTACTTATTCAGGCTATCTATGGGATTTTCTAAGAGGGATTTATATGCACAGTTCATGCAGAAGATAAAAGCTCTGTATACAGAAAAGGGAGACGATGAAGAAGATGAACAAATTTTGGCAAAACATTTGATGAATTCCTTGAAGATATTTTCTATGATTGACAAGTAAGATAAATCA…	1510	Sobralene	pseudogene
S2S09	Or109	2	ATGGAAGAGTTTAACAAAAAGTGGTCTAGAATTAACTTCTTATTGTCTCATATGACTGTTAACATTACTACAGGATCACTCAAGGATCGTTTGGTTATATCTGTCGTTGCTATGGTCAATGTCTTGTTTTTCGTCTGCCTATTTTTGCATTTATGGAATAGCGAATTTGCGCTAAATTTCAACATTTTGGTGTCAGGTCTTACATTCTTTGGTTGCGCTCACTACTTATTCAGGCTATCTATGGGATTTTCTAAGAGGGATTTATATGCACAGTTCATGCAGAAGATTAAAGCTCTGTATACAGAAAAGGGAGACGATGAAGAAGATGAACAAATTTTGGCAAAACATTTGATGAATTCCTTGAAGATATTTTCTATGATTGACAAATGGTTCACTTTT…	1128	ATGGAAGAGTTTAACAAAAAGTGGTCTAGAATTAACTTCTTATTGTCTCATATGACTGTTAACATTACTACAGGATCACTCAAGGATCGTTTGGTTATATCTGTCGTTGCTATGGTCAATGTCTTGTTTTTCGTCTGCCTATTTTTGCATTTATGGAATAGCGAATTTGCGCTAAATTTCAACATTTTGGTGTCAGGTCTTACATTCTTTGGTTGCGCTCACTACTTATTCAGGCTATCTATGGGATTTTCTAAGAGGGATTTATATGCACAGTTCATGCAGAAGATTAAAGCTCTGTATACAGAAAAGGGAGACGATGAAGAAGATGAACAAATTTTGGCAAAACATTTGATGAATTCCTTGAAGATATTTTCTATGATTGACAAGTAAGATAAATCA…	1263	Sobralene
S2S10	Or109	2	ATGGAAGAGTTTAACAAAAAGTGGTCTAGAATTAACTTCTTATTGTCTCATATGACTGTTAACATTACTACAGGATCACTCAAGGATCGTTTGGTTATATCTGTCGTTGCTATGGTCAATGTCTTGTTTTTCATCTGCCTATTTTTGCATTTATGGAATAGCGAATTTGCGCTAAATTTCAACATTTTGGTGTCAGGTCTTACATTCTTTGGTTGCGCTCACTACATATTCAGGCTATCTATGGGATTTTCTAAGAGGGATTTATATGCACAGTTCATGCAGAAGATAAAAGCTCTGTATACAGAAAAGGGAGACGATGAAGAAGATGAACAAATTTTGGCAAAACATTTGATGAATTCCTTGAAGATATTTTCTATGATTGACAAATATTTCACTTTT…	1128	ATGGAAGAGTTTAACAAAAAGTGGTCTAGAATTAACTTCTTATTGTCTCATATGACTGTTAACATTACTACAGGATCACTCAAGGATCGTTTGGTTATATCTGTCGTTGCTATGGTCAATGTCTTGTTTTTCATCTGCCTATTTTTGCATTTATGGAATAGCGAATTTGCGCTAAATTTCAACATTTTGGTGTCAGGTCTTACATTCTTTGGTTGCGCTCACTACATATTCAGGCTATCTATGGGATTTTCTAAGAGGGATTTATATGCACAGTTCATGCAGAAGATAAAAGCTCTGTATACAGAAAAGGGAGACGATGAAGAAGATGAACAAATTTTGGCAAAACATTTGATGAATTCCTTGAAGATATTTTCTATGATTGACAAGTAAGATAAATCA…	1260	Sobralene
S2S11	Or109	1	ATGGAAGAGTTTAACAAAAAGTGGTCTAGAATTAACTTCTTAATGTCTCATATGACTGTTAACATTACTTCAGGATCACTCAGGGATCGTTTGGTTATATCTGTCGTTGCTATGGTCAATGTCTTGTTTTTCGTCTGCCTATTTTTGCATTTATGGAATAGCGAATTTGCACTAAATTTCAACATTTTGGTGTCAGGTCTTACATTCTTTGGTTGCGCTCACTACTTATTCAGGCTATCTATGGGATTTTCTAAGAGGGATTTATATGCACAGTTCATGCAGAAGATTAAAGCTCTATATACAGAGAAGGGAGACGATGAAGAAGATGAACAAATTTTGGCAAAACATTTGATGAATTCCTTGAAGATATTTTCTATGATTGACAAATATTTCACTTTT…	1128	ATGGAAGAGTTTAACAAAAAGTGGTCTAGAATTAACTTCTTAATGTCTCATATGACTGTTAACATTACTTCAGGATCACTCAGGGATCGTTTGGTTATATCTGTCGTTGCTATGGTCAATGTCTTGTTTTTCGTCTGCCTATTTTTGCATTTATGGAATAGCGAATTTGCACTAAATTTCAACATTTTGGTGTCAGGTCTTACATTCTTTGGTTGCGCTCACTACTTATTCAGGCTATCTATGGGATTTTCTAAGAGGGATTTATATGCACAGTTCATGCAGAAGATTAAAGCTCTATATACAGAGAAGGGAGACGATGAAGAAGATGAACAAATTTTGGCAAAACATTTGATGAATTCCTTGAAGATATTTTCTATGATTGACAAGTAAGATAAATCA…	1266	Sobralene
S2S12	Or109	2	ATGGAAGAGTTTAACAAAAAGTGGTCTAGAATTACCTTCTTATTGTCTCATATGACTGTTAACATTACTACAGGATCACTCAAGGATCGTTTGGTTATATCTGTCGTTGCTATGGTCAATGTCTTGTTTTTCATCTGCCTATTTTTGCATTTATGGAAAAGCGAATTTGCGCTAAATTTCAACATTTTGGTGTCAGGTCTTACATTCTTTGGTTGCGCTCACTACTTATTCAGGCTATCTATGGGATTTTCTAAGAGGGATTTATATGCACAGTTCATGCAGAAGATTAAAGCTCTATATACAGAGAAGGGAGACAATGAAGAAGATGAACAAATTTTGGCAAAACATTTGATGAACTCCTTGAAGATATTTTCTATGATTGACAAATGGTTCACTTTT…	1128	ATGGAAGAGTTTAACAAAAAGTGGTCTAGAATTACCTTCTTATTGTCTCATATGACTGTTAACATTACTACAGGATCACTCAAGGATCGTTTGGTTATATCTGTCGTTGCTATGGTCAATGTCTTGTTTTTCATCTGCCTATTTTTGCATTTATGGAAAAGCGAATTTGCGCTAAATTTCAACATTTTGGTGTCAGGTCTTACATTCTTTGGTTGCGCTCACTACTTATTCAGGCTATCTATGGGATTTTCTAAGAGGGATTTATATGCACAGTTCATGCAGAAGATTAAAGCTCTATATACAGAGAAGGGAGACAATGAAGAAGATGAACAAATTTTGGCAAAACATTTGATGAACTCCTTGAAGATATTTTCTATGATTGACAAGTAAGATAAATCA…	1259	Sobralene
S2S13	Or109	2	ATGGAAGAGTTTAACAAAAAGTGGTCTAGAATTAACTTCTTATTGTCTCATATGACTGTTAGCATTACTACAGGATCACTCAAGGATCGTTTGGTTATATCTGTCGTTGCTATGGTCAATGTCTTGTTTTTCATCTGCCTATTTTTGCATTTATGGAAAAGCGAATTTGCGCTAAATTTCAACATTTTGGTGTCAGGTCTTACATTCTTTGGTTGCGCTCACTACTTATTCAGGCTATCTATGGGATTTTCTAAGAGGGATTTATATGCACAGTTCATGCAGAAGATTAAAGCTCTATATACAGAGAAGGGAGACGATGAAGAAGATGAACAAATTTTGGCAAAACATTTGATGAATTCCTTGAAGATATTTTCTATGATTGACAAATATTTCACTTTT…	1128	ATGGAAGAGTTTAACAAAAAGTGGTCTAGAATTAACTTCTTATTGTCTCATATGACTGTTAGCATTACTACAGGATCACTCAAGGATCGTTTGGTTATATCTGTCGTTGCTATGGTCAATGTCTTGTTTTTCATCTGCCTATTTTTGCATTTATGGAAAAGCGAATTTGCGCTAAATTTCAACATTTTGGTGTCAGGTCTTACATTCTTTGGTTGCGCTCACTACTTATTCAGGCTATCTATGGGATTTTCTAAGAGGGATTTATATGCACAGTTCATGCAGAAGATTAAAGCTCTATATACAGAGAAGGGAGACGATGAAGAAGATGAACAAATTTTGGCAAAACATTTGATGAATTCCTTGAAGATATTTTCTATGATTGACAAGTAAGATAAATCA…	1259	Sobralene
S2S14	Or109	2		0	ATGGAAGAGTTTAACAAAAAGTGGTCTAGAATTAACTTCTTAATGTCTCATATGACTGTTAACATTACTACAGGATCACTCAAGGATCGTTTGGTTATATCTGTCGTTGCTATGGTCAATGTCTTGTTTTTCGTCTGCCTATTTTTGCATTTATGGAATAGCGAATTTGCACTAAATTTCAACATTTTGGTGTCAGGTCTTACATTCTTTGGTTGCGCTCACTACTTATTCAGGCTATCTATGGGATTTTCTAAGAGGGATTTATATGCACAGTTCATGCAGAAGATAAAAGCTCTGTATACAGAAAAGGGAGACGATGAAGAAGATGAACAAATTTTGGCAAAACATTTGATGAATTCCTTGAAGATATTTTCTATGATTGACAAGTAAGATAAATCA…	1506	Sobralene	pseudogene
S2S15	Or109	2	ATGGAAGAGTTTAACAAAAAGTGGTCTAGAATTACCTTCTTATTGTCTCATATGACTGTTAACATTACTACAGGATCACTCAAGGATCGTTTGGTTATATCTGTCGTTGCTATGGTCAATGTGTTGTTTTTCGTCTGCCTATTTTTGCATTTATGGAATAGCGAATTTGCGCTAAATTTCAACATTTTGGTGTCAGGTCTTACATTCTTTGGTTGCGCTCACTACATATTCAGGCTATCTATGGGATTTTCTAAGAGGGATTTATATGCAGAGTTCATGCAGAAGATAAAATCTCTGTATACAGAAAAGGGAGACGATGAAGAAGATGAACAAATTTTGGCAAAACATTTGATGAACTCCTTGAAGATATTTTCTATGATTGACAAATATTTCACTTTT…	1128	ATGGAAGAGTTTAACAAAAAGTGGTCTAGAATTACCTTCTTATTGTCTCATATGACTGTTAACATTACTACAGGATCACTCAAGGATCGTTTGGTTATATCTGTCGTTGCTATGGTCAATGTGTTGTTTTTCGTCTGCCTATTTTTGCATTTATGGAATAGCGAATTTGCGCTAAATTTCAACATTTTGGTGTCAGGTCTTACATTCTTTGGTTGCGCTCACTACATATTCAGGCTATCTATGGGATTTTCTAAGAGGGATTTATATGCAGAGTTCATGCAGAAGATAAAATCTCTGTATACAGAAAAGGGAGACGATGAAGAAGATGAACAAATTTTGGCAAAACATTTGATGAACTCCTTGAAGATATTTTCTATGATTGACAAGTAAGATAAATCA…	1258	Sobralene
S2S16	Or109	2	ATGGAAGAGTTTAACAAAAAGTGGTCTAGAATTAACTTCTTATTGTCTCATATGACTGTTAGCATTACTACAGGATCACTCAAGGATCGTTTGGTTATATCTGTCGTTGCTATGGTCAATGTCTTGTTTTTCATCTGCCTATTTTTGCATTTATGGAAAAGCGAATTTGCGCTAAATTTCAACATTTTGGTGTCAGGTCTTACATTCTTTGGTTGCGCTCACTACATATTCAGGCTATCTATGGGATTTTCTAAGAGGGATTTATATGCAGAGTTCATGCAGAAGATTAAAGCTCTATATACAGAGAAGGGAGACGATGAAGAAGATGAACAAATTTTGGCAAAACATTTGATGAATTCCTTGAAGATATTTTCTATGATTGACAAATATTTCACTTTT…	1128	ATGGAAGAGTTTAACAAAAAGTGGTCTAGAATTAACTTCTTATTGTCTCATATGACTGTTAGCATTACTACAGGATCACTCAAGGATCGTTTGGTTATATCTGTCGTTGCTATGGTCAATGTCTTGTTTTTCATCTGCCTATTTTTGCATTTATGGAAAAGCGAATTTGCGCTAAATTTCAACATTTTGGTGTCAGGTCTTACATTCTTTGGTTGCGCTCACTACATATTCAGGCTATCTATGGGATTTTCTAAGAGGGATTTATATGCAGAGTTCATGCAGAAGATTAAAGCTCTATATACAGAGAAGGGAGACGATGAAGAAGATGAACAAATTTTGGCAAAACATTTGATGAATTCCTTGAAGATATTTTCTATGATTGACAAGTAAGATAAATCA…	1262	Sobralene
S2S17	Or109	2	ATGGAAGAGTTTAACAAAAAGTGGTCTAGAATTAACTTCTTAATGTCTCATATGACTGTTAACATTACTACAGGATCACTCAAGGATCGTTTGGTTATATCTGTCGTTGCTATGGTCAATGTCTTGTTTTTCGTCTGCCTATTTTTGCATTTATGGAATAGCGAATTTGCGCTAAATTTCAACATTTTGGTGTCAGGTCTTACATTCTTTGGTTGCGCTCACTACATATTCAGGCTATCTATGGGATTTTCTAAGAGGGAATTATATGCACAGTTCATGCAGAAGATTAAAGCTCTATATACAGAGAAGGGAGACGATGAAGAAGATGAACAAATTTTGGCAAAACATTTGATGAATTCCTTGAAGATATTTTCTATGATTGACAAATATTTCACTTTT…	1128	ATGGAAGAGTTTAACAAAAAGTGGTCTAGAATTAACTTCTTAATGTCTCATATGACTGTTAACATTACTACAGGATCACTCAAGGATCGTTTGGTTATATCTGTCGTTGCTATGGTCAATGTCTTGTTTTTCGTCTGCCTATTTTTGCATTTATGGAATAGCGAATTTGCGCTAAATTTCAACATTTTGGTGTCAGGTCTTACATTCTTTGGTTGCGCTCACTACATATTCAGGCTATCTATGGGATTTTCTAAGAGGGAATTATATGCACAGTTCATGCAGAAGATTAAAGCTCTATATACAGAGAAGGGAGACGATGAAGAAGATGAACAAATTTTGGCAAAACATTTGATGAATTCCTTGAAGATATTTTCTATGATTGACAAGTAAGATAAATCA…	1260	Sobralene
S2S19	Or109	2	ATGGAAGAGTTTAACAAAAAGTGGTCTAGAATTAACTTCTTATTGTCTCATATGACTGTTAACATTACTACAGGATCACTCAAGGATCGTTTGGTTATATCTGTCGTTGCTATGGTCAATGTCTTGTTTTTCGTCTGCCTATTTTTGCATTTATGGAATAGCGAATTTGCACTAAATTTCAACATTTTGGTGTCAGGTCTTACATTCTTTGGTTGCGCTCACTACTTATTCAGGCTATCTATGGGATTTTCTAAGAGGGATTTATATGCACAGTTCATGCAGAAGATTAAAGCTCTATATACAGAGAAGGGAGACGATGAAGAAGATGAACAAATTTTGGCAAAACATTTGATGAATTCCTTGAAGATATTTTCTATGATTGACAAATATTTCACTTTT…	1128	ATGGAAGAGTTTAACAAAAAGTGGTCTAGAATTAACTTCTTATTGTCTCATATGACTGTTAACATTACTACAGGATCACTCAAGGATCGTTTGGTTATATCTGTCGTTGCTATGGTCAATGTCTTGTTTTTCGTCTGCCTATTTTTGCATTTATGGAATAGCGAATTTGCACTAAATTTCAACATTTTGGTGTCAGGTCTTACATTCTTTGGTTGCGCTCACTACTTATTCAGGCTATCTATGGGATTTTCTAAGAGGGATTTATATGCACAGTTCATGCAGAAGATTAAAGCTCTATATACAGAGAAGGGAGACGATGAAGAAGATGAACAAATTTTGGCAAAACATTTGATGAATTCCTTGAAGATATTTTCTATGATTGACAAGTAAGATAAATCA…	1266	Sobralene

## Sheet: Or138
sample	gene	copy number	cds	cds_length	gene region	region_length	chemotype	notes
JAC04	Or138	0					3MαH	absent_pseudo
JAC05	Or138	0					3MαH	absent_pseudo
JAC11	Or138	0					3MαH	absent_pseudo
JAC12	Or138	1	ATGGAAGCGCTTAACAAAAATTGGTCCAGAGTTAACTTTTTAATCTCTCATTTGACTATAAACGTGACTTCAGGACCGCGCAAACATCGTTTACTTATATCTATCGTTATTTTTGATAACGTCATGTTTTTCGTCTGCCTATTTTTGCATTTATTGAATAGCGAATTTGAGATAAATTTCAACATCTTGGTGGCATCTCTTACATTCTTCGGTTGCAGTCACTACATATTCAGGCTATCTATGGGATTTACTAAGAGGGATTTATATGCACAGTTCATGCAAAAGATTAAAGCTCTGTATACAGAGAAGGGAGACGATGAAGAAGATGAACAAATTTTGGCAAAACATTTGGTGAACTTCATGAAGATATTTTCTTTGATTGACAAATGTTTCAGTTTT…	1128	ATGGAAGCGCTTAACAAAAATTGGTCCAGAGTTAACTTTTTAATCTCTCATTTGACTATAAACGTGACTTCAGGACCGCGCAAACATCGTTTACTTATATCTATCGTTATTTTTGATAACGTCATGTTTTTCGTCTGCCTATTTTTGCATTTATTGAATAGCGAATTTGAGATAAATTTCAACATCTTGGTGGCATCTCTTACATTCTTCGGTTGCAGTCACTACATATTCAGGCTATCTATGGGATTTACTAAGAGGGATTTATATGCACAGTTCATGCAAAAGATTAAAGCTCTGTATACAGAGAAGGGAGACGATGAAGAAGATGAACAAATTTTGGCAAAACATTTGGTGAACTTCATGAAGATATTTTCTTTGATTGACAAGTAAGAAAAATTA…	1257	3MαH
JAC15	Or138	1	ATGGAAGCGCTTAACAAAAATTGGTCCAGAGTTAACTTTTTAATCTCTCATTTGACTATAAACGTGACTTCAGGACCGCGCAAACATCGTTTACTTATATCTATCGTTATTTTTGATAACGTCATGTTTTTCGTCTGCCTATTTTTGCATTTATTGAATAGCGAATTTGAGATAAATTTCAACATCTTGGTGGCATCTCTTACATTCTTCGGTTGCAGTCACTACATATTCAGGCTATCTATGGGATTTACTAAGAGGGATTTATATGCACAGTTCATGCAAAAGATTAAAGCTCTGTATACAGAGAAGGGAGACGATGAAGAAGATGAACAAATTTTGGCAAAACATTTGGTGAACTTCATGAAGATATTTTCTTTGATTGACAAATGTTTCAGTTTT…	1128	ATGGAAGCGCTTAACAAAAATTGGTCCAGAGTTAACTTTTTAATCTCTCATTTGACTATAAACGTGACTTCAGGACCGCGCAAACATCGTTTACTTATATCTATCGTTATTTTTGATAACGTCATGTTTTTCGTCTGCCTATTTTTGCATTTATTGAATAGCGAATTTGAGATAAATTTCAACATCTTGGTGGCATCTCTTACATTCTTCGGTTGCAGTCACTACATATTCAGGCTATCTATGGGATTTACTAAGAGGGATTTATATGCACAGTTCATGCAAAAGATTAAAGCTCTGTATACAGAGAAGGGAGACGATGAAGAAGATGAACAAATTTTGGCAAAACATTTGGTGAACTTCATGAAGATATTTTCTTTGATTGACAAGTAAGAAAAATTA…	1257	3MαH
JAC16	Or138	0					3MαH	absent_pseudo
JAC18	Or138	1	ATGGAAGCGCTTAACAAAAATTGGTCCAGAGTTAACTTTTTAATCTCTCATTTGACTATAAACGTGACTTCAGGACCGCGCAAACATCGTTTACTTATATCTATCGTTATTTTTGATAACGTCATGTTTTTCGTCTGCCTATTTTTGCATTTATTGAATAGCGAATTTGAGATAAATTTCAACATCTTGGTGGCATCTCTTACATTCTTCGGTTGCAGTCACTACATATTCAGGCTATCTATGGGATTTACTAAGAGGGATTTATATGCACAGTTCATGCAAAAGATTAAAGCTCTGTATACAGAGAAGGGAGACGATGAAGAAGATGAACAAATTTTGGCAAAACATTTGGTGAACTTCATGAAGATATTTTCTTTGATTGACAAATGTTTCAGTTTT…	1128	ATGGAAGCGCTTAACAAAAATTGGTCCAGAGTTAACTTTTTAATCTCTCATTTGACTATAAACGTGACTTCAGGACCGCGCAAACATCGTTTACTTATATCTATCGTTATTTTTGATAACGTCATGTTTTTCGTCTGCCTATTTTTGCATTTATTGAATAGCGAATTTGAGATAAATTTCAACATCTTGGTGGCATCTCTTACATTCTTCGGTTGCAGTCACTACATATTCAGGCTATCTATGGGATTTACTAAGAGGGATTTATATGCACAGTTCATGCAAAAGATTAAAGCTCTGTATACAGAGAAGGGAGACGATGAAGAAGATGAACAAATTTTGGCAAAACATTTGGTGAACTTCATGAAGATATTTTCTTTGATTGACAAGTAAGAAAAATTA…	1257	3MαH
JAC23	Or138	0					3MαH	absent_pseudo
JAC01	Or138	3	ATGGAAGCGCTTAACAAAAATTGGTCCAGAGTTAACTTTTTAATCTCTCATTTGACTATAAACGTGACTTCAGTACCGCGCAAACATCGTTTGCTTATATCTATCGTTATTTTTAATAACGTCATGTTTTTCATCTGCCTATTTTTGCATTTATGGAATAGCGAATTTGCGCTAAATTTCAACACTTTGGTGTCAGGTCTTACATTCTTTGGTTGCGCTCACTACATATTCAGGCTATCTATGGGATTTATTAAGAGGGATTTATATGCACAGCTCATGCAGAAGATTAAAGTTCTGTATACAGAAAAGGGAGACGATGAAGAAGATGAAAAAAATTTGGCAAAACATTTGGTGAACTTCATGAAGATATTTTCTTTGATTGACAAATGCTTCAGTTTT…	1128	ATGGAAGCGCTTAACAAAAATTGGTCCAGAGTTAACTTTTTAATCTCTCATTTGACTATAAACGTGACTTCAGTACCGCGCAAACATCGTTTGCTTATATCTATCGTTATTTTTAATAACGTCATGTTTTTCATCTGCCTATTTTTGCATTTATGGAATAGCGAATTTGCGCTAAATTTCAACACTTTGGTGTCAGGTCTTACATTCTTTGGTTGCGCTCACTACATATTCAGGCTATCTATGGGATTTATTAAGAGGGATTTATATGCACAGCTCATGCAGAAGATTAAAGTTCTGTATACAGAAAAGGGAGACGATGAAGAAGATGAAAAAAATTTGGCAAAACATTTGGTGAACTTCATGAAGATATTTTCTTTGATTGACAAGTAAGATAAATTA…	1259	Sobralene
JAC06	Or138	1	ATGGAAGCGCTTAACAAAAATTGGTCCAGAGTTAACTTTTTAATCTCTCATTTGACTATAAACGTGACTTCAGTACCGCGCAAACATCGTTTGCTTATATCTATCGTTATTTTTAATAACGTCATGTTTTTCATCTGCCTATTTTTGCATTTATGGAATAGCGAATTTGCGCTAAATTTCAACACTTTGGTGTCAGGTCTTACATTCTTTGGTTGCGCTCACTATATATTCAGGCTATCTATGGGATTTATTAAGAGGGATTTATATGCACAGCTCATGCAGAAGATTAAAGTTCTGTATACAGAAAAGGGAGACGATGAAGAAGATGAAAAAAATTTGGCAAAACATTTGGTGAACTTCATGAAGATATTTTCTTCGATTGACAAATGCTTCAGTTTT…	1128	ATGGAAGCGCTTAACAAAAATTGGTCCAGAGTTAACTTTTTAATCTCTCATTTGACTATAAACGTGACTTCAGTACCGCGCAAACATCGTTTGCTTATATCTATCGTTATTTTTAATAACGTCATGTTTTTCATCTGCCTATTTTTGCATTTATGGAATAGCGAATTTGCGCTAAATTTCAACACTTTGGTGTCAGGTCTTACATTCTTTGGTTGCGCTCACTATATATTCAGGCTATCTATGGGATTTATTAAGAGGGATTTATATGCACAGCTCATGCAGAAGATTAAAGTTCTGTATACAGAAAAGGGAGACGATGAAGAAGATGAAAAAAATTTGGCAAAACATTTGGTGAACTTCATGAAGATATTTTCTTCGATTGACAAGTAAGATAAATTA…	1259	Sobralene
JAC08	Or138	2	ATGGAAGCGCTTAACAAAAATTGGTCCAGAGTTAACTTTTTAATCTCTCATTTGACTATAAACGTGACTTCAGTACCGCGCAAACATCGTTTGCTTATATCTATCGTTATTTTTAATAACGTCATGTTTTTCATCTGCCTATTTTTGCATTTATGGAATAGCGAATTTGCGCTAAATTTCAACACTTTGGTGTCAGGTCTTACATTCTTTGGTTGCGCTCACTACATATTCAGGCTATCTATGGGATTTATTAAGAGGGATTTATATGCACAGCTCATGCAGAAGATTAAAGTTCTGTATACAGAAAAGGGAGACGATGAAGAAGATGAAAAAAATTTGGCAAAACATTTGGTGAACTTCATGAAGATATTTTCTTTGATTGACAAATGCTTCAGTTTT…	1128	ATGGAAGCGCTTAACAAAAATTGGTCCAGAGTTAACTTTTTAATCTCTCATTTGACTATAAACGTGACTTCAGTACCGCGCAAACATCGTTTGCTTATATCTATCGTTATTTTTAATAACGTCATGTTTTTCATCTGCCTATTTTTGCATTTATGGAATAGCGAATTTGCGCTAAATTTCAACACTTTGGTGTCAGGTCTTACATTCTTTGGTTGCGCTCACTACATATTCAGGCTATCTATGGGATTTATTAAGAGGGATTTATATGCACAGCTCATGCAGAAGATTAAAGTTCTGTATACAGAAAAGGGAGACGATGAAGAAGATGAAAAAAATTTGGCAAAACATTTGGTGAACTTCATGAAGATATTTTCTTTGATTGACAAGTAAGATAAATTA…	1259	Sobralene
JAC09	Or138	2	ATGGAAGCGCTTAACAAAAATTGGTCCAGAGTTAACTTTTTAATCTCTCATTTGACTATAAACGTGACTTCAGGACCGCGCAAACATCGTTTGCTTATATCTATCGTTATTTTTAATAACGTCATGTTTTTCATCTGCCTATTTTTGCATTTATGGAATAGCGAATTTGCGCTAAATTTCAACATTTTGGTGTCAGGTCTTACATTCTTTGGTTGCGCTCACTACATATTCAGGCTATCTATGGGATTTATTAAGAGGGATTTATATGCACAGCTCATGCAGAAGATTAAAGTTCTGTATACAGAAAAGGGAGACGATGAAGAAGATGAAAAAAATTTGGCAAAACATTTGGTGAACTTCATGAAGATATTTTCTTTGATTGACAAATGCTTCAGTTTT…	1128	ATGGAAGCGCTTAACAAAAATTGGTCCAGAGTTAACTTTTTAATCTCTCATTTGACTATAAACGTGACTTCAGGACCGCGCAAACATCGTTTGCTTATATCTATCGTTATTTTTAATAACGTCATGTTTTTCATCTGCCTATTTTTGCATTTATGGAATAGCGAATTTGCGCTAAATTTCAACATTTTGGTGTCAGGTCTTACATTCTTTGGTTGCGCTCACTACATATTCAGGCTATCTATGGGATTTATTAAGAGGGATTTATATGCACAGCTCATGCAGAAGATTAAAGTTCTGTATACAGAAAAGGGAGACGATGAAGAAGATGAAAAAAATTTGGCAAAACATTTGGTGAACTTCATGAAGATATTTTCTTTGATTGACAAGTAAGATAAATTA…	1259	Sobralene	pseudogene
JAC14	Or138	2	ATGGAAGCGCTTAACAAAAATTGGTCCAGAGTTAACTTTTTAATCTCTCATTTGACTATAAACGTGACTTCAGTACCGCGCAAACATCGTTTGCTTATATCTATCGTTATTTTTAATAACGTCATGTTTTTCATCTGCCTATTTTTGCATTTATGGAATAGCGAATTTGCGCTAAATTTCAACACTTTGGTGTCAGGTCTTACATTCTTTGGTTGCGCTCACTACATATTCAGGCTATCTATGGGATTTATTAAGAGGGATTTATATGCACAGCTCATGCAGAAGATTAAAGTTCTGTATACAGAAAAGGGAGACGATGAAGAAGATGAAAAAAATTTGGCAAAACATTTGGTGAACTTCATGAAGATATTTTCTTTGATTGACAAATGCTTCAGTTTT…	1128	ATGGAAGCGCTTAACAAAAATTGGTCCAGAGTTAACTTTTTAATCTCTCATTTGACTATAAACGTGACTTCAGTACCGCGCAAACATCGTTTGCTTATATCTATCGTTATTTTTAATAACGTCATGTTTTTCATCTGCCTATTTTTGCATTTATGGAATAGCGAATTTGCGCTAAATTTCAACACTTTGGTGTCAGGTCTTACATTCTTTGGTTGCGCTCACTACATATTCAGGCTATCTATGGGATTTATTAAGAGGGATTTATATGCACAGCTCATGCAGAAGATTAAAGTTCTGTATACAGAAAAGGGAGACGATGAAGAAGATGAAAAAAATTTGGCAAAACATTTGGTGAACTTCATGAAGATATTTTCTTTGATTGACAAGTAAGATAAATTA…	1259	Sobralene
JAC22	Or138	1	ATGGAAGCGCTTAACAAAAATTGGTCCAGAGTTAACTTTTTAATCTCTCATTTGACTATAAACGTGACTTCAGTACCGCGCAAACATCGTTTGCTTATATCTATCGTTATTTTTAATAACGTCATGTTTTTCATCTGCCTATTTTTGCATTTATGGAATAGCGAATTTGCGCTAAATTTCAACACTTTGGTGTCAGGTCTTACATTCTTTGGTTGCGCTCACTACATATTCAGGCTATCTATGGGATTTATTAAGAGGGATTTATATGCACAGCTCATGCAGAAGATTAAAGTTCTGTATACAGAAAAGGGAGACGATGAAGAAGATGAAAAAAATTTGGCAAAACATTTGGTGAACTTCATGAAGATATTTTCTTCGATTGACAAATGCTTCAGTTTT…	1128	ATGGAAGCGCTTAACAAAAATTGGTCCAGAGTTAACTTTTTAATCTCTCATTTGACTATAAACGTGACTTCAGTACCGCGCAAACATCGTTTGCTTATATCTATCGTTATTTTTAATAACGTCATGTTTTTCATCTGCCTATTTTTGCATTTATGGAATAGCGAATTTGCGCTAAATTTCAACACTTTGGTGTCAGGTCTTACATTCTTTGGTTGCGCTCACTACATATTCAGGCTATCTATGGGATTTATTAAGAGGGATTTATATGCACAGCTCATGCAGAAGATTAAAGTTCTGTATACAGAAAAGGGAGACGATGAAGAAGATGAAAAAAATTTGGCAAAACATTTGGTGAACTTCATGAAGATATTTTCTTCGATTGACAAGTAAGATAAATTA…	1260	Sobralene	gap_incomplete
LAP01	Or138	2	ATGGAAGCGCTTAACAAAAATTGGTCCAGAGTTAACTTTTTAATCTCTCATTTGACTATAAACGTGACTTCAGGACCGCGCAAACATCGTTTGCTTATATCTATCGTTATTTTTGATAACGTCATGTTTTTCGTCTGCCTATTTTTGCATTTATGGAATAACGAATTTGAGATAAATTTTAACATCTTGGTGGCATCTCTTACATTCTTCGGTTGCAGTCACTACATATTCAGGCTATCTATGGGATTTACTAAGAGGGATTTATATGCACAGTTCATGCAAAAGATTAAAGCTCTGTATACAGAGAAGGGAGACGATGAAGAAGATGAACAAATTTTGGCAAAACATTTGGTGAACTTCATGAAGATATTTTCTTTGATTGACAAATGTTTCAGTTTT…	1128	ATGGAAGCGCTTAACAAAAATTGGTCCAGAGTTAACTTTTTAATCTCTCATTTGACTATAAACGTGACTTCAGGACCGCGCAAACATCGTTTGCTTATATCTATCGTTATTTTTGATAACGTCATGTTTTTCGTCTGCCTATTTTTGCATTTATGGAATAACGAATTTGAGATAAATTTTAACATCTTGGTGGCATCTCTTACATTCTTCGGTTGCAGTCACTACATATTCAGGCTATCTATGGGATTTACTAAGAGGGATTTATATGCACAGTTCATGCAAAAGATTAAAGCTCTGTATACAGAGAAGGGAGACGATGAAGAAGATGAACAAATTTTGGCAAAACATTTGGTGAACTTCATGAAGATATTTTCTTTGATTGACAAGTAAGATAAATTA…	1287	9MGB_h
LAP05	Or138	2	ATGGAAGCGCTTAACAAAAATTGGTCCAGAGTTAACTTTTTAATCTCTCATTTGACTATAAACGTGACTTCAGGACCACGCAAACATCGTTTGCTTATATCTATCGTTATTTTTGATAACGTCATGTTTTTCGTCTGCCTATTTTTGCATTTATTGAATAGCGAATTTGAGATAAATTTTAACATCTTGGTGGCATCTCTTACATTCTTCGGTTGCAGTCACTACATATTCAGGCTATCTATGGGATTTACTAAGAGGGATTTATATGCACAGTTCATGCAGAAGATTAAAGCTCTGTATACAGAAAAGGGAGACGATGAAGAAGATGAACAAATTTTGGCAAAACATTTGGTGAACTTCATGAAGATATTTTCTTTGATTGACAAATGTTTCAGTTTT…	1128	ATGGAAGCGCTTAACAAAAATTGGTCCAGAGTTAACTTTTTAATCTCTCATTTGACTATAAACGTGACTTCAGGACCACGCAAACATCGTTTGCTTATATCTATCGTTATTTTTGATAACGTCATGTTTTTCGTCTGCCTATTTTTGCATTTATTGAATAGCGAATTTGAGATAAATTTTAACATCTTGGTGGCATCTCTTACATTCTTCGGTTGCAGTCACTACATATTCAGGCTATCTATGGGATTTACTAAGAGGGATTTATATGCACAGTTCATGCAGAAGATTAAAGCTCTGTATACAGAAAAGGGAGACGATGAAGAAGATGAACAAATTTTGGCAAAACATTTGGTGAACTTCATGAAGATATTTTCTTTGATTGACAAGTAAGAAAAATTA…	1255	9MGB_h
LAP06	Or138	2	ATGGAAGCGCTTAACAAAAATTGGTCCAGAGTTAACTTTTTAATCTCTCATTTGACTATAAACGTTACTTCAGGACCACGCAAACATCGTTTACTTATATCTATCGTTATTTTTGATAACGTCATGTTTTTCGTCTGCCTATTTTTGCATTTATTGAATAGCGAATTTGAGATAAATTTTAACATCTTGGTGGCATCTCTTACATTCTTCGGTTGCAGTCACTACATATTCAGGCTATCTATGGGATTTACTAAGAGGGATTTATATGCACAGTTCATGCAGAAGATTAAAGCTCTGTATACAGAAAAGGGAGACGATGAAGAAGATGAACAAATTTTGGCAAAACATTTGGTGAACTTCATGAAGATATTTTCTTTGATTGACAAATGTTTCAGTTTT…	1128	ATGGAAGCGCTTAACAAAAATTGGTCCAGAGTTAACTTTTTAATCTCTCATTTGACTATAAACGTTACTTCAGGACCACGCAAACATCGTTTACTTATATCTATCGTTATTTTTGATAACGTCATGTTTTTCGTCTGCCTATTTTTGCATTTATTGAATAGCGAATTTGAGATAAATTTTAACATCTTGGTGGCATCTCTTACATTCTTCGGTTGCAGTCACTACATATTCAGGCTATCTATGGGATTTACTAAGAGGGATTTATATGCACAGTTCATGCAGAAGATTAAAGCTCTGTATACAGAAAAGGGAGACGATGAAGAAGATGAACAAATTTTGGCAAAACATTTGGTGAACTTCATGAAGATATTTTCTTTGATTGACAAGTAAGAAAAATTA…	1253	9MGB_h
LAP07	Or138	2	ATGGAAGCGCTTAACAAAAATTGGTCCAGAGTTAACTTTTTAATCTCTCATTTGACTATAAACGTGACTTCAGGACCGCGCAAACATCGTTTGCTTATATCTATCGTTATTTTTGATAACGTCATGTTTTTCGTCTGCCTATTTTTGCATTTATTGAATAGCGAATTTGAGATAAATTTTAACATCTTGGTGGCATCTCTTACATTCTTCGGTTGCAGTCACTACATATTCAGGCTATCTATGGGATTTACTAAGAGGGATTTATATGCACAGTTCATGCAGAAGATTAAAGCTCTATATACAGAGAAGGGAGACGATGAAGAAGATGAACAAATTTTGGCAAAACATTTGGTGAACTTCATGAAGATATTTTCTTTGATTGACAAATGTTTCAGTTTT…	1128	ATGGAAGCGCTTAACAAAAATTGGTCCAGAGTTAACTTTTTAATCTCTCATTTGACTATAAACGTGACTTCAGGACCGCGCAAACATCGTTTGCTTATATCTATCGTTATTTTTGATAACGTCATGTTTTTCGTCTGCCTATTTTTGCATTTATTGAATAGCGAATTTGAGATAAATTTTAACATCTTGGTGGCATCTCTTACATTCTTCGGTTGCAGTCACTACATATTCAGGCTATCTATGGGATTTACTAAGAGGGATTTATATGCACAGTTCATGCAGAAGATTAAAGCTCTATATACAGAGAAGGGAGACGATGAAGAAGATGAACAAATTTTGGCAAAACATTTGGTGAACTTCATGAAGATATTTTCTTTGATTGACAAGTAAGAAAAATTA…	1257	9MGB_h
LAP08	Or138	2	ATGGAAGCGCTTAACAAAAATTGGTCCAGAGTTAACTTTTTAATCTCTCATTTGACTATAAACGTGACTTCAGGACCGCGCAAACATCGTTTGCTTATATCTATCGTTATTTTTGATAACGTCATGTTTTTCGTCTGCCTATTTTTGCATTTATTGAATAGCGAATTTGAGATAAATTTTAACATCTTGGTGGCATCTCTTACATTCTTCGGTTGCAGTCACTACATATTCAGGCTATCTATGGGATTTACTAAGAGGGATTTATATGCACAGTTCATGCAGAAGATTAAAGCTCTGTATACAGAGAAGGGAGACGATGAAGAAGATGAACAAATTTTGGCAAAACATTTGGTGAACTTCATGAAGATATTTTCTTTGATTGACAAATGTTTCAGTTTT…	1128	ATGGAAGCGCTTAACAAAAATTGGTCCAGAGTTAACTTTTTAATCTCTCATTTGACTATAAACGTGACTTCAGGACCGCGCAAACATCGTTTGCTTATATCTATCGTTATTTTTGATAACGTCATGTTTTTCGTCTGCCTATTTTTGCATTTATTGAATAGCGAATTTGAGATAAATTTTAACATCTTGGTGGCATCTCTTACATTCTTCGGTTGCAGTCACTACATATTCAGGCTATCTATGGGATTTACTAAGAGGGATTTATATGCACAGTTCATGCAGAAGATTAAAGCTCTGTATACAGAGAAGGGAGACGATGAAGAAGATGAACAAATTTTGGCAAAACATTTGGTGAACTTCATGAAGATATTTTCTTTGATTGACAAGTAAGAAAAATTA…	1257	9MGB_h
LAP10	Or138	2	ATGGAAGCGCTTAACAAAAATTGGTCCAGAGTTAACTTTTTAATCTCTCATTTGACTATAAACGTTACTTCAGGACCACGCAAACATCGTTTACTTATATCTATCGTTATTTTTGATAACGTCATGTTTTTCGTCTGCCTATTTTTGCATTTATTGAATAGCGAATTTGAGATAAATTTTAACATCTTGGTGGCATCTCTTACATTCTTCGGTTGCAGTCACTACATATTCAGGCTATCTATGGGATTTACTAAGAGGGATTTATATGCACAGTTCATGCAGAAGATTAAAGCTCTGTATACAGAAAAGGGAGACGATGAAGAAGATGAACAAATTTTGGCAAAACATTTGGTGAACTTCATGAAGATATTTTCTTTGATTGACAAATGTTTCAGTTTT…	1128	ATGGAAGCGCTTAACAAAAATTGGTCCAGAGTTAACTTTTTAATCTCTCATTTGACTATAAACGTTACTTCAGGACCACGCAAACATCGTTTACTTATATCTATCGTTATTTTTGATAACGTCATGTTTTTCGTCTGCCTATTTTTGCATTTATTGAATAGCGAATTTGAGATAAATTTTAACATCTTGGTGGCATCTCTTACATTCTTCGGTTGCAGTCACTACATATTCAGGCTATCTATGGGATTTACTAAGAGGGATTTATATGCACAGTTCATGCAGAAGATTAAAGCTCTGTATACAGAAAAGGGAGACGATGAAGAAGATGAACAAATTTTGGCAAAACATTTGGTGAACTTCATGAAGATATTTTCTTTGATTGACAAGTAAGATAAATCA…	1259	9MGB_h
LAP11	Or138	2	ATGGAAGCGCTTAACAAAAATTGGTCCAGAGTTAACTTTTTAATCTCTCATTTGACTATAAACGTGACTTCAGGACCGCGCAAACATCGTTTGCTTATATCTATCGTTATTTTTGATAACGTCATGTTTTTCGTCTGCCTATTTTTGCATTTATGGAATAACGAATTTGAGATAAATTTTAACATCTTGGTGGCATCTCTTACATTCTTCGGTTGCAGTCACTACATATTCAGGCTATCTATGGGATTTACTAAGAGGGATTTATACGCACAGTTCATGCAGAAGATTAAAGCTCTGTATACAGAGAAGGGAGACGATGAAGAAGATGAACAAATTTTGGCAAAACATTTGGTGAACTTCATGAAGATATTTTCTTTGATTGACAAATGTTTCAGTTTT…	1128	ATGGAAGCGCTTAACAAAAATTGGTCCAGAGTTAACTTTTTAATCTCTCATTTGACTATAAACGTGACTTCAGGACCGCGCAAACATCGTTTGCTTATATCTATCGTTATTTTTGATAACGTCATGTTTTTCGTCTGCCTATTTTTGCATTTATGGAATAACGAATTTGAGATAAATTTTAACATCTTGGTGGCATCTCTTACATTCTTCGGTTGCAGTCACTACATATTCAGGCTATCTATGGGATTTACTAAGAGGGATTTATACGCACAGTTCATGCAGAAGATTAAAGCTCTGTATACAGAGAAGGGAGACGATGAAGAAGATGAACAAATTTTGGCAAAACATTTGGTGAACTTCATGAAGATATTTTCTTTGATTGACAAGTAAGATAAATTA…	1259	9MGB_h
LAP15	Or138	2	ATGGAAGCGCTTAACAAAAATTGGTCCAGAGTTAACTTTTTAATCTCTCATTTGACTATAAACGTTACTTCAGGACCACGCAAACATCGTTTACTTATATCTATCGTTATTTTTGATAACGTCATGTTTTTCGTCTGCCTATTTTTGCATTTATTGAATAACGAATTTGAGATAAATTTTAACATCTTGGTGGCATCTCTTACATTCTTCGGTTGCAGTCACTACATATTCAGGCTATCTATGGGATTTACTAAGAGGGATTTATATGCACAGTTCATGCAGAAGATTAAAGCTCTGTATACGGAAAAGGGAGACGATGAAGAAGATGAACAAATTTTGGCAAAACATTTGGTGAACTTCATGAAGATATTTTCTTTGATTGACAAATGTTTCAGTTTT…	1128	ATGGAAGCGCTTAACAAAAATTGGTCCAGAGTTAACTTTTTAATCTCTCATTTGACTATAAACGTTACTTCAGGACCACGCAAACATCGTTTACTTATATCTATCGTTATTTTTGATAACGTCATGTTTTTCGTCTGCCTATTTTTGCATTTATTGAATAACGAATTTGAGATAAATTTTAACATCTTGGTGGCATCTCTTACATTCTTCGGTTGCAGTCACTACATATTCAGGCTATCTATGGGATTTACTAAGAGGGATTTATATGCACAGTTCATGCAGAAGATTAAAGCTCTGTATACGGAAAAGGGAGACGATGAAGAAGATGAACAAATTTTGGCAAAACATTTGGTGAACTTCATGAAGATATTTTCTTTGATTGACAAGTAAGAAAAATTA…	1255	9MGB_h
LAP16	Or138	2	ATGGAAGCGCTTAACAAAAATTGGTCCAGAGTTAACTTTTTAATCTCTCATTTGACTATAAACGTTACTTCAGGACCACGCAAACATCGTTTACTTATATCTATCGTTATTTTTGATAACGTCATGTTTTTCGTCTGCCTATTTTTGCATTTATTGAATAGCGAATTTGAGATAAATTTTAACATCTTGGTGGCATCTCTTACATTCTTCGGTTGCAGTCACTACATATTCAGGCTATCTATGGGATTTACTAAGAGGGATTTATATGCACAGTTCATGCAGAAGATTAAAGCTCTGTATACAGAAAAGGGAGACGATGAAGAAGATGAACAAATTTTGGCAAAACATTTGGTGAACTTCATGAAGATATTTTCTTTGATTGACAAATGCTTCAGTTTT…	1128	ATGGAAGCGCTTAACAAAAATTGGTCCAGAGTTAACTTTTTAATCTCTCATTTGACTATAAACGTTACTTCAGGACCACGCAAACATCGTTTACTTATATCTATCGTTATTTTTGATAACGTCATGTTTTTCGTCTGCCTATTTTTGCATTTATTGAATAGCGAATTTGAGATAAATTTTAACATCTTGGTGGCATCTCTTACATTCTTCGGTTGCAGTCACTACATATTCAGGCTATCTATGGGATTTACTAAGAGGGATTTATATGCACAGTTCATGCAGAAGATTAAAGCTCTGTATACAGAAAAGGGAGACGATGAAGAAGATGAACAAATTTTGGCAAAACATTTGGTGAACTTCATGAAGATATTTTCTTTGATTGACAAGTAAGATAAATTA…	1258	9MGB_h
LAP18	Or138	2	ATGGAAGCGCTTAACAAAAATTGGTCCAGAGTTAACTTTTTAATCTCTCATTTGACTATAAACGTGACTTCAGGACCGCGCAAACATCGTTTGCTTATATCTATCGTTATTTTTGATAACGTCATGTTTTTCGTCTGCCTATTTTTGCATTTATTGAATAGCGAATTTGAGATAAATTTTAACATCTTGGTGGCATCTCTTACATTCTTCGGTTGCAGTCACTACATATTCAGGCTATCTATGGGATTTACTAAGAGGGATTTATATGCACAGTTCATGCAGAAGATTAAAGCTCTGTATACGGAAAAGGGAGACGATGAAGAAGATGAACAAATTTTGGCAAAACATTTGGTGAACTTCATGAAGATATTTTCTTTGATTGACAAATGTTTCAGTTTT…	1128	ATGGAAGCGCTTAACAAAAATTGGTCCAGAGTTAACTTTTTAATCTCTCATTTGACTATAAACGTGACTTCAGGACCGCGCAAACATCGTTTGCTTATATCTATCGTTATTTTTGATAACGTCATGTTTTTCGTCTGCCTATTTTTGCATTTATTGAATAGCGAATTTGAGATAAATTTTAACATCTTGGTGGCATCTCTTACATTCTTCGGTTGCAGTCACTACATATTCAGGCTATCTATGGGATTTACTAAGAGGGATTTATATGCACAGTTCATGCAGAAGATTAAAGCTCTGTATACGGAAAAGGGAGACGATGAAGAAGATGAACAAATTTTGGCAAAACATTTGGTGAACTTCATGAAGATATTTTCTTTGATTGACAAGTAAGAAAAATTA…	1258	9MGB_h
LAP20	Or138	2	ATGACTCCTCAAATAGAAGCGCTTAACAAAAATTGGTCCAGAGTTAACTTTTTAATCTCTCATTTGACTATAAACGTGACTTCAGGACCGCGCAAACATCGTTTGCTTATATCTATCGTTATTTTTGATAACGTCATGTTTTTCGTCTGCCTATTTTTGCATTTATTGAATAGCGAATTTGAGATAAATTTTAACATCTTGGTGGCATCTCTTACATTCTTCGGTTGCAGTCACTACATATTCAGGCTATCTATGGGATTTACTAAGAGGGATTTATATGCACAGTTCATGCAGAAGATTAAAGCTCTGTATACAGAGAAGGGAGACGATGAAGAAGATGAACAAATTTTGGCAAAACATTTGGTGAACTTCATGAAGATATTTTCTTTGATTGACAAA…	1140	ATGACTCCTCAAATAGAAGCGCTTAACAAAAATTGGTCCAGAGTTAACTTTTTAATCTCTCATTTGACTATAAACGTGACTTCAGGACCGCGCAAACATCGTTTGCTTATATCTATCGTTATTTTTGATAACGTCATGTTTTTCGTCTGCCTATTTTTGCATTTATTGAATAGCGAATTTGAGATAAATTTTAACATCTTGGTGGCATCTCTTACATTCTTCGGTTGCAGTCACTACATATTCAGGCTATCTATGGGATTTACTAAGAGGGATTTATATGCACAGTTCATGCAGAAGATTAAAGCTCTGTATACAGAGAAGGGAGACGATGAAGAAGATGAACAAATTTTGGCAAAACATTTGGTGAACTTCATGAAGATATTTTCTTTGATTGACAAG…	1270	9MGB_h	unusual start
MAR06	Or138	0					Sobralene	absent_pseudo
MAR15	Or138	0					Sobralene	absent_pseudo
MAR16	Or138	0					Sobralene	absent_pseudo
MAR17	Or138	0					Sobralene	absent_pseudo
MAR18	Or138	0					Sobralene	absent_pseudo
MAR19	Or138	0					Sobralene	absent_pseudo
MAR20	Or138	0					Sobralene	absent_pseudo
MAR21	Or138	0					Sobralene	absent_pseudo
MAR22	Or138	0					Sobralene	absent_pseudo
S1S02	Or138	2	ATGGAAGCGCTTAACAAAAATTGGTCCAGAGTTAACTTTTTAATCTCTCATTTGACTATAAACGTGACTTCAGGACCGCGCAAACATCGTTTACTTATATCTATCGTTATTTTTGATAACGTCATGTTTTTCGTCTGCCTATTTTTGCATTTATTGAATAGCGAATTTGAGATAAATTTCAACATCTTGGTGGCATCTCTTACATTCTTCGGTTGCAGTCACTACATATTCAGGCTATCTATGGGATTTACTAAGAGGGATTTATATGCACAGTTCATGCAAAAGATTAAAGCTCTGTATACAGAGAAGGGAGACGATGAAGAAGATGAACAAATTTTGGCAAAACATTTGGTGAACTTCATGAAGATATTTTCTTTGATTGACAAATGTTTCAGTTTT…	1128	ATGGAAGCGCTTAACAAAAATTGGTCCAGAGTTAACTTTTTAATCTCTCATTTGACTATAAACGTGACTTCAGGACCGCGCAAACATCGTTTACTTATATCTATCGTTATTTTTGATAACGTCATGTTTTTCGTCTGCCTATTTTTGCATTTATTGAATAGCGAATTTGAGATAAATTTCAACATCTTGGTGGCATCTCTTACATTCTTCGGTTGCAGTCACTACATATTCAGGCTATCTATGGGATTTACTAAGAGGGATTTATATGCACAGTTCATGCAAAAGATTAAAGCTCTGTATACAGAGAAGGGAGACGATGAAGAAGATGAACAAATTTTGGCAAAACATTTGGTGAACTTCATGAAGATATTTTCTTTGATTGACAAGTAAGAAAAATTA…	1256	9MGB_low
S1S03	Or138	2	ATGGAAGCGCTTGACAAAAATTGGTCCAGAGTTAACTTTTTAATCTCTCATTTGACTATAAATGTGACTTCAGGACCGCGCAAACATCGTTTGCTTATATCTATCGTTATTTTTGATAACGTCATGTTTTTCGTCTGCCTATTTTTGCATTTATTGAATAACGAATTTGAGATAAATTTTAACATCTTGGTGTCAGCTCTTACATTCTTTGGTTGCGCTCACTACATATTCAGGCTATCTATGGGATTTACTAAGAGGGATTTATATGCACAGTTCATGCAGAAGATTAAAGCTCTGTATACAGAGAAGGGAGACGATGAAGAAGATGAACAAATTTTGGCAAAACATTTGGTAAACTTCATGAAGATATTTTCTTTGGTTGACAAATGCTTCAGTTTT…	1128	ATGGAAGCGCTTGACAAAAATTGGTCCAGAGTTAACTTTTTAATCTCTCATTTGACTATAAATGTGACTTCAGGACCGCGCAAACATCGTTTGCTTATATCTATCGTTATTTTTGATAACGTCATGTTTTTCGTCTGCCTATTTTTGCATTTATTGAATAACGAATTTGAGATAAATTTTAACATCTTGGTGTCAGCTCTTACATTCTTTGGTTGCGCTCACTACATATTCAGGCTATCTATGGGATTTACTAAGAGGGATTTATATGCACAGTTCATGCAGAAGATTAAAGCTCTGTATACAGAGAAGGGAGACGATGAAGAAGATGAACAAATTTTGGCAAAACATTTGGTAAACTTCATGAAGATATTTTCTTTGGTTGACAAGTAAGATAAATTA…	1257	9MGB_low
S1S07	Or138	2	ATGGAAGCGCTTAACAAAAATTGGTCCAGAGTTAACTTTTTAATCTCTCATTTGACTATAAACGTGACTTCAGGACCGCGCAAACATCGTTTACTTATATCTATCGTTATTTTTGATAACGTCATGTTTTTCGTCTGCCTATTTTTGCATTTATTGAATAGCGAATTTGAGATAAATTTCAACATCTTGGTGGCATCTCTTACATTCTTCGGTTGCAGTCACTACATATTCAGGCTATCTATGGGATTTACTAAGAGGGATTTATATGCACAGTTCATGCAGAAGATTAAAGCTCTGTATACAGAGAAGGGAGACGATGAAGAAGATGAACAAATTTTGGCAAAACATTTGGTGAACTTCATGAAGATATTTTCTTTGATTGACAAATGCTTCAGTTTT…	1128	ATGGAAGCGCTTAACAAAAATTGGTCCAGAGTTAACTTTTTAATCTCTCATTTGACTATAAACGTGACTTCAGGACCGCGCAAACATCGTTTACTTATATCTATCGTTATTTTTGATAACGTCATGTTTTTCGTCTGCCTATTTTTGCATTTATTGAATAGCGAATTTGAGATAAATTTCAACATCTTGGTGGCATCTCTTACATTCTTCGGTTGCAGTCACTACATATTCAGGCTATCTATGGGATTTACTAAGAGGGATTTATATGCACAGTTCATGCAGAAGATTAAAGCTCTGTATACAGAGAAGGGAGACGATGAAGAAGATGAACAAATTTTGGCAAAACATTTGGTGAACTTCATGAAGATATTTTCTTTGATTGACAAGTAAGATAAATTA…	1258	9MGB_low
S1S09	Or138	1	ATGGAAGCGCTTAACAAAAATTGGTCCAGAGTTAACTTTTTAATCTCTCATTTGACTATAAACGTGACTTCAGGACCGCGCAAACATCGTTTGCTTATATCTATCGTTATTTTTGATAACGTCATGTTTTTCGTCTGCCTATTTTTGCATTTATGGAATAACGAATTTGAGATAAATTTTAACATCTTGGTGTCAGCTCTTACATTCTTTGGTTGCGCTCACTACATATTCAGGCTATCTATGGGATTTACTAAGAGGGATTTATATGCACAGTTCATGCAGAAGATTAAAGCTCTGTATACAGAGAAGGGAGACGATGAAGAAGATGAACAAATTTTGGCAAAACATTTGGTGAACTTCATGAAGATATTTTCTTTGATTGACAAATGCTTCAGTTTT…	1128	ATGGAAGCGCTTAACAAAAATTGGTCCAGAGTTAACTTTTTAATCTCTCATTTGACTATAAACGTGACTTCAGGACCGCGCAAACATCGTTTGCTTATATCTATCGTTATTTTTGATAACGTCATGTTTTTCGTCTGCCTATTTTTGCATTTATGGAATAACGAATTTGAGATAAATTTTAACATCTTGGTGTCAGCTCTTACATTCTTTGGTTGCGCTCACTACATATTCAGGCTATCTATGGGATTTACTAAGAGGGATTTATATGCACAGTTCATGCAGAAGATTAAAGCTCTGTATACAGAGAAGGGAGACGATGAAGAAGATGAACAAATTTTGGCAAAACATTTGGTGAACTTCATGAAGATATTTTCTTTGATTGACAAGTAAGATAAATTA…	1258	9MGB_low
S1S13	Or138	2	ATGGAAGCGCTTAACAAAAATTGGTCCAGAGTTAACTTTTTAATCTCTCATTTGACTATAAACGTGACTTCAGGACCGCGCAAACATCGTTTGCTTATATCTATCGTTATTTTTGATAACGTCATGTTTTTCGTCTGCCTATTTTTGCATTTATGGAATAACGAATTTGAGATAAATTTCAACATCTTGGTGTCAGCTCTTACATTCTTTGGTTGCGCTCACTACATATTCAGGCTATCTATGGGATTTACTAAGAGGGATTTATATGCACAGTTCATGCAGAAGATTAAAGCTCTGTATACAGAGAAGGGAGACGATGAAGAAGATGAACAAATTTTGGCAAAACATTTGGTAAACTTCATGAAGATATTTTCTTTGGTTGACAAATGCTTCAGTTTT…	1128	ATGGAAGCGCTTAACAAAAATTGGTCCAGAGTTAACTTTTTAATCTCTCATTTGACTATAAACGTGACTTCAGGACCGCGCAAACATCGTTTGCTTATATCTATCGTTATTTTTGATAACGTCATGTTTTTCGTCTGCCTATTTTTGCATTTATGGAATAACGAATTTGAGATAAATTTCAACATCTTGGTGTCAGCTCTTACATTCTTTGGTTGCGCTCACTACATATTCAGGCTATCTATGGGATTTACTAAGAGGGATTTATATGCACAGTTCATGCAGAAGATTAAAGCTCTGTATACAGAGAAGGGAGACGATGAAGAAGATGAACAAATTTTGGCAAAACATTTGGTAAACTTCATGAAGATATTTTCTTTGGTTGACAAGTAAGAAAAATTA…	1258	9MGB_low
S1S14	Or138	3	ATGGAAGCGCTTAACAAAAATTGGTCCAGAGTTAACTTTTTAATCTCTCATTTGACTATAAACGTGACTTCAGGACCGCGCAAACATCGTTTACTTATATCTATCGTTATTTTTGATAACGTCATGTTTTTCGTCTGCCTATTTTTGCATTTATTGAATAGCGAATTTGAGATAAATTTCAACATCTTGGTGGCATCTCTTACATTCTTCGGTTGCAGTCACTACATATTCAGGCTATCTATGGGATTTACTAAGAGGGATTTATATGCACAGTTCATGCAAAAGATTAAAGCTCTGTATACAGAGAAGGGAGACGATGAAGAAGATGAACAAATTTTGGCAAAACATTTGGTGAACTTCATGAAGATATTTTCTTTGATTGACAAATGTTTCAGTTTT…	1128	ATGGAAGCGCTTAACAAAAATTGGTCCAGAGTTAACTTTTTAATCTCTCATTTGACTATAAACGTGACTTCAGGACCGCGCAAACATCGTTTACTTATATCTATCGTTATTTTTGATAACGTCATGTTTTTCGTCTGCCTATTTTTGCATTTATTGAATAGCGAATTTGAGATAAATTTCAACATCTTGGTGGCATCTCTTACATTCTTCGGTTGCAGTCACTACATATTCAGGCTATCTATGGGATTTACTAAGAGGGATTTATATGCACAGTTCATGCAAAAGATTAAAGCTCTGTATACAGAGAAGGGAGACGATGAAGAAGATGAACAAATTTTGGCAAAACATTTGGTGAACTTCATGAAGATATTTTCTTTGATTGACAAGTAAGAAAAATTA…	1258	9MGB_low
S1S01	Or138	4	ATGGAAGCGCTTAACAAAAATTGGTCCAGAGTTAACTTTTTAATCTCTCATTTGACTATAAACGTGACTTCAGGACCGCGCAAACATCGTTTGCTTATATCTATCGTTATTTTTAATAACGTCATGTTTTTCATCTGCCTATTTTTGCATTTATGGAATAGCGAATTTGCGCTAAATTTCAACATTTTGGTGTCAGGTCTTACATTCTTTGGTTGCGCTCACTACATATTCAGGCTATCTATGGGATTTATTAAGAGGGATTTATATGCACAGCTCATGCAGAAGATTAAAGTTCTGTATACAGAAAAGGGAGACGATGAAGAAGATGAAAAAAATTTGGCAAAACATTTGGTGAACTTCATGAAGATATTTTCTTTGATTGACAAATGCTTCAGTTTT…	1128	ATGGAAGCGCTTAACAAAAATTGGTCCAGAGTTAACTTTTTAATCTCTCATTTGACTATAAACGTGACTTCAGGACCGCGCAAACATCGTTTGCTTATATCTATCGTTATTTTTAATAACGTCATGTTTTTCATCTGCCTATTTTTGCATTTATGGAATAGCGAATTTGCGCTAAATTTCAACATTTTGGTGTCAGGTCTTACATTCTTTGGTTGCGCTCACTACATATTCAGGCTATCTATGGGATTTATTAAGAGGGATTTATATGCACAGCTCATGCAGAAGATTAAAGTTCTGTATACAGAAAAGGGAGACGATGAAGAAGATGAAAAAAATTTGGCAAAACATTTGGTGAACTTCATGAAGATATTTTCTTTGATTGACAAGTAAGATAAATTA…	1264	3MαH
S1S04	Or138	4	ATGGAAGCGCTTAACAAAAATTGGTCCAGAGTTAACTTTTTAATCTCTCATTTGACTATAAACGTGACTTCAGGACCGCGCAAACATCGTTTGCTTATATCTATCGTTATTTTTAATAACGTCATGTTTTTCATCTGCCTATTTTTGCATTTATGGAATAGCGAATTTGCGCTAAATTTCAACATTTTGGTGTCAGGTCTTACATTCTTTGGTTGCGCTCACTACATATTCAGGCTATCTATGGGATTTATTAAGAGGGATTTATATGCACAGCTCATGCAGAAGATTAAAGTTCTGTATACAGAAAAGGGAGACGATGAAGAAGATGAAAAAAATTTGGCAAAACATTTGGTGAACTTCATGAAGATATTTTCTTTGATTGACAAATGCTTCAGTTTT…	1128	ATGGAAGCGCTTAACAAAAATTGGTCCAGAGTTAACTTTTTAATCTCTCATTTGACTATAAACGTGACTTCAGGACCGCGCAAACATCGTTTGCTTATATCTATCGTTATTTTTAATAACGTCATGTTTTTCATCTGCCTATTTTTGCATTTATGGAATAGCGAATTTGCGCTAAATTTCAACATTTTGGTGTCAGGTCTTACATTCTTTGGTTGCGCTCACTACATATTCAGGCTATCTATGGGATTTATTAAGAGGGATTTATATGCACAGCTCATGCAGAAGATTAAAGTTCTGTATACAGAAAAGGGAGACGATGAAGAAGATGAAAAAAATTTGGCAAAACATTTGGTGAACTTCATGAAGATATTTTCTTTGATTGACAAGTAAGATAAATTA…	1259	3MαH
S1S05	Or138	4	ATGGAAGCGCTTAACAAAAATTGGTCCAGAGTTAACTTTTTAATCTCTCATTTGACTATAAACGTGACTTCAGGACCGCGCAAACATCGTTTGCTTATATCTATCGTTATTTTTAATAACGTCATGTTTTTCATCTGCCTATTTTTGCATTTATGGAATAGCGAATTTGCGCTAAATTTCAACATTTTGGTGTCAGGTCTTACATTCTTTGGTTGCGCTCACTACATATTCAGGCTATCTATGGGATTTATTAAGAGGGATTTATATGCACAGCTCATGCAGAAGATTAAAGTTCTGTATACAGAAAAGGGAGACGATGAAGAAGATGAAAAAAATTTGGCAAAACATTTGGTGAACTTCATGAAGATATTTTCTTTGATTGACAAATGCTTCAGTTTT…	1128	ATGGAAGCGCTTAACAAAAATTGGTCCAGAGTTAACTTTTTAATCTCTCATTTGACTATAAACGTGACTTCAGGACCGCGCAAACATCGTTTGCTTATATCTATCGTTATTTTTAATAACGTCATGTTTTTCATCTGCCTATTTTTGCATTTATGGAATAGCGAATTTGCGCTAAATTTCAACATTTTGGTGTCAGGTCTTACATTCTTTGGTTGCGCTCACTACATATTCAGGCTATCTATGGGATTTATTAAGAGGGATTTATATGCACAGCTCATGCAGAAGATTAAAGTTCTGTATACAGAAAAGGGAGACGATGAAGAAGATGAAAAAAATTTGGCAAAACATTTGGTGAACTTCATGAAGATATTTTCTTTGATTGACAAGTAAGATAAATTA…	1259	3MαH
S1S06	Or138	4	ATGGAAGCGCTTAACAAAAATTGGTCCAGAGTTAACTTTTTAATCTCTCATTTGACTATAAACGTGACTTCAGGACCGCGCAAACATCGTTTGCTTATATCTATTGTTATTTTTGATAACGTCATGTTTTTCGTCTGCCTATTTTTGCATTTATGGAATAACGAATTTGAGATAAATTTTAACATTTTGGTGTCAGCTCTTACATTCTTTGGTTGCGCTCACTACATATTCAGGCTATCTATGGGATTTACTAAGAGGGATTTATATGCACAGTTCATGCAGAAGATTAAAGCTCTGTATACAGAGAAGGGAGACGATGAAGAAGATGAACAAATTTTGGCAAAACATTTGGTAAACTTCATGAAGATATTTTCTTTGGTTGACAAATGCTTCAGTTTT…	1128	ATGGAAGCGCTTAACAAAAATTGGTCCAGAGTTAACTTTTTAATCTCTCATTTGACTATAAACGTGACTTCAGGACCGCGCAAACATCGTTTGCTTATATCTATTGTTATTTTTGATAACGTCATGTTTTTCGTCTGCCTATTTTTGCATTTATGGAATAACGAATTTGAGATAAATTTTAACATTTTGGTGTCAGCTCTTACATTCTTTGGTTGCGCTCACTACATATTCAGGCTATCTATGGGATTTACTAAGAGGGATTTATATGCACAGTTCATGCAGAAGATTAAAGCTCTGTATACAGAGAAGGGAGACGATGAAGAAGATGAACAAATTTTGGCAAAACATTTGGTAAACTTCATGAAGATATTTTCTTTGGTTGACAAGTAAGAAAAATTA…	1253	3MαH
S1S08	Or138	4	ATGGAAGCGCTTAACAAAAATTGGTCCAGAGTTAACTTTTTAATCTCTCATTTGACTATAAACGTGACTTCAGGACCGCGCAAACATCGTTTGCTTATATCTATCGTTATTTTTAATAACGTCATGTTTTTCATCTGCCTATTTTTGCATTTATGGAATAGCGAATTTGCGCTAAATTTCAACATTTTGGTGTCAGGTCTTACATTCTTTGGTTGCGCTCACTACATATTCAGGCTATCTATGGGATTTATTAAGAGGGATTTATATGCACAGCTCATGCAGAAGATTAAAGTTCTGTATACAGAAAAGGGAGACGATGAAGAAGATGAAAAAAATTTGGCAAAACATTTGGTGAACTTCATGAAGATATTTTCTTTGATTGACAAATGCTTCAGTTTT…	1128	ATGGAAGCGCTTAACAAAAATTGGTCCAGAGTTAACTTTTTAATCTCTCATTTGACTATAAACGTGACTTCAGGACCGCGCAAACATCGTTTGCTTATATCTATCGTTATTTTTAATAACGTCATGTTTTTCATCTGCCTATTTTTGCATTTATGGAATAGCGAATTTGCGCTAAATTTCAACATTTTGGTGTCAGGTCTTACATTCTTTGGTTGCGCTCACTACATATTCAGGCTATCTATGGGATTTATTAAGAGGGATTTATATGCACAGCTCATGCAGAAGATTAAAGTTCTGTATACAGAAAAGGGAGACGATGAAGAAGATGAAAAAAATTTGGCAAAACATTTGGTGAACTTCATGAAGATATTTTCTTTGATTGACAAGTAAGATAAATTA…	1258	3MαH
S1S10	Or138	4	ATGGAAGCGCTTAACAAAAATTGGTCCAGAGTTAACTTTTTAATCTCTCATTTGACTATAAACGTGACTTCAGGACCGCGCAAACATCGTTTGCTTATATCTATCGTTATTTTTAATAACGTCATGTTTTTCATCTGCCTATTTTTGCATTTATGGAATAGCGAATTTGCGCTAAATTTCAACATTTTGGTGTCAGGTCTTACATTCTTTGGTTGCGCTCACTACATATTCAGGCTATCTATGGGATTTATTAAGAGGGATTTATATGCACAGCTCATGCAGAAGATTAAAGTTCTGTATACAGAAAAGGGAGACGATGAAGAAGATGAAAAAAATTTGGCAAAACATTTGGTGAACTTCATGAAGATATTTTCTTTGATTGACAAATGCTTCAGTTTT…	1128	ATGGAAGCGCTTAACAAAAATTGGTCCAGAGTTAACTTTTTAATCTCTCATTTGACTATAAACGTGACTTCAGGACCGCGCAAACATCGTTTGCTTATATCTATCGTTATTTTTAATAACGTCATGTTTTTCATCTGCCTATTTTTGCATTTATGGAATAGCGAATTTGCGCTAAATTTCAACATTTTGGTGTCAGGTCTTACATTCTTTGGTTGCGCTCACTACATATTCAGGCTATCTATGGGATTTATTAAGAGGGATTTATATGCACAGCTCATGCAGAAGATTAAAGTTCTGTATACAGAAAAGGGAGACGATGAAGAAGATGAAAAAAATTTGGCAAAACATTTGGTGAACTTCATGAAGATATTTTCTTTGATTGACAAGTAAGATAAATTA…	1257	3MαH
S1S12	Or138	4	ATGGAAGCGCTTAACAAAAATTGGTCCAGAGTTAACTTTTTAATCTCTCATTTGACTATAAACGTGACTTCAGGACCGCGCAAACATCGTTTGCTTATATCTATCGTTATTTTTAATAACGTCATGTTTTTCATCTGCCTATTTTTGCATTTATGGAATAGCGAATTTGCGCTAAATTTCAACATTTTGGTGTCAGGTCTTACATTCTTTGGTTGCGCTCACTACATATTCAGGCTATCTATGGGATTTATTAAGAGGGATTTATATGCACAGCTCATGCAGAAGATTAAAGTTCTGTATACAGAAAAGGGAGACTATGAAGAAGATGAAAAAAATTTGGCAATACATTTGGTGAACTTCATGAAGATATTTTCTTTGATTGACAAATGCTTCAGTTTT…	1128	ATGGAAGCGCTTAACAAAAATTGGTCCAGAGTTAACTTTTTAATCTCTCATTTGACTATAAACGTGACTTCAGGACCGCGCAAACATCGTTTGCTTATATCTATCGTTATTTTTAATAACGTCATGTTTTTCATCTGCCTATTTTTGCATTTATGGAATAGCGAATTTGCGCTAAATTTCAACATTTTGGTGTCAGGTCTTACATTCTTTGGTTGCGCTCACTACATATTCAGGCTATCTATGGGATTTATTAAGAGGGATTTATATGCACAGCTCATGCAGAAGATTAAAGTTCTGTATACAGAAAAGGGAGACTATGAAGAAGATGAAAAAAATTTGGCAATACATTTGGTGAACTTCATGAAGATATTTTCTTTGATTGACAAGTAAGATAAATTA…	1253	3MαH
S2S01	Or138	2	ATGGAAGCGCTTAACAAAAATTGGTCCAGAGTTAACTTTTTAATCTCTCATTTGACTATAAACGTGACTTCAGTACCGCGCAAACATCGTTTGCTTATATCTATCGTTATTTTTAATAACGTCATGTTTTTCATCTGCCTATTTTTGCATTTATGGAATAGCGAATTTGCGCTAAATTTCAACACTTTGGTGTCAGGTCTTACATTCTTTGGTTGCGCTCACTACATATTCAGGCTATCTATGGGATTTATTAAGAGGGATTTATATGCACAGCTCATGCAGAAGATTAAAGTTCTGTATACAGAAAAGGGAGACGATGAAGAAGATGAAAAAAATTTGGCAAAACATTTGGTGAACTTCATGAAGATATTTTCTTTGATTGACAAATGCTTCAGTTTT…	1128	ATGGAAGCGCTTAACAAAAATTGGTCCAGAGTTAACTTTTTAATCTCTCATTTGACTATAAACGTGACTTCAGTACCGCGCAAACATCGTTTGCTTATATCTATCGTTATTTTTAATAACGTCATGTTTTTCATCTGCCTATTTTTGCATTTATGGAATAGCGAATTTGCGCTAAATTTCAACACTTTGGTGTCAGGTCTTACATTCTTTGGTTGCGCTCACTACATATTCAGGCTATCTATGGGATTTATTAAGAGGGATTTATATGCACAGCTCATGCAGAAGATTAAAGTTCTGTATACAGAAAAGGGAGACGATGAAGAAGATGAAAAAAATTTGGCAAAACATTTGGTGAACTTCATGAAGATATTTTCTTTGATTGACAAGTAAGATAAATTA…	1259	Sobralene
S2S02	Or138	2	ATGGAAGCGCTTAACAAAAATTGGTCCAGAGTTAACTTTTTAATCTCTCATTTGACTATAAACGTGACTTCAGTACCGCGCAAACATCGTTTGCTTATATCTATCGTTATTTTTAATAACGTCATGTTTTTCATCTGCCTATTTTTGCATTTATGGAATAGCGAATTTGCGCTAAATTTCAACACTTTGGTGTCAGGTCTTACATTCTTTGGTTGCGCTCACTACATATTCAGGCTATCTATGGGATTTATTAAGAGGGATTTATATGCACAGCTCATGCAGAAGATTAAAGTTCTGTATACAGAAAAGGGAGACGATGAAGAAGATGAAAAAAATTTGGCAAAACATTTGGTGAACTTCATGAAGATATTTTCTTTGATTGACAAATGCTTCAGTTTT…	1128	ATGGAAGCGCTTAACAAAAATTGGTCCAGAGTTAACTTTTTAATCTCTCATTTGACTATAAACGTGACTTCAGTACCGCGCAAACATCGTTTGCTTATATCTATCGTTATTTTTAATAACGTCATGTTTTTCATCTGCCTATTTTTGCATTTATGGAATAGCGAATTTGCGCTAAATTTCAACACTTTGGTGTCAGGTCTTACATTCTTTGGTTGCGCTCACTACATATTCAGGCTATCTATGGGATTTATTAAGAGGGATTTATATGCACAGCTCATGCAGAAGATTAAAGTTCTGTATACAGAAAAGGGAGACGATGAAGAAGATGAAAAAAATTTGGCAAAACATTTGGTGAACTTCATGAAGATATTTTCTTTGATTGACAAGTAAGATAAATTA…	1259	Sobralene
S2S03	Or138	1	ATGGAAGCGCTTAACAAAAATTGGTCCAGAGTTAACTTTTTAATCTCTCATTTGACTATAAACGTGACTTCAGTACCGCGCAAACATCGTTTGCTTATATCTATCGTTATTTTTAATAACGTCATGTTTTTCATCTGCCTATTTTTGCATTTATGGAATAGCGAATTTGCGCTAAATTTCAACACTTTGGTGTCAGGTCTTACATTCTTTGGTTGCGCTCACTACATATTCAGGCTATCTATGGGATTTATTAAGAGGGATTTATATGCACAGCTCATGCAGAAGATTAAAGTTCTGTATACAGAAAAGGGAGACGATGAAGAAGATGAAAAAAATTTGGCAAAACATTTGGTGAACTTCATGAAGATATTTTCTTTGATTGACAAATGCTTCAGTTTT…	1128	ATGGAAGCGCTTAACAAAAATTGGTCCAGAGTTAACTTTTTAATCTCTCATTTGACTATAAACGTGACTTCAGTACCGCGCAAACATCGTTTGCTTATATCTATCGTTATTTTTAATAACGTCATGTTTTTCATCTGCCTATTTTTGCATTTATGGAATAGCGAATTTGCGCTAAATTTCAACACTTTGGTGTCAGGTCTTACATTCTTTGGTTGCGCTCACTACATATTCAGGCTATCTATGGGATTTATTAAGAGGGATTTATATGCACAGCTCATGCAGAAGATTAAAGTTCTGTATACAGAAAAGGGAGACGATGAAGAAGATGAAAAAAATTTGGCAAAACATTTGGTGAACTTCATGAAGATATTTTCTTTGATTGACAAGTAAGATAAATTA…	1259	Sobralene
S2S04	Or138	2	ATGGAAGCGCTTAACAAAAATTGGTCCAGAGTTAACTTTTTAATCTCTCATTTGACTATAAACGTGACTTCAGTACCGCGCAAACATCGTTTGCTTATATCTATCGTTATTTTTAATAACGTCATGTTTTTCATCTGCCTATTTTTGCATTTATGGAATAGCGAATTTGCGCTAAATTTCAACACTTTGGTGTCAGGTCTTACATTCTTTGGTTGCGCTCACTACATATTCAGGCTATCTATGGGATTTATTAAGAGGGATTTATATGCACAGCTCATGCAGAAGATTAAAGTTCTGTATACAGAAAAGGGAGACGATGAAGAAGATGAAAAAAATTTGGCAAAACATTTGGTGAACTTCATGAAGATATTTTCTTCGATTGACAAATGCTTCAGTTTT…	1128	ATGGAAGCGCTTAACAAAAATTGGTCCAGAGTTAACTTTTTAATCTCTCATTTGACTATAAACGTGACTTCAGTACCGCGCAAACATCGTTTGCTTATATCTATCGTTATTTTTAATAACGTCATGTTTTTCATCTGCCTATTTTTGCATTTATGGAATAGCGAATTTGCGCTAAATTTCAACACTTTGGTGTCAGGTCTTACATTCTTTGGTTGCGCTCACTACATATTCAGGCTATCTATGGGATTTATTAAGAGGGATTTATATGCACAGCTCATGCAGAAGATTAAAGTTCTGTATACAGAAAAGGGAGACGATGAAGAAGATGAAAAAAATTTGGCAAAACATTTGGTGAACTTCATGAAGATATTTTCTTCGATTGACAAGTAAGATAAATTA…	1259	Sobralene
S2S07	Or138	1	ATGGAAGCGCTTAACAAAAATTGGTCCAGAGTTAACTTTTTAATCTCTCATTTGACTATAAACGTGACTTCAGTACCGCGCAAACATCGTTTGCTTATATCTATCGTTATTTTTAATAACGTCATGTTTTTCATCTGCCTATTTTTGCATTTATGGAATAGCGAATTTGCGCTAAATTTCAACACTTTGGTGTCAGGTCTTACATTCTTTGGTTGCGCTCACTACATATTCAGGCTATCTATGGGATTTATTAAGAGGGATTTATATGCACAGCTCATGCAGAAGATTAAAGTTCTGTATACAGAAAAGGGAGACGATGAAGAAGATGAAAAAAATTTGGCAAAACATTTGGTGAACTTCATGAAGATATTTTCTTTGATTGACAAATGCTTCAGTTTT…	1128	ATGGAAGCGCTTAACAAAAATTGGTCCAGAGTTAACTTTTTAATCTCTCATTTGACTATAAACGTGACTTCAGTACCGCGCAAACATCGTTTGCTTATATCTATCGTTATTTTTAATAACGTCATGTTTTTCATCTGCCTATTTTTGCATTTATGGAATAGCGAATTTGCGCTAAATTTCAACACTTTGGTGTCAGGTCTTACATTCTTTGGTTGCGCTCACTACATATTCAGGCTATCTATGGGATTTATTAAGAGGGATTTATATGCACAGCTCATGCAGAAGATTAAAGTTCTGTATACAGAAAAGGGAGACGATGAAGAAGATGAAAAAAATTTGGCAAAACATTTGGTGAACTTCATGAAGATATTTTCTTTGATTGACAAGTAAGATAAATTA…	1259	Sobralene
S2S08	Or138	2	ATGGAAGCGCTTAACAAAAATTGGTCCAGAGTTAACTTTTTAATCTCTCATTTGACTATAAACGTGACTTCAGTACCGCGCAAACATCGTTTGCTTATATCTATCGTTATTTTTAATAACGTCATGTTTTTCATCTGCCTATTTTTGCATTTATGGAATAGCGAATTTGCGCTAAATTTCAACACTTTGGTGTCAGGTCTTACATTCTTTGGTTGCGCTCACTACATATTCAGGCTATCTATGGGATTTATTAAGAGGGATTTATATGCACAGCTCATGCAGAAGATTAAAGTTCTGTATACAGAAAAGGGAGACGATGAAGAAGATGAAAAAAATTTGGCAAAACATTTGGTGAACTTCATGAAGATATTTTCTTTGATTGACAAATGCTTCAGTTTT…	1128	ATGGAAGCGCTTAACAAAAATTGGTCCAGAGTTAACTTTTTAATCTCTCATTTGACTATAAACGTGACTTCAGTACCGCGCAAACATCGTTTGCTTATATCTATCGTTATTTTTAATAACGTCATGTTTTTCATCTGCCTATTTTTGCATTTATGGAATAGCGAATTTGCGCTAAATTTCAACACTTTGGTGTCAGGTCTTACATTCTTTGGTTGCGCTCACTACATATTCAGGCTATCTATGGGATTTATTAAGAGGGATTTATATGCACAGCTCATGCAGAAGATTAAAGTTCTGTATACAGAAAAGGGAGACGATGAAGAAGATGAAAAAAATTTGGCAAAACATTTGGTGAACTTCATGAAGATATTTTCTTTGATTGACAAGTAAGATAAATTA…	1259	Sobralene
S2S09	Or138	2	ATGGAAGCGCTTAACAAAAATTGGTCCAGAGTTAACTTTTTAATCTCTCATTTGACTATAAACGTGACTTCAGTACCGCGCAAACATCGTTTGCTTATATCTATCGTTATTTTTAATAACGTCATGTTTTTCATCTGCCTATTTTTGCATTTATGGAATAGCGAATTTGCGCTAAATTTCAACACTTTGGTGTCAGGTCTTACATTCTTTGGTTGCGCTCACTACATATTCAGGCTATCTATGGGATTTATTAAGAGGGATTTATATGCACAGCTCATGCAGAAGATTAAAGTTCTGTATACAGAAAAGGGAGACGATGAAGAAGATGAAAAAAATTTGGCAAAACATTTGGTGAACTTCATGAAGATATTTTCTTCGATTGACAAATGCTTCAGTTTT…	1128	ATGGAAGCGCTTAACAAAAATTGGTCCAGAGTTAACTTTTTAATCTCTCATTTGACTATAAACGTGACTTCAGTACCGCGCAAACATCGTTTGCTTATATCTATCGTTATTTTTAATAACGTCATGTTTTTCATCTGCCTATTTTTGCATTTATGGAATAGCGAATTTGCGCTAAATTTCAACACTTTGGTGTCAGGTCTTACATTCTTTGGTTGCGCTCACTACATATTCAGGCTATCTATGGGATTTATTAAGAGGGATTTATATGCACAGCTCATGCAGAAGATTAAAGTTCTGTATACAGAAAAGGGAGACGATGAAGAAGATGAAAAAAATTTGGCAAAACATTTGGTGAACTTCATGAAGATATTTTCTTCGATTGACAAGTAAGATAAATTA…	1259	Sobralene
S2S10	Or138	1	ATGGAAGCGCTTAACAAAAATTGGTCCAGAGTTAACTTTTTAATCTCTCATTTGACTATAAACGTGACTTCAGTACCGCGCAAACATCGTTTGCTTATATCTATCGTTATTTTTAATAACGTCATGTTTTTCATCTGCCTATTTTTGCATTTATGGAATAGCGAATTTGCGCTAAATTTCAACACTTTGGTGTCAGATCTTACATTCTTTGGTTGCGCTCACTACATATTCAGGCTATCTATGGGATTTATTAAGAGGGATTTATATGCACAGCTCATGCAGAAGATTAAAGTTCTGTATACAGAAAAGGGAGACGATGAAGAAGATGAAAAAAATTTGGCAAAACATTTGGTGAACTTCATGAAGATATTTTCTTTGATTGACAAATGCTTCAGTTTT…	1128	ATGGAAGCGCTTAACAAAAATTGGTCCAGAGTTAACTTTTTAATCTCTCATTTGACTATAAACGTGACTTCAGTACCGCGCAAACATCGTTTGCTTATATCTATCGTTATTTTTAATAACGTCATGTTTTTCATCTGCCTATTTTTGCATTTATGGAATAGCGAATTTGCGCTAAATTTCAACACTTTGGTGTCAGATCTTACATTCTTTGGTTGCGCTCACTACATATTCAGGCTATCTATGGGATTTATTAAGAGGGATTTATATGCACAGCTCATGCAGAAGATTAAAGTTCTGTATACAGAAAAGGGAGACGATGAAGAAGATGAAAAAAATTTGGCAAAACATTTGGTGAACTTCATGAAGATATTTTCTTTGATTGACAAGTAAGATAAATTA…	1258	Sobralene
S2S11	Or138	2	ATGGAAGCGCTTAACAAAAATTGGTCCAGAGTTAACTTTTTAATCTCTCATTTGACTATAAACGTGACTTCAGTACCGCGCAAACATCGTTTGCTTATATCTATCGTTATTTTTAATAACGTCATGTTTTTCATCTGCCTATTTTTGCATTTATGGAATAGCGAATTTGCGCTAAATTTCAACACTTTGGTGTCAGGTCTTACATTCTTTGGTTGCGCTCACTACATATTCAGGCTATCTATGGGATTTATTAAGAGGGATTTATATGCACAGCTCATGCAGAAGATTAAAGTTCTGTATACAGAAAAGGGAGACGATGAAGAAGATGAAAAAAATTTGGCAAAACATTTGGTGAACTTCATGAAGATATTTTCTTTGATTGACAAATGCTTCAGTTTT…	1128	ATGGAAGCGCTTAACAAAAATTGGTCCAGAGTTAACTTTTTAATCTCTCATTTGACTATAAACGTGACTTCAGTACCGCGCAAACATCGTTTGCTTATATCTATCGTTATTTTTAATAACGTCATGTTTTTCATCTGCCTATTTTTGCATTTATGGAATAGCGAATTTGCGCTAAATTTCAACACTTTGGTGTCAGGTCTTACATTCTTTGGTTGCGCTCACTACATATTCAGGCTATCTATGGGATTTATTAAGAGGGATTTATATGCACAGCTCATGCAGAAGATTAAAGTTCTGTATACAGAAAAGGGAGACGATGAAGAAGATGAAAAAAATTTGGCAAAACATTTGGTGAACTTCATGAAGATATTTTCTTTGATTGACAAGTAAGATAAATTA…	1259	Sobralene
S2S12	Or138	2	ATGGAAGCGCTTAACAAAAATTGGTCCAGAGTTAACTTTTTAATCTCTCATTTGACTATAAACGTGACTTCAGTACCGCGCAAACATCGTTTGCTTATATCTATCGTTATTTTTAATAACGTCATGTTTTTCATCTGCCTATTTTTGCATTTATGGAATAGCGAATTTGCGCTAAATTTCAACACTTTGGTGTCAGGTCTTACATTCTTTGGTTGCGCTCACTACATATTCAGGCTATCTATGGGATTTATTAAGAGGGATTTATATGCACAGCTCATGCAGAAGATTAAAGTTCTGTATACAGAAAAGGGAGACGATGAAGAAGATGAAAAAAATTTGGCAAAACATTTGGTGAACTTCATGAAGATATTTTCTTTGATTGACAAATGCTTCAGTTTT…	1128	ATGGAAGCGCTTAACAAAAATTGGTCCAGAGTTAACTTTTTAATCTCTCATTTGACTATAAACGTGACTTCAGTACCGCGCAAACATCGTTTGCTTATATCTATCGTTATTTTTAATAACGTCATGTTTTTCATCTGCCTATTTTTGCATTTATGGAATAGCGAATTTGCGCTAAATTTCAACACTTTGGTGTCAGGTCTTACATTCTTTGGTTGCGCTCACTACATATTCAGGCTATCTATGGGATTTATTAAGAGGGATTTATATGCACAGCTCATGCAGAAGATTAAAGTTCTGTATACAGAAAAGGGAGACGATGAAGAAGATGAAAAAAATTTGGCAAAACATTTGGTGAACTTCATGAAGATATTTTCTTTGATTGACAAGTAAGATAAATTA…	1259	Sobralene
S2S13	Or138	2	ATGGAAGCGCTTAACAAAAATTGGTCCAGAGTTAACTTTTTAATCTCTCATTTGACTATAAACGTGACTTCAGTACCGCGCAAACATCGTTTGCTTATATCTATCGTTATTTTTAATAACGTCATGTTTTTCATCTGCCTATTTTTGCATTTATGGAATAGCGAATTTGCGCTAAATTTCAACACTTTGGTGTCAGGTCTTACATTCTTTGGTTGCGCTCACTACATATTCAGGCTATCTATGGGATTTATTAAGAGGGATTTATATGCACAGCTCATGCAGAAGATTAAAGTTCTGTATACAGAAAAGGGAGACGATGAAGAAGATGAAAAAAATTTGGCAAAACATTTGGTGAACTTCATGAAGATATTTTCTTTGATTGACAAATGCTTCAGTTTT…	1128	ATGGAAGCGCTTAACAAAAATTGGTCCAGAGTTAACTTTTTAATCTCTCATTTGACTATAAACGTGACTTCAGTACCGCGCAAACATCGTTTGCTTATATCTATCGTTATTTTTAATAACGTCATGTTTTTCATCTGCCTATTTTTGCATTTATGGAATAGCGAATTTGCGCTAAATTTCAACACTTTGGTGTCAGGTCTTACATTCTTTGGTTGCGCTCACTACATATTCAGGCTATCTATGGGATTTATTAAGAGGGATTTATATGCACAGCTCATGCAGAAGATTAAAGTTCTGTATACAGAAAAGGGAGACGATGAAGAAGATGAAAAAAATTTGGCAAAACATTTGGTGAACTTCATGAAGATATTTTCTTTGATTGACAAGTAAGATAAATTA…	1259	Sobralene
S2S14	Or138	2	ATGGAAGCGCTTAACAAAAATTGGTCCAGAGTTAACTTTTTAATCTCTCATTTGACTATAAACGTGACTTCAGTACCGCGCAAACATCGTTTGCTTATATCTATCGTTATTTTTAATAACGTCATGTTTTTCATCTGCCTATTTTTGCATTTATGGAATAGCGAATTTGCGCTAAATTTCAACACTTTGGTGTCAGGTCTTACATTCTTTGGTTGCGCTCACTACATATTCAGGCTATCTATGGGATTTATTAAGAGGGATTTATATGCACAGCTCATGCAGAAGATTAAAGTTCTGTATACAGAAAAGGGAGACGATGAAGAAGATGAAAAAAATTTGGCAAAACATTTGGTGAACTTCATGAAGATATTTTCTTCGATTGACAAATGCTTCAGTTTT…	1128	ATGGAAGCGCTTAACAAAAATTGGTCCAGAGTTAACTTTTTAATCTCTCATTTGACTATAAACGTGACTTCAGTACCGCGCAAACATCGTTTGCTTATATCTATCGTTATTTTTAATAACGTCATGTTTTTCATCTGCCTATTTTTGCATTTATGGAATAGCGAATTTGCGCTAAATTTCAACACTTTGGTGTCAGGTCTTACATTCTTTGGTTGCGCTCACTACATATTCAGGCTATCTATGGGATTTATTAAGAGGGATTTATATGCACAGCTCATGCAGAAGATTAAAGTTCTGTATACAGAAAAGGGAGACGATGAAGAAGATGAAAAAAATTTGGCAAAACATTTGGTGAACTTCATGAAGATATTTTCTTCGATTGACAAGTAAGATAAATTA…	1259	Sobralene
S2S15	Or138	2	ATGGAAGCGCTTAACAAAAATTGGTCCAGAGTTAACTTTTTAATCTCTCATTTGACTATAAACGTGACTTCAGTACCGCGCAAACATCGTTTGCTTATATCTATCGTTATTTTTAATAACGTCATGTTTTTCATCTGCCTATTTTTGCATTTATGGAATAGCGAATTTGCGCTAAATTTCAACACTTTGGTGTCAGGTCTTACATTCTTTGGTTGCGCTCACTACATATTCAGGCTATCTATGGGATTTATTAAGAGGGATTTATATGCACAGCTCATGCAGAAGATTAAAGTTCTGTATACAGAAAAGGGAGACGATGAAGAAGATGAAAAAAATTTGGCAAAACATTTGGTGAACTTCATGAAGATATTTTCTTTGATTGACAAATGCTTCAGTTTT…	1128	ATGGAAGCGCTTAACAAAAATTGGTCCAGAGTTAACTTTTTAATCTCTCATTTGACTATAAACGTGACTTCAGTACCGCGCAAACATCGTTTGCTTATATCTATCGTTATTTTTAATAACGTCATGTTTTTCATCTGCCTATTTTTGCATTTATGGAATAGCGAATTTGCGCTAAATTTCAACACTTTGGTGTCAGGTCTTACATTCTTTGGTTGCGCTCACTACATATTCAGGCTATCTATGGGATTTATTAAGAGGGATTTATATGCACAGCTCATGCAGAAGATTAAAGTTCTGTATACAGAAAAGGGAGACGATGAAGAAGATGAAAAAAATTTGGCAAAACATTTGGTGAACTTCATGAAGATATTTTCTTTGATTGACAAGTAAGATAAATTA…	1259	Sobralene
S2S16	Or138	2	ATGGAAGCGCTTAACAAAAATTGGTCCAGAGTTAACTTTTTAATCTCTCATTTGACTATAAACGTGACTTCAGTACCGCGCAAACATCGTTTGCTTATATCTATCGTTATTTTTAATAACGTCATGTTTTTCATCTGCCTATTTTTGCATTTATGGAATAGCGAATTTGCGCTAAATTTCAACACTTTGGTGTCAGGTCTTACATTCTTTGGTTGCGCTCACTACATATTCAGGCTATCTATGGGATTTATTAAGAGGGATTTATATGCACAGCTCATGCAGAAGATTAAAGTTCTGTATACAGAAAAGGGAGACGATGAAGAAGATGAAAAAAATTTGGCAAAACATTTGGTGAACTTCATGAAGATATTTTCTTCGATTGACAAATGCTTCAGTTTT…	1128	ATGGAAGCGCTTAACAAAAATTGGTCCAGAGTTAACTTTTTAATCTCTCATTTGACTATAAACGTGACTTCAGTACCGCGCAAACATCGTTTGCTTATATCTATCGTTATTTTTAATAACGTCATGTTTTTCATCTGCCTATTTTTGCATTTATGGAATAGCGAATTTGCGCTAAATTTCAACACTTTGGTGTCAGGTCTTACATTCTTTGGTTGCGCTCACTACATATTCAGGCTATCTATGGGATTTATTAAGAGGGATTTATATGCACAGCTCATGCAGAAGATTAAAGTTCTGTATACAGAAAAGGGAGACGATGAAGAAGATGAAAAAAATTTGGCAAAACATTTGGTGAACTTCATGAAGATATTTTCTTCGATTGACAAGTAAGATAAATTA…	1259	Sobralene
S2S17	Or138	2	ATGGAAGCGCTTAACAAAAATTGGTCCAGAGTTAACTTTTTAATCTCTCATTTGACTATAAACGTGACTTCAGTACCGCGCAAACATCGTTTGCTTATATCTATCGTTATTTTTAATAACGTCATGTTTTTCATCTGCCTATTTTTGCATTTATGGAATAGCGAATTTGCGCTAAATTTCAACACTTTGGTGTCAGGTCTTACATTCTTTGGTTGCGCTCACTACATATTCAGGCTATCTATGGGATTTATTAAGAGGGATTTATATGCACAGCTCATGCAGAAGATTAAAGTTCTGTATACAGAAAAGGGAGACGATGAAGAAGATGAAAAAAATTTGGCAAAACATTTGGTGAACTTCATGAAGATATTTTCTTCGATTGACAAATGCTTCAGTTTT…	1128	ATGGAAGCGCTTAACAAAAATTGGTCCAGAGTTAACTTTTTAATCTCTCATTTGACTATAAACGTGACTTCAGTACCGCGCAAACATCGTTTGCTTATATCTATCGTTATTTTTAATAACGTCATGTTTTTCATCTGCCTATTTTTGCATTTATGGAATAGCGAATTTGCGCTAAATTTCAACACTTTGGTGTCAGGTCTTACATTCTTTGGTTGCGCTCACTACATATTCAGGCTATCTATGGGATTTATTAAGAGGGATTTATATGCACAGCTCATGCAGAAGATTAAAGTTCTGTATACAGAAAAGGGAGACGATGAAGAAGATGAAAAAAATTTGGCAAAACATTTGGTGAACTTCATGAAGATATTTTCTTCGATTGACAAGTAAGATAAATTA…	1259	Sobralene
S2S19	Or138	2	ATGGAAGCGCTTAACAAAAATTGGTCCAGAGTTAACTTTTTAATCTCTCATTTGACTATAAACGTGACTTCAGTACCGCGCAAACATCGTTTGCTTATATCTATCGTTATTTTTAATAACGTCATGTTTTTCATCTGCCTATTTTTGCATTTATGGAATAGCGAATTTGCGCTAAATTTCAACACTTTGGTGTCAGGTCTTACATTCTTTGGTTGCGCTCACTACATATTCAGGCTATCTATGGGATTTATTAAGAGGGATTTATATGCACAGCTCATGCAGAAGATTAAAGTTCTGTATACAGAAAAGGGAGACGATGAAGAAGATGAAAAAAATTTGGCAAAACATTTGGTGAACTTCATGAAGATATTTTCTTTGATTGACAAATGCTTCAGTTTT…	1128	ATGGAAGCGCTTAACAAAAATTGGTCCAGAGTTAACTTTTTAATCTCTCATTTGACTATAAACGTGACTTCAGTACCGCGCAAACATCGTTTGCTTATATCTATCGTTATTTTTAATAACGTCATGTTTTTCATCTGCCTATTTTTGCATTTATGGAATAGCGAATTTGCGCTAAATTTCAACACTTTGGTGTCAGGTCTTACATTCTTTGGTTGCGCTCACTACATATTCAGGCTATCTATGGGATTTATTAAGAGGGATTTATATGCACAGCTCATGCAGAAGATTAAAGTTCTGTATACAGAAAAGGGAGACGATGAAGAAGATGAAAAAAATTTGGCAAAACATTTGGTGAACTTCATGAAGATATTTTCTTTGATTGACAAGTAAGATAAATTA…	1259	Sobralene

## Sheet: Or139
sample	gene	copy number	cds	cds_length	gene region	region_length	chemotype	notes
JAC04	Or139	0					3MαH	absent_pseudo
JAC05	Or139	0					3MαH	absent_pseudo
JAC11	Or139	0					3MαH	absent_pseudo
JAC12	Or139	0					3MαH	absent_pseudo
JAC15	Or139	0					3MαH	absent_pseudo
JAC16	Or139	0					3MαH	absent_pseudo
JAC18	Or139	0					3MαH	absent_pseudo
JAC23	Or139	0					3MαH	absent_pseudo
JAC01	Or139	0					Sobralene	absent_pseudo
JAC06	Or139	0					Sobralene	absent_pseudo
JAC08	Or139	1	ATGGAAGAGTTTAACAAAAAGTTGTCCATAATTAACTTCTTAATCTCTCATTTGACTGCAAATGTGACTTCAGGACCACGCAAACATCGTTTACTTATATCTGTTGTTGCTGTTGATAATGTTACATTTGTCATCTGCCTATTTTTGCATTTAAAAAATAGTGAATTGGAGATAAATTTTAACACCTTGGTGGCATCTCTTACGTTCTTTGGTTGCAGTCACTACATATTCAGGCTTCTTGTGGGATTTTTTTTAAAGAAGGATTTATATGCAGAGCTCATGCAGAATATTAAAGCTCTGTATGCAGAGAAGGGGGACGATGATGAAGATGAAGAAATTTTAGCAAAACATTTGGTGTATGCCATGGAGATATTTTCCTTGATTGTCAAATGGCTCGGG…	1131	ATGGAAGAGTTTAACAAAAAGTTGTCCATAATTAACTTCTTAATCTCTCATTTGACTGCAAATGTGACTTCAGGACCACGCAAACATCGTTTACTTATATCTGTTGTTGCTGTTGATAATGTTACATTTGTCATCTGCCTATTTTTGCATTTAAAAAATAGTGAATTGGAGATAAATTTTAACACCTTGGTGGCATCTCTTACGTTCTTTGGTTGCAGTCACTACATATTCAGGCTTCTTGTGGGATTTTTTTTAAAGAAGGATTTATATGCAGAGCTCATGCAGAATATTAAAGCTCTGTATGCAGAGAAGGGGGACGATGATGAAGATGAAGAAATTTTAGCAAAACATTTGGTGTATGCCATGGAGATATTTTCCTTGATTGTCAAGTAAGAAAAA…	1270	Sobralene
JAC09	Or139	2	ATGGAAGAGTTTAACAAAAAGTTGTCCATAATTAACTTCTTAATCTCTCATTTGACTGCAAATGTGACTTCAGGACCACGCAAACATCGTTTACTTATATCTGTTGTTGCTGTTGATAATGTTACATTTGTCATCTGCCTATTTTTGCATTTAAAAAATAGTGAATTGGAGATAAATTTTAACACCTTGGTGGCATCTCTTACGTTCTTTGGTTGCAGTCACTACATATTCAGGCTTCTTGTGGGATTTTTTTTAAAGAAGGATTTATATGCAGAGCTCATGCAGAATATTAAAGCTCTGTATGCAGAGAAGGGGGACGATGATGAAGATGAAGAAATTTTAGCAAAACATTTGGTGTATGCCATGGAGATATTTTCCTTGATTGTCAAATGGCTCGGG…	1131	ATGGAAGAGTTTAACAAAAAGTTGTCCATAATTAACTTCTTAATCTCTCATTTGACTGCAAATGTGACTTCAGGACCACGCAAACATCGTTTACTTATATCTGTTGTTGCTGTTGATAATGTTACATTTGTCATCTGCCTATTTTTGCATTTAAAAAATAGTGAATTGGAGATAAATTTTAACACCTTGGTGGCATCTCTTACGTTCTTTGGTTGCAGTCACTACATATTCAGGCTTCTTGTGGGATTTTTTTTAAAGAAGGATTTATATGCAGAGCTCATGCAGAATATTAAAGCTCTGTATGCAGAGAAGGGGGACGATGATGAAGATGAAGAAATTTTAGCAAAACATTTGGTGTATGCCATGGAGATATTTTCCTTGATTGTCAAGTAAGAAAAA…	1262	Sobralene
JAC14	Or139	1	ATGGAAGAGTTTAACAAAAAGTTGTCCATAATTAACTTCTTAATCTCTCATTTGACTGCAAATGTGACTTCAGGACCACGCAAACATCGTTTACTTATATCTGTTGTTGCTATTGATAATGTTACATTTGTCATCTGCCTATTTTTGCATTTAAAAAATAGTGAATTGGAGATAAATTTTAACACCTTGGTGGCATCTCTTACGTTCTTTGGTTGCAGTCACTACATATTCAGGCTTCTTGTGGGATTTTTTTTAAAGAAGGATTTATATGCAGAGCTCATGCAGAATATTAAAGCTCTGTATGCAGAGAAGGGGGACGATGATGAAGATGAAGAAATTTTAGCAAAACATTTGGTGTATGCCATGGAGATATTTTCCTTGATTGTCAAATGGCTCGGG…	1131	ATGGAAGAGTTTAACAAAAAGTTGTCCATAATTAACTTCTTAATCTCTCATTTGACTGCAAATGTGACTTCAGGACCACGCAAACATCGTTTACTTATATCTGTTGTTGCTATTGATAATGTTACATTTGTCATCTGCCTATTTTTGCATTTAAAAAATAGTGAATTGGAGATAAATTTTAACACCTTGGTGGCATCTCTTACGTTCTTTGGTTGCAGTCACTACATATTCAGGCTTCTTGTGGGATTTTTTTTAAAGAAGGATTTATATGCAGAGCTCATGCAGAATATTAAAGCTCTGTATGCAGAGAAGGGGGACGATGATGAAGATGAAGAAATTTTAGCAAAACATTTGGTGTATGCCATGGAGATATTTTCCTTGATTGTCAAGTAAGAAAAA…	1262	Sobralene
JAC22	Or139	1	ATGGAAGAGTTTAACAAAAAGTTGTCCATAATTAACTTCTTAATCTCTCATTTGACTGCAAATGTGACTTCAGGACCACGCAAACATCGTTTACTTATATCTGTTGTTGCTATTGATAATGTTACATTTGTCATCTGCCTATTTTTGCATTTAAAAAATAGTGAATTGGAGATAAATTTTAACACCTTGGTGGCATCTCTTACGTTCTTTGGTTGCAGTCACTACATATTCAGGCTTCTTGTGGGATTTTTTTTAAAGAAGGATTTATATGCAGAGCTCATGCAGAATATTAAAGCTCTGTATGCAGAGAAGGGGGACGATGATGAAGATGAAGAAATTTTAGCAAAACATTTGGTGTATGCCATGGAGATATTTTCCTTGATTGTCAAATGGCTCGGG…	1131	ATGGAAGAGTTTAACAAAAAGTTGTCCATAATTAACTTCTTAATCTCTCATTTGACTGCAAATGTGACTTCAGGACCACGCAAACATCGTTTACTTATATCTGTTGTTGCTATTGATAATGTTACATTTGTCATCTGCCTATTTTTGCATTTAAAAAATAGTGAATTGGAGATAAATTTTAACACCTTGGTGGCATCTCTTACGTTCTTTGGTTGCAGTCACTACATATTCAGGCTTCTTGTGGGATTTTTTTTAAAGAAGGATTTATATGCAGAGCTCATGCAGAATATTAAAGCTCTGTATGCAGAGAAGGGGGACGATGATGAAGATGAAGAAATTTTAGCAAAACATTTGGTGTATGCCATGGAGATATTTTCCTTGATTGTCAAGTAAGAAAAA…	1262	Sobralene
LAP01	Or139	2	ATGGAAGAGTTTAACAAAAATTGGTCCATAATTAACTTCTTAGTCTCTCATTTGACTGCAAATGTGACTTCAGGACCACGAAAACAGCGTTTACTTATATCTGTCGTTGCTATTGATAATGTTACAATGGCCGTCTGCCTATTTTTGCATTTAAAAAATAGTGAATTGGAGATAAATTTTAACACCTTGGTGGCAATTCTTTCGTTCTTTGGTTGCATTCATTACATATTCAGGCTTCTGTTGGGATTTTTTTTTAAGAAGGATTTATATGCAGAGCTCATGCAGAAGATTAAAGCTCTGTACGCAGAGAAGGGGGACGATGATGAAGATGAACAAATTTTTGCAAAACATTTGGTGAACGCCATGAAGATATTTTCTTTGATTGTCAAATGGCTCGGA…	1131	ATGGAAGAGTTTAACAAAAATTGGTCCATAATTAACTTCTTAGTCTCTCATTTGACTGCAAATGTGACTTCAGGACCACGAAAACAGCGTTTACTTATATCTGTCGTTGCTATTGATAATGTTACAATGGCCGTCTGCCTATTTTTGCATTTAAAAAATAGTGAATTGGAGATAAATTTTAACACCTTGGTGGCAATTCTTTCGTTCTTTGGTTGCATTCATTACATATTCAGGCTTCTGTTGGGATTTTTTTTTAAGAAGGATTTATATGCAGAGCTCATGCAGAAGATTAAAGCTCTGTACGCAGAGAAGGGGGACGATGATGAAGATGAACAAATTTTTGCAAAACATTTGGTGAACGCCATGAAGATATTTTCTTTGATTGTCAAGTAAGAAAAA…	1264	9MGB_h
LAP05	Or139	2	ATGGAAGAGTTTAACAAAAATTGGTCCATAATTAACTTCTTAATCTCTCATTTGACTGCAAATGTGACTTCAGGACCACGCAAACAACGTTTACTTATATCTGTAGTTGCTATTGATAATGTTACAATGGCCGTCTGCCTATTTTTGCATTTAAAAAATAGTGAATTGGACATAAATTTTAACTCCTTGGTGGCATTTCTTTCGTTCTTTGGTTGCATTCATTACATATTCAGGCTTCTTCTGGGATTTTTTTTAAAGAAGGATTTATATGCAGAGCTCATGCAGAAGATTAAAGCTCTGTATGCAGAGAAGGGGGACGATGATGAAGATGAACAAATTTTTGCAAAACATTTGGTGAACGCCATGAAGATATTTCATTTGATTGTCAAATGGCTCGGA…	1131	ATGGAAGAGTTTAACAAAAATTGGTCCATAATTAACTTCTTAATCTCTCATTTGACTGCAAATGTGACTTCAGGACCACGCAAACAACGTTTACTTATATCTGTAGTTGCTATTGATAATGTTACAATGGCCGTCTGCCTATTTTTGCATTTAAAAAATAGTGAATTGGACATAAATTTTAACTCCTTGGTGGCATTTCTTTCGTTCTTTGGTTGCATTCATTACATATTCAGGCTTCTTCTGGGATTTTTTTTAAAGAAGGATTTATATGCAGAGCTCATGCAGAAGATTAAAGCTCTGTATGCAGAGAAGGGGGACGATGATGAAGATGAACAAATTTTTGCAAAACATTTGGTGAACGCCATGAAGATATTTCATTTGATTGTCAAGTAAGAAAAA…	1264	9MGB_h
LAP06	Or139	2	ATGGAAGAGTTTAACAAAAATTGGTCCATAATTAACTTCTTAGTCTCTCATTTGACTGCAAATGTGACTTCAGGACCACGAAAACAGCGTTTACTTATATCTGTCGTTGCTATTGATAATGTTACAATGGCCGTCTGCCTATTTTTGCATTTAAAAAATAGTGAATTGGAGATAAATTTTAACACCTTGGTGGCAATTCTTTCGTTCTTTGGTTGCATTCATTACATATTCAGGCTTCTTCTGGGATTTTTTTTAAAGAAGGATTTATATGCAGAGCTCATGCAGAAGATTAAAGCTCTGTATGCAGAGAAGGGGGACGATGATGAAGATGAACAAATTTTTGCAAAACATTTGGTGAACGCCATGAAGATATTTCATTTGATTGTCAAATGGCTCGGG…	1131	ATGGAAGAGTTTAACAAAAATTGGTCCATAATTAACTTCTTAGTCTCTCATTTGACTGCAAATGTGACTTCAGGACCACGAAAACAGCGTTTACTTATATCTGTCGTTGCTATTGATAATGTTACAATGGCCGTCTGCCTATTTTTGCATTTAAAAAATAGTGAATTGGAGATAAATTTTAACACCTTGGTGGCAATTCTTTCGTTCTTTGGTTGCATTCATTACATATTCAGGCTTCTTCTGGGATTTTTTTTAAAGAAGGATTTATATGCAGAGCTCATGCAGAAGATTAAAGCTCTGTATGCAGAGAAGGGGGACGATGATGAAGATGAACAAATTTTTGCAAAACATTTGGTGAACGCCATGAAGATATTTCATTTGATTGTCAAGTAAGAAAAA…	1264	9MGB_h
LAP07	Or139	2	ATGGAAGAGTTTAACAAAAATTGGTCCATAATTAACTTCTTAGTCTCTCATTTGACTGCAAATGTGACTTCAGGACCACGCAAACAACGTTTACTTATATCTGTAGTTGCTATTGATAATGTTACAATGGCCGTCTGCCTGTTTTTGCATTTAAAAAATAGTGAATTGGAGATAAATTTTAACACCTTGGTGGCAATTCTTTCGTTCTTTGGTTGCATTCATTACATATTCAGGCTTCTGTTGGGATTTTTTTTTAAGAAGGATTTATATGCAGAGCTCATGCAGAAGATTAAAGCTCTGTACGCAGAGAAGGGGGACGATGATGAAGATGAACAAATTTTTGCAAAACATTTGGTGAACGCCATGAAGATATTTTCTTTGATTGTCAAATGGCTCGGA…	1131	ATGGAAGAGTTTAACAAAAATTGGTCCATAATTAACTTCTTAGTCTCTCATTTGACTGCAAATGTGACTTCAGGACCACGCAAACAACGTTTACTTATATCTGTAGTTGCTATTGATAATGTTACAATGGCCGTCTGCCTGTTTTTGCATTTAAAAAATAGTGAATTGGAGATAAATTTTAACACCTTGGTGGCAATTCTTTCGTTCTTTGGTTGCATTCATTACATATTCAGGCTTCTGTTGGGATTTTTTTTTAAGAAGGATTTATATGCAGAGCTCATGCAGAAGATTAAAGCTCTGTACGCAGAGAAGGGGGACGATGATGAAGATGAACAAATTTTTGCAAAACATTTGGTGAACGCCATGAAGATATTTTCTTTGATTGTCAAGTAAGAAAAA…	1264	9MGB_h
LAP08	Or139	2	ATGGAAGAGTTTAACAAAAATTGGTCCATAATTAACTTCTTAGTCTCTCATTTGACTGCAAATGTGACTTCAGGACCACGAAAACAGCGTTTACTTATATCTGTCGTTGCTATTGATAATGTTACAATGGCCGTCTGCCTATTTTTGCATTTAAAAAATAGTGAATTGGAGATAAATTTTAACACCTTGGTGGCAATTCTTTCGTTCTTTGGTTGCATTCATTACATATTCAGGCTTCTGTTGGGATTTTTTTTTAAGAAGGATTTATATGCAGAGCTCATGCAGAAGATTAAAGCTCTGTATGCAGAGAAGGGGGACGATGATGAAGATGAACAAATTTTTGCAAAACATTTGGTGAACGCCATGAAGATATTTTCTTTGATTGTCAAATGGCTCGGA…	1131	ATGGAAGAGTTTAACAAAAATTGGTCCATAATTAACTTCTTAGTCTCTCATTTGACTGCAAATGTGACTTCAGGACCACGAAAACAGCGTTTACTTATATCTGTCGTTGCTATTGATAATGTTACAATGGCCGTCTGCCTATTTTTGCATTTAAAAAATAGTGAATTGGAGATAAATTTTAACACCTTGGTGGCAATTCTTTCGTTCTTTGGTTGCATTCATTACATATTCAGGCTTCTGTTGGGATTTTTTTTTAAGAAGGATTTATATGCAGAGCTCATGCAGAAGATTAAAGCTCTGTATGCAGAGAAGGGGGACGATGATGAAGATGAACAAATTTTTGCAAAACATTTGGTGAACGCCATGAAGATATTTTCTTTGATTGTCAAGTAAGAAAAA…	1264	9MGB_h
LAP10	Or139	2	ATGGAAGAGTTTAACAAAAATTGGTCCATAATTAACTTCTTAGTCTCTCATTTGACTGCAAATGTGACTTCAGGACCACGCAAACAACGTTTACTTATATCTGTAGTTGCTATTGATAATGTTACAATGGCCGTCTGCCTATTTTTGCATTTAAAAAATAGTGAATTGGAGATAAATTTTAACACCTTGGTGGCAATTCTTTCGTTCTTTGGTTGCATTCATTACATATTCAGGCTTCTGTTGGGATTTTTTTTTAAGAAGGATTTATATGCAGAGCTCATGCAGAAGATTAAAGCTCTGTATGCAGAGAAGGGGGACGATGATGAAGATGAACAAATTTTTGCAAAACATTTGGTGAACGCCATGAAGATATTTTCTTTGATTGTCAAATGGCTCGGA…	1131	ATGGAAGAGTTTAACAAAAATTGGTCCATAATTAACTTCTTAGTCTCTCATTTGACTGCAAATGTGACTTCAGGACCACGCAAACAACGTTTACTTATATCTGTAGTTGCTATTGATAATGTTACAATGGCCGTCTGCCTATTTTTGCATTTAAAAAATAGTGAATTGGAGATAAATTTTAACACCTTGGTGGCAATTCTTTCGTTCTTTGGTTGCATTCATTACATATTCAGGCTTCTGTTGGGATTTTTTTTTAAGAAGGATTTATATGCAGAGCTCATGCAGAAGATTAAAGCTCTGTATGCAGAGAAGGGGGACGATGATGAAGATGAACAAATTTTTGCAAAACATTTGGTGAACGCCATGAAGATATTTTCTTTGATTGTCAAGTAAGAAAAA…	1264	9MGB_h
LAP11	Or139	2	ATGGAAGAGTTTAACAAAAATTGGTACATAATTAACTTCTTAATCTCTCATTTGACTGCAAATGTGACTTCAGGACCACGAAAACAGCGTTTACTTATATCTGTGGTTGCTATTGATAATGTTACAATGGCCGTCTGCCTATTTTTGCATTTAAAAAATAGTGAATTGGACATAAATTTTAACTCCTTGGTGGCATTTCTTTCGTTCTTTGGTTGCATTCATTACATATTCAGGCTTCTTCTGGGATTTTTTTTAAAGAAGGATTTATATGCAGAGCTCATGCAGAAGATTAAAGCTCTGTATGCAGAGAAGGGGGACGATGATGAAGATGAACAAATTTTTGCAAAACATTTGGTGAACGCCATGAAGATATTTCATTTGATTGTCAAATGGCTCGGG…	1131	ATGGAAGAGTTTAACAAAAATTGGTACATAATTAACTTCTTAATCTCTCATTTGACTGCAAATGTGACTTCAGGACCACGAAAACAGCGTTTACTTATATCTGTGGTTGCTATTGATAATGTTACAATGGCCGTCTGCCTATTTTTGCATTTAAAAAATAGTGAATTGGACATAAATTTTAACTCCTTGGTGGCATTTCTTTCGTTCTTTGGTTGCATTCATTACATATTCAGGCTTCTTCTGGGATTTTTTTTAAAGAAGGATTTATATGCAGAGCTCATGCAGAAGATTAAAGCTCTGTATGCAGAGAAGGGGGACGATGATGAAGATGAACAAATTTTTGCAAAACATTTGGTGAACGCCATGAAGATATTTCATTTGATTGTCAAGTAAGAAAAA…	1264	9MGB_h
LAP15	Or139	2	ATGGAAGAGTTTAACAAAAATTGGTACATAATTAACTTCTTAATCTCTCATTTGACTGCAAATGTGACTTCAGGACCACGAAAACAGCGTTTACTTATATCTGTGGTTGCTATTGATAATGTTACAATGGCCGTCTGCCTATTTTTGCATTTAAAAAATAGTGAATTGGACATAAATTTTAACACCTTGGTGGCAATTCTTTCGTTCTTTGGTTGCATTCATTACATATTCAGGCTTCTGTTGGGATTTTTTTTTAAGAAGGATTTATATGCAGAGCTCATGCAGAAGATTAAAGCTCTGTACGCAGAGAAGGGGGACGATGATGAAGATGAACAAATTTTTGCAAAACATTTGGTGAACGCCATGAAGATATTTCATTTGATTGTCAAATGGCTCGGG…	1131	ATGGAAGAGTTTAACAAAAATTGGTACATAATTAACTTCTTAATCTCTCATTTGACTGCAAATGTGACTTCAGGACCACGAAAACAGCGTTTACTTATATCTGTGGTTGCTATTGATAATGTTACAATGGCCGTCTGCCTATTTTTGCATTTAAAAAATAGTGAATTGGACATAAATTTTAACACCTTGGTGGCAATTCTTTCGTTCTTTGGTTGCATTCATTACATATTCAGGCTTCTGTTGGGATTTTTTTTTAAGAAGGATTTATATGCAGAGCTCATGCAGAAGATTAAAGCTCTGTACGCAGAGAAGGGGGACGATGATGAAGATGAACAAATTTTTGCAAAACATTTGGTGAACGCCATGAAGATATTTCATTTGATTGTCAAGTAAGAAAAA…	1264	9MGB_h
LAP16	Or139	2	ATGGAAGAGTTTAACAAAAATTGGTCCATAATTAACTTCTTAGTCTCTCATTTGACTGCAAATGTGACTTCAGGACCACGAAAACAGCGTTTACTTATATCTGTCGTTGCTATTGATAATGTTACAATGGCCGTCTGCCTATTTTTGCATTTAAAAAATAGTGAATTGGAGATAAATTTTAACACCTTGGTGGCAATTCTTTCGTTCTTTGGTTGCATTCATTACATATTCAGGCTTCTGTTGGGATTTTTTTTTAAGAAGGATTTATATGCAGAGCTCATGCAGAAGATTAAAGCTCTGTATGCAGAGAAGGGGGACGATGATGAAGATGAACAAATTTTTGCAAAACATTTGGTGAACGCCATGAAGATATTTTCTTTGATTGTCAAATGGCTCGGA…	1131	ATGGAAGAGTTTAACAAAAATTGGTCCATAATTAACTTCTTAGTCTCTCATTTGACTGCAAATGTGACTTCAGGACCACGAAAACAGCGTTTACTTATATCTGTCGTTGCTATTGATAATGTTACAATGGCCGTCTGCCTATTTTTGCATTTAAAAAATAGTGAATTGGAGATAAATTTTAACACCTTGGTGGCAATTCTTTCGTTCTTTGGTTGCATTCATTACATATTCAGGCTTCTGTTGGGATTTTTTTTTAAGAAGGATTTATATGCAGAGCTCATGCAGAAGATTAAAGCTCTGTATGCAGAGAAGGGGGACGATGATGAAGATGAACAAATTTTTGCAAAACATTTGGTGAACGCCATGAAGATATTTTCTTTGATTGTCAAGTAAGAAAAA…	1264	9MGB_h
LAP18	Or139	2	ATGGAAGAGTTTAACAAAAATTGGTCCATAATTAACTTCTTAATCTCTCATTTGACTGCAAATGTGACTTCAGGACCACGCAAACAACGTTTACTTATATCTGTAGTTGCTATTGATAATGTTACAATGGCCGTCTGCCTATTTTTGCATTTAAAAAATAGTGAATTGGACATAAATTTTAACTCCTTGGTGGCATTTCTTTCGTTCTTTGGTTGCATTCATTACATATTCAGGCTTCTGTTGGGATTTTTTTTTAAGAAGGATTTATATGCAGAGCTCATGCAGAAGATTAAAGCTCTGTATGCAGAGAAGGGGGACGATGATGAAGATGAACAAATTTTTGCGAAACATTTGGTGAACGCCATGAAGATATTTCATTTGATTGTCAAATGGCTCGGA…	1131	ATGGAAGAGTTTAACAAAAATTGGTCCATAATTAACTTCTTAATCTCTCATTTGACTGCAAATGTGACTTCAGGACCACGCAAACAACGTTTACTTATATCTGTAGTTGCTATTGATAATGTTACAATGGCCGTCTGCCTATTTTTGCATTTAAAAAATAGTGAATTGGACATAAATTTTAACTCCTTGGTGGCATTTCTTTCGTTCTTTGGTTGCATTCATTACATATTCAGGCTTCTGTTGGGATTTTTTTTTAAGAAGGATTTATATGCAGAGCTCATGCAGAAGATTAAAGCTCTGTATGCAGAGAAGGGGGACGATGATGAAGATGAACAAATTTTTGCGAAACATTTGGTGAACGCCATGAAGATATTTCATTTGATTGTCAAGTAAGAAAAA…	1262	9MGB_h
LAP20	Or139	2	ATGGAAGAGTTTAACAAAAATTGGTACATAATTAACTTCTTAATCTCTCATTTGACTGCAAATGTGACTTCAGGACCACGAAAACAGCGTTTACTTATATCTGTGGTTGCTATTGATAATGTTACAATGGCCGTCTGCCTATTTTTGCATTTAAAAAATAGTGAATTGGACATAAATTTTAACTCCTTGGTGGCATTTCTTTCGTTCTTTGGTTGCATTCATTACATATTCAGGCTTCTTCTGGGATTTTTTCTTAAGAAGGATTTATATGCAGAGCTCATGCAGAAGATTAAAGCTCTGTATGCAGAGAAGGGGGACGATGATGAAGATGAACAAATTTTTGCAAAACATTTGGTGAACGCCATGAAGATATTTCATTTGATTGTCAAATGGCTCGGG…	1131	ATGGAAGAGTTTAACAAAAATTGGTACATAATTAACTTCTTAATCTCTCATTTGACTGCAAATGTGACTTCAGGACCACGAAAACAGCGTTTACTTATATCTGTGGTTGCTATTGATAATGTTACAATGGCCGTCTGCCTATTTTTGCATTTAAAAAATAGTGAATTGGACATAAATTTTAACTCCTTGGTGGCATTTCTTTCGTTCTTTGGTTGCATTCATTACATATTCAGGCTTCTTCTGGGATTTTTTCTTAAGAAGGATTTATATGCAGAGCTCATGCAGAAGATTAAAGCTCTGTATGCAGAGAAGGGGGACGATGATGAAGATGAACAAATTTTTGCAAAACATTTGGTGAACGCCATGAAGATATTTCATTTGATTGTCAAGTAAGAAAAA…	1264	9MGB_h
MAR06	Or139	0					Sobralene	absent_pseudo
MAR15	Or139	0					Sobralene	absent_pseudo
MAR16	Or139	0					Sobralene	absent_pseudo
MAR17	Or139	0					Sobralene	absent_pseudo
MAR18	Or139	0					Sobralene	absent_pseudo
MAR19	Or139	0					Sobralene	absent_pseudo
MAR20	Or139	0					Sobralene	absent_pseudo
MAR21	Or139	0					Sobralene	absent_pseudo
MAR22	Or139	0					Sobralene	absent_pseudo
S1S02	Or139	3	ATGGAAGAGTTTAACAAAAAGTTGTCCATAATTAACTTCTTAATCTCTCATTTGACTGCAAATGTGACTTCAGGACCACGCAAACATCGTTTACTTATATCTGTTGTTGCTATTGATAATGTTTCATTTGTCATCTGCCTATTTTTGCATTTAAAAAATAGTGAATTGGAGATAAATATAAACACCTTGGTGGCATCTCTTACGTTCTTTGGTTGCATTCATTACATATTCAGGCTTCTTCTGGGATTTTTTTTAAAGAAGGATTTATATGCAGAGCTCATGCAGAAGATTAAAGCTCTGTATGCAGAGAAGGGGGACGATGATGAAGATGAACAAATTTTTGCAAAACATTTGGTGTATGCCATGGAGATATTTTCCTTGATTGTCAAATGGCTCGGA…	1134	ATGGAAGAGTTTAACAAAAAGTTGTCCATAATTAACTTCTTAATCTCTCATTTGACTGCAAATGTGACTTCAGGACCACGCAAACATCGTTTACTTATATCTGTTGTTGCTATTGATAATGTTTCATTTGTCATCTGCCTATTTTTGCATTTAAAAAATAGTGAATTGGAGATAAATATAAACACCTTGGTGGCATCTCTTACGTTCTTTGGTTGCATTCATTACATATTCAGGCTTCTTCTGGGATTTTTTTTAAAGAAGGATTTATATGCAGAGCTCATGCAGAAGATTAAAGCTCTGTATGCAGAGAAGGGGGACGATGATGAAGATGAACAAATTTTTGCAAAACATTTGGTGTATGCCATGGAGATATTTTCCTTGATTGTCAAGTAAGAAAAA…	1270	9MGB_low
S1S03	Or139	5	ATGGAAGAGTTTAACAAAAAGTTGTCCATAATTAACTTCTTAATCTCTCATTTGACTGCAAATGTGACTTCAGGACCACGCAAACATCGTTTACTTATATCTGTTGTTGCTATTGATAATGTTTCATTTGTCATCTGCCTATTTTTGCATTTAAAAAATAGTGAATTGGAGATAAATATAAACACCTTGGTGGCATCTCTTACGTTCTTTGGTTGCATTCATTACATATTCAGGCTTCTTGTGGGATTTTTTTTAAAGAAGGATTTATATGCAGAGCTCATGCAGAAGATTAAAGCTCTGTTTGCAGAGAAGGGGGACGATGATGAAGATGAACAAATTTTAGCAAAACATTTGGTGTATGCCATGGAGATATTTTCCTTGATTGTCAAATGGCTCGGA…	1134	ATGGAAGAGTTTAACAAAAAGTTGTCCATAATTAACTTCTTAATCTCTCATTTGACTGCAAATGTGACTTCAGGACCACGCAAACATCGTTTACTTATATCTGTTGTTGCTATTGATAATGTTTCATTTGTCATCTGCCTATTTTTGCATTTAAAAAATAGTGAATTGGAGATAAATATAAACACCTTGGTGGCATCTCTTACGTTCTTTGGTTGCATTCATTACATATTCAGGCTTCTTGTGGGATTTTTTTTAAAGAAGGATTTATATGCAGAGCTCATGCAGAAGATTAAAGCTCTGTTTGCAGAGAAGGGGGACGATGATGAAGATGAACAAATTTTAGCAAAACATTTGGTGTATGCCATGGAGATATTTTCCTTGATTGTCAAGTAAGAAAAA…	1269	9MGB_low
S1S07	Or139	4	ATGGAAGAGTTTAACAAAAAGTTGTCCATAATTAACTTCTTAATCTCTCATTTGACTGCAAATGTGACTTCAGGACCACGCAAACATCGTTTACTTATATCTGTTGTTGCTATTGATAATGTTTCATTTGTCATCTGCCTATTTTTGCATTTAAAAAATAGTGAATTGGAGATAAATATAAACACCTTGGTGGCATCTCTTACGTTCTTTGGTTGCATTCATTACATATTCAGGCTTCTTCTGGGATTTTTTTTAAAGAAGGATTTATATGCAGAGCTCATGCAGAAGATTAAAGCTCTGTTTGCAGAGAAGGGGGACGATGATGAAGATGAACAAATTTTAGCAAAACATTTGGTGTATGCCATGGAGATATTTTCCTTGATTGTCAAATGGCTCGGA…	1131	ATGGAAGAGTTTAACAAAAAGTTGTCCATAATTAACTTCTTAATCTCTCATTTGACTGCAAATGTGACTTCAGGACCACGCAAACATCGTTTACTTATATCTGTTGTTGCTATTGATAATGTTTCATTTGTCATCTGCCTATTTTTGCATTTAAAAAATAGTGAATTGGAGATAAATATAAACACCTTGGTGGCATCTCTTACGTTCTTTGGTTGCATTCATTACATATTCAGGCTTCTTCTGGGATTTTTTTTAAAGAAGGATTTATATGCAGAGCTCATGCAGAAGATTAAAGCTCTGTTTGCAGAGAAGGGGGACGATGATGAAGATGAACAAATTTTAGCAAAACATTTGGTGTATGCCATGGAGATATTTTCCTTGATTGTCAAGTAAGAAAAA…	1265	9MGB_low
S1S09	Or139	4	ATGGAAGAGTTTAACAAAAAGTTGTCCATAATTAACTTCTTAATCTCTCATTTGACTGCAAATGTGACTTCAGGACCACGCAAACATCGTTTACTTATATCTGTTGTTGCTATTGATAATGTTTCATTTGTCATCTGCCTATTTTTGCATTTAAAAAATAGTGAATTGGAGATAAATATAAACACCTTGGTGGCATCTCTTACGTTCTTTGGTTGCATTCATTACATATTCAGGCTTCTTGTGGGATTTTTTTTAAAGAAGGATTTATATGCAGAGCTCATGCAGAAGATTAAAGCTCTGTTTGCAGAGAAGGGGGACGATGATGAAGATGAACAAATTTTAGCAAAACATTTGGTGTATGCCATGGAGATATTTTCCTTGATTGTCAAATGGCTCGGA…	1131	ATGGAAGAGTTTAACAAAAAGTTGTCCATAATTAACTTCTTAATCTCTCATTTGACTGCAAATGTGACTTCAGGACCACGCAAACATCGTTTACTTATATCTGTTGTTGCTATTGATAATGTTTCATTTGTCATCTGCCTATTTTTGCATTTAAAAAATAGTGAATTGGAGATAAATATAAACACCTTGGTGGCATCTCTTACGTTCTTTGGTTGCATTCATTACATATTCAGGCTTCTTGTGGGATTTTTTTTAAAGAAGGATTTATATGCAGAGCTCATGCAGAAGATTAAAGCTCTGTTTGCAGAGAAGGGGGACGATGATGAAGATGAACAAATTTTAGCAAAACATTTGGTGTATGCCATGGAGATATTTTCCTTGATTGTCAAGTAAGAAAAA…	1265	9MGB_low
S1S13	Or139	4	ATGGAAGAGTTTAACAAAAAGTTGTCCATAATTAACTTCTTAATCTCTCATTTGACTGCAAATGTGACTTCAGGACCACGCAAACATCGTTTACTTATATCTGTTGTTGCTATTGATAATGTTTCATTTGTCATCTGCCTATTTTTGCATTTAAAAAATAGTGAATTGGAGATAAATATAAACACCTTGGTGGCATCTCTTACGTTCTTTGGTTGCATTCATTACATATTCAGGCTTCTTCTGGGATTTTTTTTAAAGAAGGATTTATATGCAGAGCTCATGCAGAAGATTAAAGCTCTGTATGCAGAGAAGGGGGACGATGATGAAGATGAACAAATTTTTGCAAAACATTTGGTGTATGCCATGGAGATATTTTCCTTGATTGTCAAATGGTTCGGA…	1131	ATGGAAGAGTTTAACAAAAAGTTGTCCATAATTAACTTCTTAATCTCTCATTTGACTGCAAATGTGACTTCAGGACCACGCAAACATCGTTTACTTATATCTGTTGTTGCTATTGATAATGTTTCATTTGTCATCTGCCTATTTTTGCATTTAAAAAATAGTGAATTGGAGATAAATATAAACACCTTGGTGGCATCTCTTACGTTCTTTGGTTGCATTCATTACATATTCAGGCTTCTTCTGGGATTTTTTTTAAAGAAGGATTTATATGCAGAGCTCATGCAGAAGATTAAAGCTCTGTATGCAGAGAAGGGGGACGATGATGAAGATGAACAAATTTTTGCAAAACATTTGGTGTATGCCATGGAGATATTTTCCTTGATTGTCAAGTAAGAAAAA…	1265	9MGB_low
S1S14	Or139	4	ATGGAAGAGTTTAACAAAAAGTTGTCCATAATTAACTTCTTAATCTCTCATTTGACTGCAAATGTGACTTCAGGACCACGCAAACATCGTTTACTTATATCTGTTGTTGCTATTGATAATGTTTCATTTGTCATCTGCCTATTTTTGCATTTAAAAAATAGTGAATTGGAGATAAATATAAACACCTTGGTGGCATCTCTTACGTTCTTTGGTTGCATTCATTACATATTCAGGCTTCTTCTGGGATTTTTTTTAAAGAAGGATTTATATGCAGAGCTCATGCAGAAGATTAAAGCTCTGTATGCAGAGAAGGGGGACGATGATGAAGATGAACAAATTTTTGCAAAACATTTGGTGTATGCCATGGAGATATTTTCCTTGATTGTCAAATGGCTCGGA…	1134	ATGGAAGAGTTTAACAAAAAGTTGTCCATAATTAACTTCTTAATCTCTCATTTGACTGCAAATGTGACTTCAGGACCACGCAAACATCGTTTACTTATATCTGTTGTTGCTATTGATAATGTTTCATTTGTCATCTGCCTATTTTTGCATTTAAAAAATAGTGAATTGGAGATAAATATAAACACCTTGGTGGCATCTCTTACGTTCTTTGGTTGCATTCATTACATATTCAGGCTTCTTCTGGGATTTTTTTTAAAGAAGGATTTATATGCAGAGCTCATGCAGAAGATTAAAGCTCTGTATGCAGAGAAGGGGGACGATGATGAAGATGAACAAATTTTTGCAAAACATTTGGTGTATGCCATGGAGATATTTTCCTTGATTGTCAAGTAAGAAAAA…	1270	9MGB_low
S1S01	Or139	2	ATGGAAGAGTTTAACAAAAAGTTGTCCATAATTAACTTCTTAATCTCTCATTTGACTGCAAATGTGACTTCAGGACCACGCAAACATCGTTTACTTATATCTGTTGTTGCTATTGATAATGTTTCATTTTTCATCTGCCTATTTTTGCATTTAAAAAATAGTGAATTGGAGATAAATGTAAACACCTTGGTGGCATCTCTTACGTTCTTTGGTTGCAGTCACTACATATTCAGGCTTCTTGTGGGATTTTTTTTAAAGAAGAATTTATATGCAGAGCTCATGCAGAAGATTAAAGCTCTGTATGAAGAGAAGGGGGACGATGATGAAGATGAACAAATTTTAGCAAAACATTTGGTGTATGCCATGGAGATATTTTCCTTGATTGTCAAATGGCTCGGG…	1134	ATGGAAGAGTTTAACAAAAAGTTGTCCATAATTAACTTCTTAATCTCTCATTTGACTGCAAATGTGACTTCAGGACCACGCAAACATCGTTTACTTATATCTGTTGTTGCTATTGATAATGTTTCATTTTTCATCTGCCTATTTTTGCATTTAAAAAATAGTGAATTGGAGATAAATGTAAACACCTTGGTGGCATCTCTTACGTTCTTTGGTTGCAGTCACTACATATTCAGGCTTCTTGTGGGATTTTTTTTAAAGAAGAATTTATATGCAGAGCTCATGCAGAAGATTAAAGCTCTGTATGAAGAGAAGGGGGACGATGATGAAGATGAACAAATTTTAGCAAAACATTTGGTGTATGCCATGGAGATATTTTCCTTGATTGTCAAGTAAGAAAAA…	1278	3MαH
S1S04	Or139	2	ATGGAAGAGTTTAACAAAAAGTTGTCCATAATTAACTTCTTAATCTCTCATTTGACTGCAAATGTGACTTCAGGACCACGCAAACATCGTTTACTTATATCTGTTGTTGCTATTGATAATGTTTCATTTTTCATCTGCCTATTTTTGCATTTAAAAAATAGTGAATTGGAGATAAATGTAAACACCTTGGTGGCATCTCTTACGTTCTTTGGTTGCAGTCACTACATATTCAGGCTTCTTGTGGGATTTTTTTTAAAGAAGAATTTATATGCAGAGCTCATGCAGAAGATTAAAGCTCTGTATGAAGAGAAGGGGGACGATGATGAAGATGAACAAATTTTAGCAAAACATTTGGTGTATGCCATGGAGATATTTTCCTTGATTGTCAAATGGCTCGGG…	1134	ATGGAAGAGTTTAACAAAAAGTTGTCCATAATTAACTTCTTAATCTCTCATTTGACTGCAAATGTGACTTCAGGACCACGCAAACATCGTTTACTTATATCTGTTGTTGCTATTGATAATGTTTCATTTTTCATCTGCCTATTTTTGCATTTAAAAAATAGTGAATTGGAGATAAATGTAAACACCTTGGTGGCATCTCTTACGTTCTTTGGTTGCAGTCACTACATATTCAGGCTTCTTGTGGGATTTTTTTTAAAGAAGAATTTATATGCAGAGCTCATGCAGAAGATTAAAGCTCTGTATGAAGAGAAGGGGGACGATGATGAAGATGAACAAATTTTAGCAAAACATTTGGTGTATGCCATGGAGATATTTTCCTTGATTGTCAAGTAAGAAAAA…	1274	3MαH
S1S05	Or139	2	ATGGAAGAGTTTAACAAAAAGTTGTCCATAATTAACTTCTTAATCTCTCATTTGACTGCAAATGTGACTTCAGGACCACGCAAACATCGTTTACTTATATCTGTTGTTGCTATTGATAATGTTTCATTTTTCATCTGCCTATTTTTGCATTTAAAAAATAGTGAATTGGAGATAAATGTAAACACCTTGGTGGCATCTCTTACGTTCTTTGGTTGCAGTCACTACATATTCAGGCTTCTTGTGGGATTTTTTTTAAAGAAGAATTTATATGCAGAGCTCATGCAGAAGATTAAAGCTCTGTATGAAGAGAAGGGGGACGATGATGAAGATGAACAAATTTTAGCAAAACATCTGGTGAACTCCATGAAGATATTTTCTTTGATTGTCAAATGGCTCGGG…	1134	ATGGAAGAGTTTAACAAAAAGTTGTCCATAATTAACTTCTTAATCTCTCATTTGACTGCAAATGTGACTTCAGGACCACGCAAACATCGTTTACTTATATCTGTTGTTGCTATTGATAATGTTTCATTTTTCATCTGCCTATTTTTGCATTTAAAAAATAGTGAATTGGAGATAAATGTAAACACCTTGGTGGCATCTCTTACGTTCTTTGGTTGCAGTCACTACATATTCAGGCTTCTTGTGGGATTTTTTTTAAAGAAGAATTTATATGCAGAGCTCATGCAGAAGATTAAAGCTCTGTATGAAGAGAAGGGGGACGATGATGAAGATGAACAAATTTTAGCAAAACATCTGGTGAACTCCATGAAGATATTTTCTTTGATTGTCAAGTAAGAAAAA…	1271	3MαH
S1S06	Or139	2	ATGGAAGAGTTTAACAAAAAGTTGTCCATAATTAACTTCTTAATCTCTCATTTGACTGCAAATGTGACTTCAGGACCACGCAAACATCGTTTACTTATATCTGTTGTTGCTATTGATAATGTTTCATTTTTCATCTGCCTATTTTTGCATTTAAAAAATAGTGAATTGGAGATAAATGTAAACACCTTGGTGGCATCTCTTACGTTCTTTGGTTGCAGTCACTACATATTCAGGCTTCTTGTGGGATTTTTTTTAAAGAAGAATTTATATGCAGAGCTCATGCAGAAGATTAAAGCTCTGTATGAAGAGAAGGGGGACGATGATGAAGATGAACAAATTTTAGCAAAACATTTGGTGAACTCCATGAAGATATTTTCTTTGATTGTCAAATGGCTCGGG…	1131	ATGGAAGAGTTTAACAAAAAGTTGTCCATAATTAACTTCTTAATCTCTCATTTGACTGCAAATGTGACTTCAGGACCACGCAAACATCGTTTACTTATATCTGTTGTTGCTATTGATAATGTTTCATTTTTCATCTGCCTATTTTTGCATTTAAAAAATAGTGAATTGGAGATAAATGTAAACACCTTGGTGGCATCTCTTACGTTCTTTGGTTGCAGTCACTACATATTCAGGCTTCTTGTGGGATTTTTTTTAAAGAAGAATTTATATGCAGAGCTCATGCAGAAGATTAAAGCTCTGTATGAAGAGAAGGGGGACGATGATGAAGATGAACAAATTTTAGCAAAACATTTGGTGAACTCCATGAAGATATTTTCTTTGATTGTCAAGTAAGAAAAA…	1267	3MαH
S1S08	Or139	2	ATGGAAGAGTTTAACAAAAAGTTGTCCATAATTAACTTCTTAATCTCTCATTTGACTGCAAATGTGACTTCAGGACCACGCAAACATCGTTTAATTATATCTGTTATTGCTATTGATAATGTTTCATTTTTCATCTGCCTATTTTTGCATTTAAAAAATAGTGAATTGGAGATAAATGTAAACACCTTGGTGGCATCTCTTACGTTCTTTGGTTGCAGTCACTACATATTCAGGCTTCTTGTGGGATTTTTTTTAAAGAAGGATTTATATGCAGAGCTCATGCAGAAGATTAAAGCTCTGTATGAAGAGAAGGGGGACGATGATGAAGATGAACAAATTTTAGCAAAACATTTGGTGTATGCCATGGAGATATTTTCCTTGATTGTCAAATGGCTCGGG…	1134	ATGGAAGAGTTTAACAAAAAGTTGTCCATAATTAACTTCTTAATCTCTCATTTGACTGCAAATGTGACTTCAGGACCACGCAAACATCGTTTAATTATATCTGTTATTGCTATTGATAATGTTTCATTTTTCATCTGCCTATTTTTGCATTTAAAAAATAGTGAATTGGAGATAAATGTAAACACCTTGGTGGCATCTCTTACGTTCTTTGGTTGCAGTCACTACATATTCAGGCTTCTTGTGGGATTTTTTTTAAAGAAGGATTTATATGCAGAGCTCATGCAGAAGATTAAAGCTCTGTATGAAGAGAAGGGGGACGATGATGAAGATGAACAAATTTTAGCAAAACATTTGGTGTATGCCATGGAGATATTTTCCTTGATTGTCAAGTAAGAAAAA…	1272	3MαH
S1S10	Or139	2	ATGGAAGAGTTTAACAAAAAGTTGTCCATAATTAACTTCTTAATCTCTCATTTGGTTGCAAATGTGACTTCAGGACCACGCAAACATCGTTTAATTATATCTGTTGTTGCTATTGATAATGTTTCATTTTTCATCTGCCTATTTTTGCATTTAAAAAATAGTGAATTGGAGATAAATGTAAACACCTTGGTGGCATCTCTTACGTTCTTTGGTTGCAGTCACTACATATTCAGGCTTCTTGTGGGATTTTTTTTAAAGAAGAATTTATATGCAGAGCTCATGCAGAAGATTAAAGCTCTGTATGAAGAGAAGGGGGACGATGATGAAGATGAACAAATTTTAGCAAAACATTTGGTGAACTCCATGAAGATATTTTCTTTGATTGTCAAATGGCTCGGG…	1134	ATGGAAGAGTTTAACAAAAAGTTGTCCATAATTAACTTCTTAATCTCTCATTTGGTTGCAAATGTGACTTCAGGACCACGCAAACATCGTTTAATTATATCTGTTGTTGCTATTGATAATGTTTCATTTTTCATCTGCCTATTTTTGCATTTAAAAAATAGTGAATTGGAGATAAATGTAAACACCTTGGTGGCATCTCTTACGTTCTTTGGTTGCAGTCACTACATATTCAGGCTTCTTGTGGGATTTTTTTTAAAGAAGAATTTATATGCAGAGCTCATGCAGAAGATTAAAGCTCTGTATGAAGAGAAGGGGGACGATGATGAAGATGAACAAATTTTAGCAAAACATTTGGTGAACTCCATGAAGATATTTTCTTTGATTGTCAAGTAAGAAAAA…	1271	3MαH
S1S12	Or139	2	ATGGAAGAGTTTAACAAAAATTGGCCCATAATTAACTTCTTAATCTCTCATTTGACTGCAAATGTGACTTCAGGACCACGCAAACATCGTTTACTTATATCTGTTGTTGCTATTGATAATGTTTCATTTTTCATCTGCCTATTTTTGCATTTAAAAAATAGTGAATTGGAGATAAATGTAAACACCTTGGTGGCATCTCTTACGTTCTTTGGTTGCAGTCACTACATATTCAGGCTTCTTGTGGGATTTTTTTTAAAGAAGAATTTATATGCAGAGCTCATGCAGAAGATTAAAGCTCTGTATGAAGAGAAGGGGGACGATGATGAAGATGAACAAATTTTAGCAAAACATTTGGTGAACTCCATGAAGATATTTTCTTTGATTGTCAAATGGCTCGGG…	1134	ATGGAAGAGTTTAACAAAAATTGGCCCATAATTAACTTCTTAATCTCTCATTTGACTGCAAATGTGACTTCAGGACCACGCAAACATCGTTTACTTATATCTGTTGTTGCTATTGATAATGTTTCATTTTTCATCTGCCTATTTTTGCATTTAAAAAATAGTGAATTGGAGATAAATGTAAACACCTTGGTGGCATCTCTTACGTTCTTTGGTTGCAGTCACTACATATTCAGGCTTCTTGTGGGATTTTTTTTAAAGAAGAATTTATATGCAGAGCTCATGCAGAAGATTAAAGCTCTGTATGAAGAGAAGGGGGACGATGATGAAGATGAACAAATTTTAGCAAAACATTTGGTGAACTCCATGAAGATATTTTCTTTGATTGTCAAGTAAGAAAAA…	1270	3MαH
S2S01	Or139	1	ATGGAAGAGTTTAACAAAAAGTTGTCCATAATTAACTTCTTAATCTCTCATTTGACTGCAAATGTGACTTCAGGACCACGCAAACATCGTTTACTTATATCTGTTGTTGCTATTGATAATGTTACATTTGTCATCTGCCTATTTTTGCATTTAAAAAATAGTGAATTGGAGATAAATTTTAACACCTTGGTGGCATCTCTTACGTTCTTTGGTTGCAGTCACTACATATTCAGGCTTCTTGTGAGATTTTTTTTAAAGAAGGATTTATATGCAGAGCTCATGCAGAATATTAAAGCTCTGTATGCAGAGAAGGGGGACGATGATGAAGATGAAGAAATTTTAGCAAAACATTTGGTGTATGCCATGGAGATATTTTCCTTGATTGTCAAATGGCTCGGG…	1131	ATGGAAGAGTTTAACAAAAAGTTGTCCATAATTAACTTCTTAATCTCTCATTTGACTGCAAATGTGACTTCAGGACCACGCAAACATCGTTTACTTATATCTGTTGTTGCTATTGATAATGTTACATTTGTCATCTGCCTATTTTTGCATTTAAAAAATAGTGAATTGGAGATAAATTTTAACACCTTGGTGGCATCTCTTACGTTCTTTGGTTGCAGTCACTACATATTCAGGCTTCTTGTGAGATTTTTTTTAAAGAAGGATTTATATGCAGAGCTCATGCAGAATATTAAAGCTCTGTATGCAGAGAAGGGGGACGATGATGAAGATGAAGAAATTTTAGCAAAACATTTGGTGTATGCCATGGAGATATTTTCCTTGATTGTCAAGTAAGAAAAA…	1262	Sobralene
S2S02	Or139	2	ATGGAAGAGTTTAACAAAAAGTTGTCCATAATTAACTTCTTAATCTCTCATTTGACTGCAAATGTGACTTCAGGACCACGCAAACATCGTTTACTTATATCTGTTGTTGCTATTGATAATGTTACATTTGTCATCTGCCTATTTTTGCATTTAAAAAATAGTGAATTGGAGATAAATTTTAACACCTTGGTGGCATCTCTTACGTTCTTTGGTTGCAATCACTACATATTCAGGCTTCTTGTGGGATTTTTTTTAAAGAAGGATTTATATGCAGAGCTCATGCAGAATATTAAAGCTCTGTATGCAGAGAAGGGGGACGATGATGAAGATGAAGAAATTTTAGCAAAACATTTGGTGTATGCCATGGAGATATTTTCCTTGATTGTCAAATGGCTCGGG…	1131	ATGGAAGAGTTTAACAAAAAGTTGTCCATAATTAACTTCTTAATCTCTCATTTGACTGCAAATGTGACTTCAGGACCACGCAAACATCGTTTACTTATATCTGTTGTTGCTATTGATAATGTTACATTTGTCATCTGCCTATTTTTGCATTTAAAAAATAGTGAATTGGAGATAAATTTTAACACCTTGGTGGCATCTCTTACGTTCTTTGGTTGCAATCACTACATATTCAGGCTTCTTGTGGGATTTTTTTTAAAGAAGGATTTATATGCAGAGCTCATGCAGAATATTAAAGCTCTGTATGCAGAGAAGGGGGACGATGATGAAGATGAAGAAATTTTAGCAAAACATTTGGTGTATGCCATGGAGATATTTTCCTTGATTGTCAAGTAAGAAAAA…	1262	Sobralene
S2S03	Or139	0					Sobralene	absent_pseudo
S2S04	Or139	1	ATGGAAGAGTTTAACAAAAAGTTGTCCATAATTAACTTCTTAATCTCTCATTTGACTGCAAATGTGACTTCAGGACCACGCAAACATCGTTTACTTATATCTGTTGTTGCTGTTGATAATGTTACATTTGTCATCTGCCTATTTTTGCATTTAAAAAATAGTGAATTGGAGATAAATTTTAACACCTTGGTGGCATCTCTTACGTTCTTTGGTTGCAGTCACTACATATTCAGGCTTCTTGTGGGATTTTTTTTAAAGAAGGATTTATATGCAGAGCTCATGCAGAATATTAAAGCTCTGTATGCAGAGAAGGGGGACGATGATGAAGATGAAGAAATTTTAGCAAAACATTTGGTGTATGCCATGGAGATATTTTCCTTGATTGTCAAATGGCTCGGG…	1131	ATGGAAGAGTTTAACAAAAAGTTGTCCATAATTAACTTCTTAATCTCTCATTTGACTGCAAATGTGACTTCAGGACCACGCAAACATCGTTTACTTATATCTGTTGTTGCTGTTGATAATGTTACATTTGTCATCTGCCTATTTTTGCATTTAAAAAATAGTGAATTGGAGATAAATTTTAACACCTTGGTGGCATCTCTTACGTTCTTTGGTTGCAGTCACTACATATTCAGGCTTCTTGTGGGATTTTTTTTAAAGAAGGATTTATATGCAGAGCTCATGCAGAATATTAAAGCTCTGTATGCAGAGAAGGGGGACGATGATGAAGATGAAGAAATTTTAGCAAAACATTTGGTGTATGCCATGGAGATATTTTCCTTGATTGTCAAGTAAGAAAAA…	1270	Sobralene
S2S07	Or139	2	ATGGAAGAGTTTAACAAAAAGTTGTCCATAATTAACTTCTTAATCTCTCATTTGACTGCAAATGTGACTTCAGGACCACGCAAACATCGTTTACTTATATCTGTTGTTGCTGTTGATAATGTTACATTTGTCATCTGCCTATTTTTGCATTTAAAAAATAGTGAATTGGAGATAAATTTTAACACCTTGGTGGCATCTCTTACGTTCTTTGGTTGCAGTCACTACATATTCAGGCTTCTTGTGGGATTTTTTTTAAAGAAGGATTTATATGCAGAGCTCATGCAGAATATTAAAGCTCTGTATGCAGAGAAGGGGGACGATGATGAAGATGAAGAAATTTTAGCAAAACATTTGGTGTATGCCATGGAGATATTTTCCTTGATTGTCAAATGGCTCGGG…	1131	ATGGAAGAGTTTAACAAAAAGTTGTCCATAATTAACTTCTTAATCTCTCATTTGACTGCAAATGTGACTTCAGGACCACGCAAACATCGTTTACTTATATCTGTTGTTGCTGTTGATAATGTTACATTTGTCATCTGCCTATTTTTGCATTTAAAAAATAGTGAATTGGAGATAAATTTTAACACCTTGGTGGCATCTCTTACGTTCTTTGGTTGCAGTCACTACATATTCAGGCTTCTTGTGGGATTTTTTTTAAAGAAGGATTTATATGCAGAGCTCATGCAGAATATTAAAGCTCTGTATGCAGAGAAGGGGGACGATGATGAAGATGAAGAAATTTTAGCAAAACATTTGGTGTATGCCATGGAGATATTTTCCTTGATTGTCAAGTAAGAAAAA…	1270	Sobralene
S2S08	Or139	0					Sobralene	absent_pseudo
S2S09	Or139	2	ATGGAAGAGTTTAACAAAAAGTTGTCCATAATTAACTTCTTAATCTCTCATTTGACTGCAAATGTGACTTCAGGACCACGCAAACATCGTTTACTTATATCTGTTGTTGCTATTGATAATGTTACATTTGTCATCTGCCTATTTTTGCATTTAAAAAATAGTGAATTGGAGATAAATTTTAACACCTTGGTGGCATCTCTTACGTTCTTTGGTTGCAGTCACTACATATTCAGGCTTCTTGTGGGATTTTTTTTAAAGAAGGATTTATATGCAGAGCTCATGCAGAATATTAAAGCTCTGTATGCAGAGAAGGGGGACGATGATGAAGATGAAGAAATTTTAGCAAAACATTTGGTGTATGCCATGGAGATATTTTCCTTGATTGTCAAATGGCTCGGG…	1131	ATGGAAGAGTTTAACAAAAAGTTGTCCATAATTAACTTCTTAATCTCTCATTTGACTGCAAATGTGACTTCAGGACCACGCAAACATCGTTTACTTATATCTGTTGTTGCTATTGATAATGTTACATTTGTCATCTGCCTATTTTTGCATTTAAAAAATAGTGAATTGGAGATAAATTTTAACACCTTGGTGGCATCTCTTACGTTCTTTGGTTGCAGTCACTACATATTCAGGCTTCTTGTGGGATTTTTTTTAAAGAAGGATTTATATGCAGAGCTCATGCAGAATATTAAAGCTCTGTATGCAGAGAAGGGGGACGATGATGAAGATGAAGAAATTTTAGCAAAACATTTGGTGTATGCCATGGAGATATTTTCCTTGATTGTCAAGTAAGAAAAA…	1262	Sobralene
S2S10	Or139	1	ATGGAAGAGTTTAACAAAAAGTTGTCCATAATTAACTTCTTAATCTCTCATTTGACTGCAAATGTGACTTCAGGACCACGCAAACATCGTTTACTTATATCTGTTGTTGCTATTGATAATGTTACATTTGTCATCTGCCTATTTTTGCATTTAAAAAATAGTGAATTGGAGATAAATTTTAACACCTTGGTGGCATCTCTTACGTTCTTTGGTTGCAGTCACTACATATTCAGGCTTCTTGTGGGATTTTTTTTAAAGAAGGATTTATATGCAGAGCTCATGCAGAATATTAAAGCTCTGTATGCAGAGAAGGGGGACGATGATGAAGATGAAGAAATTTTAGCAAAACATTTGGTGTATGCCATGGAGATATTTTCCTTGATTGTCAAATGGCTCGGG…	1131	ATGGAAGAGTTTAACAAAAAGTTGTCCATAATTAACTTCTTAATCTCTCATTTGACTGCAAATGTGACTTCAGGACCACGCAAACATCGTTTACTTATATCTGTTGTTGCTATTGATAATGTTACATTTGTCATCTGCCTATTTTTGCATTTAAAAAATAGTGAATTGGAGATAAATTTTAACACCTTGGTGGCATCTCTTACGTTCTTTGGTTGCAGTCACTACATATTCAGGCTTCTTGTGGGATTTTTTTTAAAGAAGGATTTATATGCAGAGCTCATGCAGAATATTAAAGCTCTGTATGCAGAGAAGGGGGACGATGATGAAGATGAAGAAATTTTAGCAAAACATTTGGTGTATGCCATGGAGATATTTTCCTTGATTGTCAAGTAAGAAAAA…	1262	Sobralene
S2S11	Or139	1	ATGGAAGAGTTTAACAAAAAGTTGTCCATAATTAACTTCTTAATCTCTCATTTGACTGCAAATGTGACTTCAGGACCACGCAAACATCGTTTACTTATATCTGTTGTTGCTGTTGATAATGTTACATTTGTCATCTGCCTATTTTTGCATTTAAAAAATAGTGAATTGGAGATAAATTTTAACACCTTGGTGGCATCTCTTACGTTCTTTGGTTGCAGTCACTACATATTCAGGCTTCTTGTGGGATTTTTTTTAAAGAAGGATTTATATGCAGAGCTCATGCAGAATATTAAAGCTCTGTATGCAGAGAAGGGGGACGATGATGAAGATGAAGAAATTTTAGCAAAACATTTGGTGTATGCCATGGAGATATTTTCCTTGATTGTCAAATGGCTCGGG…	1131	ATGGAAGAGTTTAACAAAAAGTTGTCCATAATTAACTTCTTAATCTCTCATTTGACTGCAAATGTGACTTCAGGACCACGCAAACATCGTTTACTTATATCTGTTGTTGCTGTTGATAATGTTACATTTGTCATCTGCCTATTTTTGCATTTAAAAAATAGTGAATTGGAGATAAATTTTAACACCTTGGTGGCATCTCTTACGTTCTTTGGTTGCAGTCACTACATATTCAGGCTTCTTGTGGGATTTTTTTTAAAGAAGGATTTATATGCAGAGCTCATGCAGAATATTAAAGCTCTGTATGCAGAGAAGGGGGACGATGATGAAGATGAAGAAATTTTAGCAAAACATTTGGTGTATGCCATGGAGATATTTTCCTTGATTGTCAAGTAAGAAAAA…	1270	Sobralene
S2S12	Or139	2	ATGGAAGAGTTTAACAAAAAGTTGTCCATAATTAACTTCTTAATCTCTCATTTGACTGCAAATGTGACTTCAGGACCACGCAAACATCGTTTACTTATATCTGTTGTTGCTATTGATAATGTTACATTTGTCATCTGCCTATTTTTGCATTTAAAAAATAGTGAATTGGAGATAAATTTTAACACCTTGGTGGCATCTCTTACGTTCTTTGGTTGCAGTCACTACATATTCAGGCTTCTTGTGGGATTTTTTTTAAAGAAGGATTTATATGCAGAGCTCATGCAGAATATTAAAGCTCTGTATGCAGAGAAGGGGGACGATGATGAAGATGAAGAAATTTTAGCAAAACATTTGGTGTATGCCATGGAGATATTTTCCTTGATTGTCAAATGGCTCGGG…	1131	ATGGAAGAGTTTAACAAAAAGTTGTCCATAATTAACTTCTTAATCTCTCATTTGACTGCAAATGTGACTTCAGGACCACGCAAACATCGTTTACTTATATCTGTTGTTGCTATTGATAATGTTACATTTGTCATCTGCCTATTTTTGCATTTAAAAAATAGTGAATTGGAGATAAATTTTAACACCTTGGTGGCATCTCTTACGTTCTTTGGTTGCAGTCACTACATATTCAGGCTTCTTGTGGGATTTTTTTTAAAGAAGGATTTATATGCAGAGCTCATGCAGAATATTAAAGCTCTGTATGCAGAGAAGGGGGACGATGATGAAGATGAAGAAATTTTAGCAAAACATTTGGTGTATGCCATGGAGATATTTTCCTTGATTGTCAAGTAAGAAAAA…	1269	Sobralene
S2S13	Or139	2	ATGGAAGAGTTTAACAAAAAGTTGTCCATAATTAACTTCTTAATCTCTCATTTGACTGCAAATGTGACTTCAGGACCACGCAAACATCGTTTACTTATATCTGTTGTTGCTGTTGATAATGTTACATTTGTCATCTGCCTATTTTTGCATTTAAAAAATAGTGAATTGGAGATAAATTTTAACACCTTGGTGGCATCTCTTACGTTCTTTGGTTGCAGTCACTACATATTCAGGCTTCTTGTGGGATTTTTTTTAAAGAAGGATTTATATGCAGAGCTCATGCAGAATATTAAAGCTCTGTATGCAGAGAAGGGGGACGATGATGAAGATGAAGAAATTTTAGCAAAACATTTGGTGTATGCCATGGAGATATTTTCCTTGATTGTCAAATGGCTCGGG…	1131	ATGGAAGAGTTTAACAAAAAGTTGTCCATAATTAACTTCTTAATCTCTCATTTGACTGCAAATGTGACTTCAGGACCACGCAAACATCGTTTACTTATATCTGTTGTTGCTGTTGATAATGTTACATTTGTCATCTGCCTATTTTTGCATTTAAAAAATAGTGAATTGGAGATAAATTTTAACACCTTGGTGGCATCTCTTACGTTCTTTGGTTGCAGTCACTACATATTCAGGCTTCTTGTGGGATTTTTTTTAAAGAAGGATTTATATGCAGAGCTCATGCAGAATATTAAAGCTCTGTATGCAGAGAAGGGGGACGATGATGAAGATGAAGAAATTTTAGCAAAACATTTGGTGTATGCCATGGAGATATTTTCCTTGATTGTCAAGTAAGAAAAA…	1262	Sobralene
S2S14	Or139	0					Sobralene	absent_pseudo
S2S15	Or139	0					Sobralene	absent_pseudo
S2S16	Or139	1	ATGGAAGAGTTTAACAAAAAGTTGTCCATAATTAACTTCTTAATCTCTCATTTGACTGCAAATGTGACTTCAGGACCACGCAAACATCGTTTACTTATATCTGTTGTTGCTATTGATAATGTTACATTTGTCATCTGCCTATTTTTGCATTTAAAAAATAGTGAATTGGAGATAAATTTTAACACCTTGGTGGCATCTCTTACGTTCTTTGGTTGCAATCACTACATATTCAGGCTTCTTGTGGGATTTTTTTTAAAGAAGGATTTATATGCAGAGCTCATGCAGAATATTAAAGCTCTGTATGCAGAGAAGGGGGACGATGATGAAGATGAAGAAATTTTAGCAAAACATTTGGTGTATGCCATGGAGATATTTTCCTTGATTGTCAAATGGCTCGGG…	1131	ATGGAAGAGTTTAACAAAAAGTTGTCCATAATTAACTTCTTAATCTCTCATTTGACTGCAAATGTGACTTCAGGACCACGCAAACATCGTTTACTTATATCTGTTGTTGCTATTGATAATGTTACATTTGTCATCTGCCTATTTTTGCATTTAAAAAATAGTGAATTGGAGATAAATTTTAACACCTTGGTGGCATCTCTTACGTTCTTTGGTTGCAATCACTACATATTCAGGCTTCTTGTGGGATTTTTTTTAAAGAAGGATTTATATGCAGAGCTCATGCAGAATATTAAAGCTCTGTATGCAGAGAAGGGGGACGATGATGAAGATGAAGAAATTTTAGCAAAACATTTGGTGTATGCCATGGAGATATTTTCCTTGATTGTCAAGTAAGAAAAA…	1262	Sobralene
S2S17	Or139	0					Sobralene	absent_pseudo
S2S19	Or139	1	ATGGAAGAGTTTAACAAAAAGTTGTCCATAATTAACTTCTTAATCTCTCATTTGACTGCAAATGTGACTTCAGGACCACGCAAACATCGTTTACTTATATCTGTTGTTGCTATTGATAATGTTACATTTGTCATCTGCCTATTTTTGCATTTAAAAAATAGTGAATTGGAGATAAATTTTAACACCTTGGTGGCATCTCTTACGTTCTTTGGTTGCAGTCACTACATATTCAGGCTTCTTGTGGGATTTTTTTTAAAGAAGGATTTATATGCAGAGCTCATGCAGAATATTAAAGCTCTGTATGCAGAGAAGGGGGACGATGATGAAGATGAAGAAATTTTAGCAAAACATTTGGTGTATGCCATGGAGATATTTTCCTTGATTGTCAAATGGCTCGGG…	1131	ATGGAAGAGTTTAACAAAAAGTTGTCCATAATTAACTTCTTAATCTCTCATTTGACTGCAAATGTGACTTCAGGACCACGCAAACATCGTTTACTTATATCTGTTGTTGCTATTGATAATGTTACATTTGTCATCTGCCTATTTTTGCATTTAAAAAATAGTGAATTGGAGATAAATTTTAACACCTTGGTGGCATCTCTTACGTTCTTTGGTTGCAGTCACTACATATTCAGGCTTCTTGTGGGATTTTTTTTAAAGAAGGATTTATATGCAGAGCTCATGCAGAATATTAAAGCTCTGTATGCAGAGAAGGGGGACGATGATGAAGATGAAGAAATTTTAGCAAAACATTTGGTGTATGCCATGGAGATATTTTCCTTGATTGTCAAGTAAGAAAAA…	1262	Sobralene

## Sheet: Orco
sample	gene	copy number	cds	cds_length	gene region	region_length	chemotype	notes
JAC04	Orco	2	ATGCAAGTGCAACCGCAAAAATATCAAGGCCTTGTGGCCGATCTTTTGCCCAATATACGTCTTATGCAGTCATTTGGGCATTTTCTCTTTAAATTTGTATCTGGACCAGTGATGTTCAGAAAAATCTACTCTTTCACACATTTATTTCTGCTCCTCTTTCAATTTGTCATGATTATCATGAATTTGGCATTTACTGCTGGTGATGTTAATGAGCTAACATCAAATACAATTACTACGCTTTTCTTCACACACAGCATCACGAAATTTCTCTACTTCGGAATCAACTCTAAGAATTTTTACAGGACTCTCAACATTTGGAATCAATCAAATACTCATCCACTCTTTGCGGAATCTGATGCTCGATATCATGCGCTTTCTTTGTCGAAAATGCGCAAATTG…	1425	ATGCAAGTGCAACCGCAAAAATATCAAGGCCTTGTGGCCGATCTTTTGCCCAATATACGTCTTATGCAGTCATTTGGGCATTTTCTCTTTAAATTTGTATCTGGACCAGTGATGTTCAGAAAAATCTACTCTTTCACACATTTATTTCTGCTCCTCTTTCAATTTGTCATGATTATCATGAATTTGGCATTTACTGCTGGTGATGTTAATGAGCTAACATCAAATACAATTACTACGCTTTTCTTCACACACAGCATCACGAAATTTCTCTACTTCGGAATCAACTCTAAGAATTTTTACAGGTGATAAATTCAAATTTTTTTTTCATTAGATTGTGGAAAAAATTTCTCTCCTCTTTTGCTCCAAAAGGACTCTCAACATTTGGAATCAATCAAATAC…	3994	3MαH
JAC11	Orco	2	ATGCAAGTGCAACCGCAAAAATATCAAGGCCTTGTGGCCGATCTTTTGCCCAATATACGTCTTATGCAGTCATTTGGGCATTTTCTCTTTAAATTTGTATCTGGACCAGTGATGTTCAGAAAAATATACTCTTTCACACATTTATTTCTGCTCCTCTTTCAATTTGTCATGATTATCATGAATTTGGCATTTACTGCTGGTGATGTTAATGAGCTAACATCAAATACAATTACTACGCTTTTCTTCACACACAGCATCACGAAATTTCTCTACTTCGGAATCAACTCTAAGAATTTTTACAGGACTCTCAACATTTGGAATCAATCAAATACTCATCCACTCTTTGCGGAATCTGATGCTCGATATCATGCGCTTTCTTTGTCGAAAATGCGCAAATTG…	1425	ATGCAAGTGCAACCGCAAAAATATCAAGGCCTTGTGGCCGATCTTTTGCCCAATATACGTCTTATGCAGTCATTTGGGCATTTTCTCTTTAAATTTGTATCTGGACCAGTGATGTTCAGAAAAATATACTCTTTCACACATTTATTTCTGCTCCTCTTTCAATTTGTCATGATTATCATGAATTTGGCATTTACTGCTGGTGATGTTAATGAGCTAACATCAAATACAATTACTACGCTTTTCTTCACACACAGCATCACGAAATTTCTCTACTTCGGAATCAACTCTAAGAATTTTTACAGGTGATAAATTCAAATTTTTTTTTTCATTAGATTGTGGAAAAAATTTCTCTCCTCTTTTGCTCCAAAAGGACTCTCAACATTTGGAATCAATCAAATA…	3982	3MαH
JAC22	Orco	2	ATGCAAGTGCAACCGCAAAAATATCAAGGCCTTGTGGCCGATCTTTTGCCCAATATACGTCTTATGCAGTCATTTGGGCATTTTCTCTTTAAATTTGTATCTGGACCAGTGATGTTCAGAAAAATCTACTCTTTCACACATTTATTTCTGCTCCTCTTTCAATTTGTCATGATTATCATGAATTTGGCATTTACTGCTGGTGATGTTAATGAGCTAACATCAAATACAATTACTACGCTTTTCTTCACACACAGCATCACGAAATTTCTCTACTTCGGAATCAACTCTAAGAATTTCTACAGGACTCTCAACATTTGGAATCAATCAAATACTCATCCACTCTTTGCGGAATCTGATGCTCGATATCATGCACTTTCTTTGTCGAAAATGCGAAAATTG…	1425	ATGCAAGTGCAACCGCAAAAATATCAAGGCCTTGTGGCCGATCTTTTGCCCAATATACGTCTTATGCAGTCATTTGGGCATTTTCTCTTTAAATTTGTATCTGGACCAGTGATGTTCAGAAAAATCTACTCTTTCACACATTTATTTCTGCTCCTCTTTCAATTTGTCATGATTATCATGAATTTGGCATTTACTGCTGGTGATGTTAATGAGCTAACATCAAATACAATTACTACGCTTTTCTTCACACACAGCATCACGAAATTTCTCTACTTCGGAATCAACTCTAAGAATTTCTACAGGTGATAAATTCAAAAAAATTTTTCTTTAAATTGTGGAAGAAAATTCTCTCCTTCTTTTTGCTCCAAAAGGACTCTCAACATTTGGAATCAATCAAAT…	3904	Sobralene
JAC23	Orco	2	ATGCAAGTGCAACCGCAAAAATATCAAGGCCTTGTGGCCGATCTTTTGCCCAATATACGTCTTATGCAGTCATTTGGGCATTTTCTCTTTAAATTTGTATCTGGACCAGTGATGTTCAGAAAAATCTACTCTTTCACACATTTATTTCTGCTCCTCTTTCAATTTGTCATGATTATCATGAATTTGGCATTTACTGCTGGTGATGTTAATGAGCTAACATCAAATACAATTACTACGCTTTTCTTCACACACAGCATCACGAAATTTCTCTACTTCGGAATCAACTCTAAGAATTTTTACAGGACTCTCAACATTTGGAATCAATCAAATACTCATCCACTCTTTGCGGAATCTGATGCTCGATATCATGCGCTTTCTTTGTCGAAAATGCGCAAATTA…	1425	ATGCAAGTGCAACCGCAAAAATATCAAGGCCTTGTGGCCGATCTTTTGCCCAATATACGTCTTATGCAGTCATTTGGGCATTTTCTCTTTAAATTTGTATCTGGACCAGTGATGTTCAGAAAAATCTACTCTTTCACACATTTATTTCTGCTCCTCTTTCAATTTGTCATGATTATCATGAATTTGGCATTTACTGCTGGTGATGTTAATGAGCTAACATCAAATACAATTACTACGCTTTTCTTCACACACAGCATCACGAAATTTCTCTACTTCGGAATCAACTCTAAGAATTTTTACAGGTGATAAATTCAAATTTTTTTTTTCATTAGATTGTGGAAAAAATTTCTCTCCTCTTTTGCTCCAAAAGGACTCTCAACATTTGGAATCAATCAAATA…	3995	3MαH
LAP01	Orco	2	ATGCAAGTGCAACCGCAAAAATATCAAGGCCTCGTGGCCGATCTTTTGCCCAATATACGTCTTATGCAGTCATTTGGGCATTTTCTCTTTAAATTTGTATCTGGACCAGTGATGTTCAGAAAAATCTACTCTTTCACACATTTATTTCTGCTCCTCTTTCAATTTGTCATGATTATCATGAATTTGGCATTTACTGCTGGTGATGTTAATGAGCTAACATCAAATACAATTACTACGCTTTTCTTTACACACAGCATCACGAAATTTCTCTACTTCGGGATCAACTCTAAGAATTTTTACAGGACTCTCAACATTTGGAATCAATCAAATACTCATCCACTCTTTGCGGAATCTGATGCTCGATATCATGCGCTCTCTTTGTCAAAAATGCGCAAATTG…	1425	ATGCAAGTGCAACCGCAAAAATATCAAGGCCTCGTGGCCGATCTTTTGCCCAATATACGTCTTATGCAGTCATTTGGGCATTTTCTCTTTAAATTTGTATCTGGACCAGTGATGTTCAGAAAAATCTACTCTTTCACACATTTATTTCTGCTCCTCTTTCAATTTGTCATGATTATCATGAATTTGGCATTTACTGCTGGTGATGTTAATGAGCTAACATCAAATACAATTACTACGCTTTTCTTTACACACAGCATCACGAAATTTCTCTACTTCGGGATCAACTCTAAGAATTTTTACAGGTGATAAATTCAAAATTCTTTTTCATTAGATTGCGGAAAAAAGTTCTCTCATTTTTTTGCTTCAAAAGGACTCTCAACATTTGGAATCAATCAAATA…	3888	9MGB_h
MAJ06	Orco	2	ATGCAAGTGCAACCGCAAAAATATCAAGGCCTTGTGGCCGATCTTTTGCCCAATATACGTCTTATGCAGTCATTTGGGCATTTTCTCTTTAAATTTGTATCTGGACCAGTGATGTTCAGAAAAATCTACTCTTTCACACATTTATTTCTGCTCCTCTTTCAATTTGTCATGATTATCATGAATTTGGCATTTACTGCTGGTGATGTTAATGAGCTAACATCAAATACAATTACTACGCTTTTCTTCACACACAGCATCACGAAATTTCTCTACTTCGGAATCAACTCTAAGAATTTCTACAGGACTCTTAACATTTGGAATCAATCAAATACTCATCCACTCTTTGCGGAATCTGATGCTCGATATCATGCACTTTCTTTGTCGAAAATGCGAAAATTG…	1425	ATGCAAGTGCAACCGCAAAAATATCAAGGCCTTGTGGCCGATCTTTTGCCCAATATACGTCTTATGCAGTCATTTGGGCATTTTCTCTTTAAATTTGTATCTGGACCAGTGATGTTCAGAAAAATCTACTCTTTCACACATTTATTTCTGCTCCTCTTTCAATTTGTCATGATTATCATGAATTTGGCATTTACTGCTGGTGATGTTAATGAGCTAACATCAAATACAATTACTACGCTTTTCTTCACACACAGCATCACGAAATTTCTCTACTTCGGAATCAACTCTAAGAATTTCTACAGGTGATAAATTCAAATGTTTTTTTTTATTATATTGCGGAAAAAAATTGTCTCCTTTTTTGCTCCAAAAGGACTCTTAACATTTGGAATCAATCAAATA…	3925	Sobralene
S1S03	Orco	2	ATGCAAGTGCAACCGCAAAAATATCAAGGCCTCGTGGCCGATCTTTTGCCCAATATACGTCTTATGCAGTCATTTGGGCATTTTCTCTTTAAATTTGTATCTGGACCAGTGATGTTCAGAAAAATCTACTCTTTCACACATTTATTTCTGCTCCTCTTTCAATTTGTCATGATTATCATGAATTTGGCATTTACTGCTGGTGATGTTAATGAGCTAACATCAAATACAATTACTACGCTTTTCTTCACACACAGCATCACGAAATTTCTCTACTTCGGGATCAACTCTAAGAATTTTTACAGGACTCTCAACATTTGGAATCAATCAAATACTCATCCACTCTTTGCGGAATCTGATGCTCGATATCATGCGCTCTCTTTGTCAAAAATGCGCAAATTG…	1425	ATGCAAGTGCAACCGCAAAAATATCAAGGCCTCGTGGCCGATCTTTTGCCCAATATACGTCTTATGCAGTCATTTGGGCATTTTCTCTTTAAATTTGTATCTGGACCAGTGATGTTCAGAAAAATCTACTCTTTCACACATTTATTTCTGCTCCTCTTTCAATTTGTCATGATTATCATGAATTTGGCATTTACTGCTGGTGATGTTAATGAGCTAACATCAAATACAATTACTACGCTTTTCTTCACACACAGCATCACGAAATTTCTCTACTTCGGGATCAACTCTAAGAATTTTTACAGGTGATAAATTCAAAATTCTTTTTCATTAGATTGCGGAAAAAAGTTCTCTCATTTTTTTGCTTCAAAAGGACTCTCAACATTTGGAATCAATCAAATA…	3979	9MGB_low
S1S04	Orco	2	ATGCAAGTGCAACCGCAAAAATATCAAGGCCTTGTGGCCGATCTTTTGCCCAATATACGGCTTATGCAGTCATTTGGGCATTTTCTCTTTAAATTTGTATCTGGACCAGTGATGTTCAGAAAAATCTACTCTTTTACACATTTATTTCTGCTCCTCTTTCAATTTGTCATGATTATCATGAATTTGGCATTTACTGCTGGTGATGTTAATGAGCTAACATCAAATACAATTACTACGCTTTTCTTCACACACAGCATCACGAAATTTCTCTATTTCGGAATCAACTCTAAGAATTTCTACAGGACCCTCAACATTTGGAATCAATCAAATACTCATCCACTCTTTGCGGAATCTGATGCTCGATATCATGCGCTTTCTTTGTCGAAAATGCGCAAATTG…	1425	ATGCAAGTGCAACCGCAAAAATATCAAGGCCTTGTGGCCGATCTTTTGCCCAATATACGGCTTATGCAGTCATTTGGGCATTTTCTCTTTAAATTTGTATCTGGACCAGTGATGTTCAGAAAAATCTACTCTTTTACACATTTATTTCTGCTCCTCTTTCAATTTGTCATGATTATCATGAATTTGGCATTTACTGCTGGTGATGTTAATGAGCTAACATCAAATACAATTACTACGCTTTTCTTCACACACAGCATCACGAAATTTCTCTATTTCGGAATCAACTCTAAGAATTTCTACAGGTGATAAATTCAAATGTTTTTTTCATTAGATTGCGGAAAAAAATTCTCTCCTTTTTTTTGCTTCAAAAGGACCCTCAACATTTGGAATCAATCAAAT…	4181	3MαH
S2S09	Orco	2	ATGCAAGTGCAACCGCAAAAATATCAAGGCCTTGTGGCCGATCTTTTGCCCAATATACGTCTTATGCAGTCATTTGGGCATTTTCTCTTTAAATTTGTATCTGGACCAGTGATGTTCAGAAAAATCTACTCTTTCACACATTTATTTCTGCTCCTCTTTCAATTTGTCATGATTATCATGAATTTGGCATTTACTGCTGGTGATGTTAATGAGCTAACATCAAATACAATTACTACGCTTTTCTTCACACACAGCATCACGAAATTTCTCTACTTCGGAATCAACTCTAAGAATTTCTACAGGACTCTTAACATTTGGAATCAATCAAATACTCATCCACTCTTTGCGGAATCTGATGCTCGATATCATGCACTTTCTTTGTCGAAAATGCGAAAATTG…	1425	ATGCAAGTGCAACCGCAAAAATATCAAGGCCTTGTGGCCGATCTTTTGCCCAATATACGTCTTATGCAGTCATTTGGGCATTTTCTCTTTAAATTTGTATCTGGACCAGTGATGTTCAGAAAAATCTACTCTTTCACACATTTATTTCTGCTCCTCTTTCAATTTGTCATGATTATCATGAATTTGGCATTTACTGCTGGTGATGTTAATGAGCTAACATCAAATACAATTACTACGCTTTTCTTCACACACAGCATCACGAAATTTCTCTACTTCGGAATCAACTCTAAGAATTTCTACAGGTGATAAATTCAAATGTTTTTTTTTTTATTATATTGCGGAAAAAAATTGTCTCCTTTTTTGATCCAAAAGGACTCTTAACATTTGGAATCAATCAAA…	3934	Sobralene
S2S19	Orco	2	ATGCAAGTGCAACCGCAAAAATATCAAGGCCTTGTGGCCGATCTTTTGCCCAATATACGTCTTATGCAGTCATTTGGGCATTTTCTCTTTAAATTTGTATCTGGACCAGTGATGTTCAGAAAAATCTACTCTTTCACACATTTATTTCTGCTCCTCTTTCAATTTGTCATGATTATCATGAATTTGGCATTTACTGCTGGTGATGTTAATGAGCTAACATCAAATACAATTACTACGCTTTTCTTCACACACAGCATCACGAAATTTCTCTACTTCGGAATCAACTCTAAGAATTTCTACAGGACTCTCAACATTTGGAATCAATCAAATACTCATCCACTCTTTGCGGAATCTGATGCTCGATATCATGCACTTTCTTTGTCGAAAATGCGAAAATTG…	1425	ATGCAAGTGCAACCGCAAAAATATCAAGGCCTTGTGGCCGATCTTTTGCCCAATATACGTCTTATGCAGTCATTTGGGCATTTTCTCTTTAAATTTGTATCTGGACCAGTGATGTTCAGAAAAATCTACTCTTTCACACATTTATTTCTGCTCCTCTTTCAATTTGTCATGATTATCATGAATTTGGCATTTACTGCTGGTGATGTTAATGAGCTAACATCAAATACAATTACTACGCTTTTCTTCACACACAGCATCACGAAATTTCTCTACTTCGGAATCAACTCTAAGAATTTCTACAGGTGATAAATTCAAATGTTTTTTTTTATTATATTGCGGAAAAAAATTGTCTCCTTTTTTGCTCCAAAAGGACTCTCAACATTTGGAATCAATCAAATA…	3933	Sobralene

## Sheet: Or10
sample	gene	copy number	cds	cds_length	gene region	region_length	chemotype	notes
JAC14	Or10	2	ATGGACATTGACAGGATAACTTTTCGCGAGTCTCTCCATTTTATCAATATCATCTACTCTACTTTGGGTTATCGTCCTTTGAATGAATTCAGCTATGGCCCATGGTTGACAAGGATGAAGAACAATTGGATCTTCTTTGTTGTCTACATATGGGGTATACTGGTGGCTCTTGGAATTGGATACTTCTTAATTTTTGCAATGAATATTTGGGTACTTCTTTCACATGGACTCGTTACGAACTACTTCATAGTTGCCATGCTTAAATTGCTCATTATTGTGATCAATCGCAATGGAATTGCAGAAATAATTCAACAATTTGAGATGTTATGGCCGAAAAAGGTGAATTCAGCAATTCAAAAGGAAACAGTGGAAAACTACATGATTACCAATACAAAGTGG…	1233	ATGGACATTGACAGGATAACTTTTCGCGAGTCTCTCCATTTTATCAATATCATCTACTCTACTTTGGGTAAGAATTTTGTCTTTTCTTTTGCTTCTTCTCAAAGGAAGAGTTTCAAAAATTTTCCAAATTGAAAATTTCTTTCTTTTTATCCTCGAGGTTATCGTCCTTTGAATGAATTCAGCTATGGCCCATGGTTGACAAGGATGAAGAACAATTGGATCTTCTTTGTTGTCTACATATGGGGTATACTGGTGGCTCTTGGAATTGGATACTTCTTAATTTTTGCAATGAATATTTGGGTACTTCTTTCACATGGACTCGTTACGAACTACTTCATAGTTGCCATGCTTAAATTGCTCATTATTGTGATCAATCGCAATGGAATTGCAGAAATAATT…	2259	Sobralene
JAC23	Or10	2	ATGGACATTGACAGGATAACTTTTCGCGAATCTCTCCATTTTATCAATATCATCTACTCTACATTGGGTTATCGTCCTTTGAATGAATTCAGCTATGGCCCATGGTTGACAAGGATGAAGAACAATTGGATCTTCTTTGTTGTCTACATATGGGGTATACTGGTGGCTCTTGGTATTGGATATTTCTTAGTTTTTGCAATGAATATTTGGGAATTTCTTTCACATGGACTCGTTACGAACTACTTCATAGTTGCCATGCTTAAATTGCTCATTATTGTGATCAATCGCAATGGAATTGCAGAAATAATTCAACAATTTGAGATGTTATGGCCTAAAAAAGTGAATTCAGCCATTCAAAAGGAAACTGTGGAAAACTACATGATTACCAATACAAAATGG…	1233	ATGGACATTGACAGGATAACTTTTCGCGAATCTCTCCATTTTATCAATATCATCTACTCTACATTGGGTAAGAACTTTGTCTTTTCTTTTGCTTTTTCTCAAAGGAAGAGTTTTGTAAAGTCTTTCAAATTGAAAATTTCCTTCTTTTTTTTATCCTCGAGGTTATCGTCCTTTGAATGAATTCAGCTATGGCCCATGGTTGACAAGGATGAAGAACAATTGGATCTTCTTTGTTGTCTACATATGGGGTATACTGGTGGCTCTTGGTATTGGATATTTCTTAGTTTTTGCAATGAATATTTGGGAATTTCTTTCACATGGACTCGTTACGAACTACTTCATAGTTGCCATGCTTAAATTGCTCATTATTGTGATCAATCGCAATGGAATTGCAGAAAT…	2353	3MαH
LAP06	Or10	2	ATGGACATTGACAGGATAACTTTTCGCGAATCTCTTCATTTTATCAATGTCATCTACTCTACATTGGGTTATCGTCCTTTGAATGAATTCAGCTATGGCCCATGGTTGACAAGGATGAAGAACAATTGGATCTTCTTTGTCGTCTACATATGGGGTATACTGGTGGCTCTTGGTATTGGATATTTCTTAGTTTTTGCAATGAATATTTGGGAATTTCTTTCACATGGACTCGTTACGAACTACTTCATAGTTGCCATACTTAAATTGCTCATTATTGTGATCAATCGCAATGGAATTGCAGAAATAATTCAACAATTTGAGATGTTATGGCCGAAAAAGGTGAATTCAGCTATTCAAAAGGAAACCGTGGAAAACTACATGATTACCAATACAAAGTGG…	1233	ATGGACATTGACAGGATAACTTTTCGCGAATCTCTTCATTTTATCAATGTCATCTACTCTACATTGGGTAAGAATTTTGTCTTTTCTTTTGCTTTTTCTCAAAGGAAGTGTTTTGAAGTTTTTCAAATTGAAAATTTCCTTCTTTCTTTTATCCTCGAGGTTATCGTCCTTTGAATGAATTCAGCTATGGCCCATGGTTGACAAGGATGAAGAACAATTGGATCTTCTTTGTCGTCTACATATGGGGTATACTGGTGGCTCTTGGTATTGGATATTTCTTAGTTTTTGCAATGAATATTTGGGAATTTCTTTCACATGGACTCGTTACGAACTACTTCATAGTTGCCATACTTAAATTGCTCATTATTGTGATCAATCGCAATGGAATTGCAGAAATAA…	1591	9MGB_h
MAR22	Or10	2	ATGGACATTGACAGGATAACTTTTCGCGAATCTCTCCATTTTATCAATCTCATCTACTCTTCATTGGGTTATCGTCCTTTGAATGAATTCAGCTATGGCCCATGGTTGACAAGGATGAAGAACAATTGGATCTTCTTTGTTGTCTACATATGGGGTATACTGGTGGCTCTTGGTATTGGATATTTCTTAGTTTTTGCAATGAATATTTGGGTACTTCTTTCACATGGACTCGTTACGAACTACTTCATAGTTGCCATGCTTAAATTGCTCATTATTGTGATCAATCGCAATGGAATTGCAGAAATAATTCAACAATTTGAGATGTTATGGCCGAAAAAGGTGAATTCAGCAATTCAAAAGGAAACAGTGGAAAACTACATGATTACCAATACAAAGTGG…	1233	ATGGACATTGACAGGATAACTTTTCGCGAATCTCTCCATTTTATCAATCTCATCTACTCTTCATTGGGTAAGAATTTTGTCTTTTCTTTTGCTTCTTCTCAAAGGAAGAGTTTCAAAAATTTTCCAAATTGAAAATTTCTTTCTTTTTATCCTCGAGGTTATCGTCCTTTGAATGAATTCAGCTATGGCCCATGGTTGACAAGGATGAAGAACAATTGGATCTTCTTTGTTGTCTACATATGGGGTATACTGGTGGCTCTTGGTATTGGATATTTCTTAGTTTTTGCAATGAATATTTGGGTACTTCTTTCACATGGACTCGTTACGAACTACTTCATAGTTGCCATGCTTAAATTGCTCATTATTGTGATCAATCGCAATGGAATTGCAGAAATAATT…	2257	Sobralene
S1S03	Or10	2	ATGGACATTGACAGGATAACTTTTCGCGAATCTCTTCATTTTATCAATATCATCTACTCTACATTGGGTTATCGTCCTTTGAATGAATTCAGCTATGGCCCATGGTTGACAAGGATGAAGAACAATTGGATCTTCTTTGTCGTCTACATATGGGGTATACTGGTGGCTCTTGGTATTGGATATTTCTTAGTTTTTGCAATGAATATTTGGGAATTTCTTTCACATGCACTCGTTACGAACTACTTCATAGTTGCCATACTTAAATTGCTCATTATTGTGATCAATCGCAATGGGATTGCAGAAATAATTCAACAATTTGAGATGTTATGGCCGAAAAAGGTGAATTCAGCAATTCAAAAGGAAACCGTGGAAAACTACATGATTACCAATACAAAGTGG…	1233	ATGGACATTGACAGGATAACTTTTCGCGAATCTCTTCATTTTATCAATATCATCTACTCTACATTGGGTAAGAATTTTGTCTTTTTTTTTGCTTTTTCTCAAAGGAAGTGTTTTGAAGTTTTTCAAATTGAAAATTTCTTTCTTTCTTTTATCTTCGAGGTTATCGTCCTTTGAATGAATTCAGCTATGGCCCATGGTTGACAAGGATGAAGAACAATTGGATCTTCTTTGTCGTCTACATATGGGGTATACTGGTGGCTCTTGGTATTGGATATTTCTTAGTTTTTGCAATGAATATTTGGGAATTTCTTTCACATGCACTCGTTACGAACTACTTCATAGTTGCCATACTTAAATTGCTCATTATTGTGATCAATCGCAATGGGATTGCAGAAATAA…	1581	9MGB_low
S1S12	Or10	2	ATGGACATTGACAGGATAACTTTTCGCGAGTCTCTCCATTTTATCAATCTCATCTACTCTTCATTGGGTTATCGTCCTTTGAATGAATTCAGCTATGGCCCATGGTTGACAAGGATGAAGAACAATTGGATCTTCTTTGTTGTCTACATATGGGGTATACTGGTGGCTCTCGGAATTGGATACTACTTAGTTTTTGCAATGAATATTTGGGTACTTCTTTCACATGGACTCGTTACGAACTACTTCATAGTTGCCATGCTTAAATTGCTCATTATTGTGATCAATCGCAATGGAATTGCAGAAATAATTCAACAATTTGAGATGTTATGGCCAAAAAAAGTGAATTCAGCCATTCAAAAGGAAACTGTGGAAAACTACATGATTACCAATACAAAATGG…	1233	ATGGACATTGACAGGATAACTTTTCGCGAGTCTCTCCATTTTATCAATCTCATCTACTCTTCATTGGGTAAGAATTTTGTCTTTTCTTTTGTTTCTTCTCAAAAAGGAAGAGTTTTAAAGTCTTCTAAATTGAAAATTTCTTTCTTTTAACCTCGAGGTTATCGTCCTTTGAATGAATTCAGCTATGGCCCATGGTTGACAAGGATGAAGAACAATTGGATCTTCTTTGTTGTCTACATATGGGGTATACTGGTGGCTCTCGGAATTGGATACTACTTAGTTTTTGCAATGAATATTTGGGTACTTCTTTCACATGGACTCGTTACGAACTACTTCATAGTTGCCATGCTTAAATTGCTCATTATTGTGATCAATCGCAATGGAATTGCAGAAATAATT…	1390	3MαH
S2S01	Or10	2	ATGGACATTGACAGGATAACTTTTCGCGAGTCTCTCCATTTTATCAATATCATCTACTCTACTTTGGGTTATCGTCCTTTGAATGAATTCAGCTATGGCCCATGGTTGACAAGGATGAAGAACAATTGGATCTTCTTTGTTGTCTACATATGGGGTATACTGGTGGCTCTTGGAATTGGATACTTCTTAATTTTTGCAATGAATATTTGGGTACTTCTTTCACATGGACTCGTTACGAACTACTTCATAGTTGCCATGCTTAAATTGCTCATTATTGTGATCAATCGCAATGGAATTGCAGAAATAATTCAACAATTTGAGATGTTATGGCCGAAAAAGGTGAATTCAGCAATTCAAAAGGAAACAGTGGAAAACTACATGATTACCAATACAAAGTGG…	1233	ATGGACATTGACAGGATAACTTTTCGCGAGTCTCTCCATTTTATCAATATCATCTACTCTACTTTGGGTAAGAATTTTGTCTTTTCTTTTGCTTCTTCTCAAAGGAAGAGTTTCAAAAATTTTCCAAATTGAAAATTTCTTTCTTTTTATCCTCGAGGTTATCGTCCTTTGAATGAATTCAGCTATGGCCCATGGTTGACAAGGATGAAGAACAATTGGATCTTCTTTGTTGTCTACATATGGGGTATACTGGTGGCTCTTGGAATTGGATACTTCTTAATTTTTGCAATGAATATTTGGGTACTTCTTTCACATGGACTCGTTACGAACTACTTCATAGTTGCCATGCTTAAATTGCTCATTATTGTGATCAATCGCAATGGAATTGCAGAAATAATT…	2259	Sobralene

## Sheet: Ir101
sample	gene	copy number	cds	cds_length	gene region	region_length	chemotype	notes
JAC14	Ir101	2	ATGTATTCTCAATTATCACTTCTCCTTTTATTTCCTTGGAATGTTCTTGCGGCAGATACGATAGATAGAAGTTTAACATTCCTCGATGGAGAATCACTCCAAACATCTATCAAAGCATTGCTGACTTTTTTCTACGATCAAAGGATTTTATCAATATTAATGACAGACACAGAACTTGAATCGAACATCTATAAAGCCTACAAAAAATCCCTCTACGACACTCATCATTTTACATTTTACGATTTAAGACTATCACAACTGCAGAAGGGGAACATCCTGCCAGGAAGTAATAGGGGAATCACACCACATTCAGGGACTCACAGCTATATTGTAAGCTCAGAAGTAATAATGGGAAGCACGAATTTAGCAAAAAGCCTCTTCCGGCAGAATCCTAATGCA…	2007	ATGTATTCTCAATTATCACTTCTCCTTTTATTTCCTTGGAATGTTCTTGCGGCAGATACGATAGATAGAAGTTTAACATTCCTCGATGGAGAATCACTCCAAACATCTATCAAAGCATTGCTGACTTTTTTCTACGATCAAAGGATTTTATCAATATTAATGACAGACACAGAACTTGAATCGAACATCTATAAAGCCTACAAAAAATCCCTCTACGACACTCATCATTTTACATTTTACGATTTAAGACTATCACAACTGCAGAAGGGGAACATCCTGCCAGGAAGTAATAGGGGAATCACACCACATTCAGGGACTCACAGCTATATTGTAAGCTCAGAAGTAATAATGGGAAGCACGAATTTAGCAAAAAGCCTCTTCCGGCAGAATCCTAATGCA…	2083	Sobralene
JAC23	Ir101	2	ATGTATTTACAACCAGCACTTCTCCTTCTATTACCTTGGAATGTTCTTGCGATAGATAGAAGTTTGACTTTTCTCGATGGAAAATCACTCGATACATCCATAAAAGCATTGCTGACTTTTTTTTACGATCAAAGGATTTTATCAATCTTAATGACAGACACAGAACTTGAATCGAACATCTATAAAGCCTACAAAAAATCCCTTTACGACACTCATCATTTTACATTTTACGATTTAAGACTATCACAATTGCAGAAGGGGAATATCCTGCCAGGAAGTAATAGAGGAATCACACCACATTCAGGGACTCACAGCTATATTGTAAGCTCTGAAGTAATAATGGGAAGGACGCATTTAGCAAAGAGCCTCTTCCGTCAGAATCCTAATGCAAAATGGGCC…	1998	ATGTATTTACAACCAGCACTTCTCCTTCTATTACCTTGGAATGTTCTTGCGATAGATAGAAGTTTGACTTTTCTCGATGGAAAATCACTCGATACATCCATAAAAGCATTGCTGACTTTTTTTTACGATCAAAGGATTTTATCAATCTTAATGACAGACACAGAACTTGAATCGAACATCTATAAAGCCTACAAAAAATCCCTTTACGACACTCATCATTTTACATTTTACGATTTAAGACTATCACAATTGCAGAAGGGGAATATCCTGCCAGGAAGTAATAGAGGAATCACACCACATTCAGGGACTCACAGCTATATTGTAAGCTCTGAAGTAATAATGGGAAGGACGCATTTAGCAAAGAGCCTCTTCCGTCAGAATCCTAATGCAAAATGGGCC…	2284	3MαH
LAP06	Ir101	2	ATGTATTCACAACTAGCACTTCTCCTTCTATTACCTTGGAATGTTCTTGCGATAGATAGAAGTTTAACATTTCTCGATGGAGAATCACTCGATACATCCATCAAAGCATTGCTGACTTTTTTCTACGATCAAAGGATTTTATCAATCTTAATGACAGACACAGAACTTGAATCGAACATCTATAAAGCCTACAAAAAATCCCTCTACGACACTCATCATTTTACTTTCTACGATTTAAAACTATCACAACTGCAGAAGGGGAACATCTTGCCAGGAAGTAATAGAGGGATCACCCCACATTCAGGGACTCACAGCTATATTTTAAGCTCTGAAGTAATAATGGGAAGGACGCATTTAGCAAAGAGCCTCTTCCGCCAGAACCCTAATGCAAAATGGGCC…	1998	ATGTATTCACAACTAGCACTTCTCCTTCTATTACCTTGGAATGTTCTTGCGATAGATAGAAGTTTAACATTTCTCGATGGAGAATCACTCGATACATCCATCAAAGCATTGCTGACTTTTTTCTACGATCAAAGGATTTTATCAATCTTAATGACAGACACAGAACTTGAATCGAACATCTATAAAGCCTACAAAAAATCCCTCTACGACACTCATCATTTTACTTTCTACGATTTAAAACTATCACAACTGCAGAAGGGGAACATCTTGCCAGGAAGTAATAGAGGGATCACCCCACATTCAGGGACTCACAGCTATATTTTAAGCTCTGAAGTAATAATGGGAAGGACGCATTTAGCAAAGAGCCTCTTCCGCCAGAACCCTAATGCAAAATGGGCC…	2056	9MGB_h
MAR22	Ir101	2	ATGTATTCATCACTATCACTTCTCCTTCTATTTCCTTGGAATGTTCTTGCGACAGATACGATAGATAGAAGTTTAACATTTCTCGATGGAGAATCCCTTGAAACATCCATCAAAGCATTGCTGAGTTTTTTCTACGATCAAAGGATTTTATCAATATTAATGACAGACACAGAACTTGAATCAAACATCTATAAAGCCTACAAAAAATCCCTCTACGACACTCATCATTTTACATTTTACGATTTAAGACTATCACAACTGCAGAAGGGGAACATCCTGCCAGGAAGTAACAGAGGAATCACCCCACATTCAGGGACTCACAGCTATATTGTGAGTTCTGAAGTAATAATGGGAAGCACGAATTTAGCAAAAAGCCTCTTCCGCCAGAATCCTAATGCA…	2007	ATGTATTCATCACTATCACTTCTCCTTCTATTTCCTTGGAATGTTCTTGCGACAGATACGATAGATAGAAGTTTAACATTTCTCGATGGAGAATCCCTTGAAACATCCATCAAAGCATTGCTGAGTTTTTTCTACGATCAAAGGATTTTATCAATATTAATGACAGACACAGAACTTGAATCAAACATCTATAAAGCCTACAAAAAATCCCTCTACGACACTCATCATTTTACATTTTACGATTTAAGACTATCACAACTGCAGAAGGGGAACATCCTGCCAGGAAGTAACAGAGGAATCACCCCACATTCAGGGACTCACAGCTATATTGTGAGTTCTGAAGTAATAATGGGAAGCACGAATTTAGCAAAAAGCCTCTTCCGCCAGAATCCTAATGCA…	2081	Sobralene
S1S03	Ir101	2	ATGTATTCACTACTAGCACTTCTCCTTCTATTACCTTGGAATGTTCTTGCGATAGATAGAAGTTTAACATTTCTCGATGGAGAATCACTCGAAACATCCATCAAAGCATTGCTGGCTTTTTTCTACGATCAAAGGATTTTATCAATCTTAATGACAGACACAGAACTTGAATCGAACATCTATAAAGCCTACAAAAAATCCCTCTACGACACTCATCATTTTACTTTCTACGATTTAAAACTATCACAACTGCAGAAGGGGAACATCTTGCCAGGAAGTAATAGAGGGATCACCCCACATTCAGGGACTCACAGCTATATTTTAAGCTCTGAAGTAATAATGGGAAGGACGCATTTAGCAAAGAGCCTCTTCCGCCAGAACCCTAATGCAAAATGGGCC…	1998	ATGTATTCACTACTAGCACTTCTCCTTCTATTACCTTGGAATGTTCTTGCGATAGATAGAAGTTTAACATTTCTCGATGGAGAATCACTCGAAACATCCATCAAAGCATTGCTGGCTTTTTTCTACGATCAAAGGATTTTATCAATCTTAATGACAGACACAGAACTTGAATCGAACATCTATAAAGCCTACAAAAAATCCCTCTACGACACTCATCATTTTACTTTCTACGATTTAAAACTATCACAACTGCAGAAGGGGAACATCTTGCCAGGAAGTAATAGAGGGATCACCCCACATTCAGGGACTCACAGCTATATTTTAAGCTCTGAAGTAATAATGGGAAGGACGCATTTAGCAAAGAGCCTCTTCCGCCAGAACCCTAATGCAAAATGGGCC…	2056	9MGB_low
S1S12	Ir101	2	ATGTATTTACAACCAGCACTTCTCCTTCTATTACCTTGGAATGTTCTTGCAATAGATAGAAGTTTGACTTTTCTCGATGGAAAATCACTCGATACATCCATCAAAGCATTGCTAACTTTTTTCTACGATCAAAGGATTTTATCAATCTTAATGATAGACACAGAACTTGAATCGAACATCTATAAAGCCTACAAAAAATCCCTCTACGACACTCATCATTTTACTTTCTACGATTTAAGACTATCACAGCTGCAGAAGGGGAACATTCTGCCAGGAAGTAATAGAGGAATCACCCCACATTCAGGGACTCACAGCTATATTGTAAGCTCCGAAGTAATAATGGGAAGGACGAATTTAGCCAAGAGCCTCTTCCGCCAAAATCCCAATGCGAAATGGGCC…	1998	ATGTATTTACAACCAGCACTTCTCCTTCTATTACCTTGGAATGTTCTTGCAATAGATAGAAGTTTGACTTTTCTCGATGGAAAATCACTCGATACATCCATCAAAGCATTGCTAACTTTTTTCTACGATCAAAGGATTTTATCAATCTTAATGATAGACACAGAACTTGAATCGAACATCTATAAAGCCTACAAAAAATCCCTCTACGACACTCATCATTTTACTTTCTACGATTTAAGACTATCACAGCTGCAGAAGGGGAACATTCTGCCAGGAAGTAATAGAGGAATCACCCCACATTCAGGGACTCACAGCTATATTGTAAGCTCCGAAGTAATAATGGGAAGGACGAATTTAGCCAAGAGCCTCTTCCGCCAAAATCCCAATGCGAAATGGGCC…	2054	3MαH
S2S01	Ir101	2	ATGTATTCTCAATTATCACTTCTCCTTTTATTTCCTTGGAATGTTCTTGCGGCAGATACGATAGATAGAAGTTTAACATTTCTCGATGGAGAATCCCTTGAAACATCCATCAAAGCATTGCTGAGTTTTTTCTACGATCAAAGGATTTTATCAATATTAATGACAGACACAGAACTTGAATCGAACATCTATAAAGCCTACAAAAAATCCCTCTACGACACTCATCATTTTACATTTTACGATTTAAGACTGTCACAACTGCAGAAGGGGAACATCCTGCCAGGAAGTAATAGGGGAATCACACCACATTCAGGGACTCACAGCTATATTGTAAGCTCAGAAGTAATAATGGGAAGCACGAATTTAGCAAAAAGCCTCTTCCGGCAGAATCCTAATGCA…	2007	ATGTATTCTCAATTATCACTTCTCCTTTTATTTCCTTGGAATGTTCTTGCGGCAGATACGATAGATAGAAGTTTAACATTTCTCGATGGAGAATCCCTTGAAACATCCATCAAAGCATTGCTGAGTTTTTTCTACGATCAAAGGATTTTATCAATATTAATGACAGACACAGAACTTGAATCGAACATCTATAAAGCCTACAAAAAATCCCTCTACGACACTCATCATTTTACATTTTACGATTTAAGACTGTCACAACTGCAGAAGGGGAACATCCTGCCAGGAAGTAATAGGGGAATCACACCACATTCAGGGACTCACAGCTATATTGTAAGCTCAGAAGTAATAATGGGAAGCACGAATTTAGCAAAAAGCCTCTTCCGGCAGAATCCTAATGCA…	2083	Sobralene

[truncated: 2 more sheets: Ir68a, S2S19]
